# Supplementary material for: Microbiome Interaction Networks and Community Structure From Laboratory-Reared and Field-Collected Aedes aegypti, Aedes albopictus, and Culex quinquefasciatus Mosquito Vectors
Source: Front Microbiol. 2018 Sep 10;9:2160. doi: 10.3389/fmicb.2018.02160 (PMC6140713; doi:10.3389/fmicb.2018.02160)
Supplement: TABLE S1 — Number of samples used in the study and their division into groups by metadata. [file Table_1.XLSX]

## Sheet: Sample size
	Ae. aegypti	Ae. albopictus	C. quinquefasciatus	Total
BG	21	13	10	44
G	21	10	10	41
Lab	25	10	10	45
Total	67	33	30	130

## Sheet: Extraction dates
Sample name	Date DNA isolated
Aeg Lab 1	2017-02-25		Abreviations	Ae. aegypti	Aeg
Aeg Lab 2	2017-02-25			Ae. albopictus	Alb
Aeg Lab 3	2017-02-25			C. quinquefasciatus	Cq
Aeg Lab 4	2017-02-25
Aeg Lab 5	2017-02-25
Aeg Lab 6	2017-02-25
Aeg Lab 7	2017-02-25
Aeg Lab 8	2017-02-25
Aeg Lab 9	2017-02-25
Aeg Lab 10	2017-02-25
Aeg Lab 11	2017-02-25
Aeg Lab 12	2017-02-25
Aeg Lab 13	2017-02-25
Aeg Lab 14	2017-02-25
Aeg Lab 15	2017-02-25
Aeg Lab 16	2017-02-25
Aeg Lab 17	2017-02-25
Aeg Lab 18	2017-02-25
Aeg Lab 19	2017-02-25
Aeg Lab 20	2017-02-25
Aeg Lab 21	2017-02-25
Aeg Lab 22	2017-02-25
Aeg Lab 23	2017-02-25
Aeg Lab 24	2017-02-25
Aeg Lab 25	2017-02-25
Aeg G 1	2015-12-10
Aeg G 2	2015-12-10
Aeg G 3	2015-12-10
Aeg G 4	2015-12-10
Aeg G 5	2015-12-10
Aeg G 6	2015-12-10
Aeg G 7	2015-12-10
Aeg G 8	2015-12-10
Aeg G 9	2015-12-10
Aeg G 10	2015-12-10
Aeg G 11	2015-12-10
Aeg G 12	2015-12-10
Aeg G 13	2015-12-10
Aeg G 14	2015-12-10
Aeg G 15	2015-12-10
Aeg G 16	2017-02-25
Aeg G 17	2017-02-25
Aeg G 18	2017-02-25
Aeg G 19	2017-02-25
Aeg G 20	2017-02-25
Aeg G 21	2017-02-25
Aeg G 22	2017-02-25
Aeg G 23	2017-02-25
Aeg G 24	2017-02-25
Aeg BG 1	2017-02-25
Aeg BG 2	2017-02-25
Aeg BG 3	2017-02-25
Aeg BG 4	2015-12-10
Aeg BG 5	2015-12-10
Aeg BG 6	2015-12-10
Aeg BG 7	2015-12-10
Aeg BG 8	2015-12-10
Aeg BG 9	2015-12-10
Aeg BG 10	2015-12-10
Aeg BG 11	2015-12-10
Aeg BG 12	2015-12-10
Aeg BG 13	2015-12-10
Aeg BG 14	2015-12-10
Aeg BG 15	2015-12-10
Aeg BG 16	2017-02-25
Aeg BG 17	2017-02-25
Aeg BG 18	2017-02-25
Aeg BG 19	2017-02-25
Aeg BG 20	2017-02-25
Aeg BG 21	2017-02-25
Aeg BG 22	2017-02-25
Aeg BG 23	2017-02-25
Aeg BG 24	2017-02-25
Aeg BG 25	2017-02-25
Alb Lab 1	2015-07-17
Alb Lab 2	2015-07-17
Alb Lab 3	2015-07-17
Alb Lab 4	2015-07-17
Alb Lab 5	2015-07-17
Alb Lab 6	2015-07-17
Alb Lab 7	2015-07-17
Alb Lab 8	2015-07-17
Alb Lab 9	2015-07-17
Alb Lab 10	2015-07-17
Alb BG 1	2015-07-17
Alb BG 2	2015-07-17
Alb BG 3	2015-07-17
Alb BG 4	2015-07-17
Alb BG 5	2015-07-17
Alb BG 6	2015-07-17
Alb BG 7	2015-07-17
Alb BG 8	2015-07-17
Alb BG 9	2015-07-17
Alb BG 10	2015-07-17
Alb BG 11	2015-07-17
Alb BG 12	2015-07-17
Alb BG 13	2015-07-17
Alb G 1	2015-07-17
Alb G 2	2015-07-17
Alb G 3	2015-07-17
Alb G 4	2015-07-17
Alb G 5	2015-07-17
Alb G 6	2015-07-17
Alb G 7	2015-07-17
Alb G 8	2015-07-17
Alb G 9	2015-07-17
Alb G 10	2015-07-17
Cq Lab 1	2015-07-17
Cq Lab 2	2015-07-17
Cq Lab 3	2015-07-17
Cq Lab 4	2015-07-17
Cq Lab 5	2015-07-17
Cq Lab 6	2015-07-17
Cq Lab 7	2015-07-17
Cq Lab 8	2015-07-17
Cq Lab 9	2015-07-17
Cq Lab 10	2015-07-17
Cq BG 1	2015-07-17
Cq BG 2	2015-07-17
Cq BG 3	2015-07-17
Cq BG 4	2015-07-17
Cq BG 5	2015-07-17
Cq BG 6	2015-07-17
Cq BG 7	2015-07-17
Cq BG 8	2015-07-17
Cq BG 9	2015-07-17
Cq BG 10	2015-07-17
Cq G 1	2015-07-17
Cq G 2	2015-07-17
Cq G 3	2015-07-17
Cq G 4	2015-07-17
Cq G 5	2015-07-17
Cq G 6	2015-07-17
Cq G 7	2015-07-17
Cq G 8	2015-07-17
Cq G 9	2015-07-17
Cq G 10	2015-07-17
