# Supplementary material for: Microbiome Interaction Networks and Community Structure From Laboratory-Reared and Field-Collected Aedes aegypti, Aedes albopictus, and Culex quinquefasciatus Mosquito Vectors
Source: Front Microbiol. 2018 Sep 10;9:2160. doi: 10.3389/fmicb.2018.02160 (PMC6140713; doi:10.3389/fmicb.2018.02160)
Supplement: TABLE S2 — Complete and filtered to 0.1% OTU table with read counts from each individual mosquito (Ae. aegypti, Ae. albopictus, and Cx. quinquefasciatus). Each library was constructed from a single female mosquito. [file Table_2.XLSX]

## Sheet: Full OTU Table
Name	Taxonomy	Combined Abundance	Aeg_BG_1	Aeg_BG_10	Aeg_BG_11	Aeg_BG_12	Aeg_BG_13	Aeg_BG_14	Aeg_BG_15	Aeg_BG_17	Aeg_BG_18	Aeg_BG_19	Aeg_BG_2	Aeg_BG_20	Aeg_BG_22	Aeg_BG_23	Aeg_BG_24	Aeg_BG_3	Aeg_BG_4	Aeg_BG_5	Aeg_BG_6	Aeg_BG_7	Aeg_BG_8	Aeg_G_1	Aeg_G_10	Aeg_G_11	Aeg_G_12	Aeg_G_13	Aeg_G_14	Aeg_G_15	Aeg_G_17	Aeg_G_18	Aeg_G_19	Aeg_G_2	Aeg_G_20	Aeg_G_22	Aeg_G_23	Aeg_G_24	Aeg_G_3	Aeg_G_4	Aeg_G_5	Aeg_G_6	Aeg_G_7	Aeg_G_8	Aeg_Lab_1	Aeg_Lab_10	Aeg_Lab_11	Aeg_Lab_12	Aeg_Lab_13
KF106541.1.1358	D_0__Bacteria, D_1__Firmicutes, D_2__Bacilli, D_3__Lactobacillales, D_4__Streptococcaceae, D_5__Streptococcus, D_6__uncultured bacterium	2	0	0	0	0	0	0	0	0	0	0	0	0	0	0	0	0	0	0	0	2	0	0	0	0	0	0	0	0	0	0	0	0	0	0	0	0	0	0	0	0	0	0	0	0	0	0	0
JQ457507.1.1408	D_0__Bacteria, D_1__Firmicutes, D_2__Bacilli, D_3__Lactobacillales, D_4__Streptococcaceae, D_5__Streptococcus, D_6__uncultured bacterium	2	0	0	0	0	0	0	0	0	0	0	0	0	0	0	0	0	0	0	0	0	0	0	0	0	0	0	0	0	0	0	0	0	0	0	0	0	0	0	0	0	0	0	0	0	0	0	0
GQ280043.1.1451	D_0__Bacteria, D_1__Firmicutes, D_2__Bacilli, D_3__Bacillales, D_4__Bacillaceae, D_5__Bacillus, D_6__Bacillus cereus	594	1	0	0	0	0	0	0	0	0	0	5	0	0	0	10	0	0	114	0	0	0	0	0	0	0	0	0	100	0	0	0	0	0	0	0	0	0	21	79	257	0	0	0	1	0	0	0
EU774979.1.1284	D_0__Bacteria, D_1__Firmicutes, D_2__Clostridia, D_3__Clostridiales, D_4__Peptostreptococcaceae, D_5__Intestinibacter, D_6__uncultured bacterium	179	0	0	0	0	0	0	0	0	0	0	0	0	0	0	0	0	0	0	178	0	0	0	0	0	0	0	0	0	0	0	0	0	0	0	0	0	0	0	0	0	0	0	0	0	0	0	0
HQ793016.1.1456	D_0__Bacteria, D_1__Proteobacteria, D_2__Gammaproteobacteria, D_3__Enterobacteriales, D_4__Enterobacteriaceae, D_5__Cronobacter, D_6__uncultured organism	2	0	0	0	0	0	0	0	0	0	0	0	0	0	0	0	0	0	0	0	0	0	0	0	0	0	0	0	0	0	0	0	0	0	0	0	0	0	0	0	0	0	0	0	0	0	0	0
JQ453741.1.1405	D_0__Bacteria, D_1__Firmicutes, D_2__Bacilli, D_3__Lactobacillales, D_4__Streptococcaceae, D_5__Streptococcus, D_6__uncultured bacterium	1003	9	0	0	0	35	19	0	0	0	0	11	0	0	0	0	21	19	0	0	767	2	26	0	10	0	0	0	8	0	0	0	0	0	0	0	0	4	0	0	0	0	0	0	0	0	0	0
GQ049395.1.1371	D_0__Bacteria, D_1__Firmicutes, D_2__Bacilli, D_3__Bacillales, D_4__Staphylococcaceae, D_5__Staphylococcus, D_6__uncultured bacterium	2452	58	59	1	181	1	227	2	0	0	0	97	0	54	0	0	129	82	77	49	147	2	128	38	4	18	131	46	166	0	1	0	62	0	0	14	9	78	25	6	94	1	9	1	1	0	0	0
EF414025.1.1375	D_0__Bacteria, D_1__Actinobacteria, D_2__Actinobacteria, D_3__Streptomycetales, D_4__Streptomycetaceae, D_5__Streptomyces, D_6__Streptomyces sp. MPWIWi03_BR01	2	0	0	0	0	0	0	0	0	0	0	0	0	0	0	0	2	0	0	0	0	0	0	0	0	0	0	0	0	0	0	0	0	0	0	0	0	0	0	0	0	0	0	0	0	0	0	0
FJ154803.1.1479	D_0__Bacteria, D_1__Firmicutes, D_2__Bacilli, D_3__Lactobacillales, D_4__Streptococcaceae, D_5__Streptococcus, D_6__Streptococcus salivarius	10	0	0	0	0	0	0	0	0	0	0	0	0	0	0	0	0	0	0	0	0	0	0	0	0	0	0	0	0	0	0	0	0	0	0	0	0	0	0	0	0	0	0	0	0	0	0	3
HQ768280.1.1449	D_0__Bacteria, D_1__Proteobacteria, D_2__Gammaproteobacteria, D_3__Enterobacteriales, D_4__Enterobacteriaceae, D_5__Escherichia-Shigella, D_6__uncultured organism	19	5	0	0	0	3	1	0	0	0	0	0	0	0	0	0	3	0	0	0	1	0	0	1	0	0	0	0	0	0	0	0	0	0	0	0	0	2	0	1	0	0	2	0	0	0	0	0
JQ452099.1.1291	D_0__Bacteria, D_1__Bacteroidetes, D_2__Bacteroidia, D_3__Bacteroidales, D_4__Porphyromonadaceae, D_5__Porphyromonas, D_6__uncultured bacterium	7	0	0	0	0	0	0	0	0	0	0	0	0	0	0	0	0	0	0	0	0	0	0	0	0	0	0	0	0	0	0	0	0	0	0	0	0	0	0	0	0	0	0	0	0	0	0	0
HM337953.1.1345	D_0__Bacteria, D_1__Actinobacteria, D_2__Actinobacteria, D_3__Corynebacteriales, D_4__Corynebacteriaceae, D_5__Corynebacterium 1, D_6__uncultured bacterium	307	0	0	0	0	0	0	0	0	0	0	0	0	0	0	0	0	0	0	0	0	0	0	0	115	0	0	0	0	0	0	0	0	0	0	0	0	0	0	0	0	0	0	0	0	0	0	0
AY922021.1.1384	D_0__Bacteria, D_1__Bacteroidetes, D_2__Flavobacteriia, D_3__Flavobacteriales, D_4__Flavobacteriaceae, D_5__Flavobacterium, D_6__uncultured Bacteroidetes bacterium	4	0	0	0	0	0	0	0	0	0	0	0	0	0	0	0	0	0	0	0	0	0	0	0	0	4	0	0	0	0	0	0	0	0	0	0	0	0	0	0	0	0	0	0	0	0	0	0
JX244081.1.1425	D_0__Bacteria, D_1__Actinobacteria, D_2__Actinobacteria, D_3__Streptomycetales, D_4__Streptomycetaceae, D_5__Streptomyces, D_6__Streptomyces sp. TRM46236	7	0	0	0	0	0	0	0	0	0	0	0	0	0	0	0	0	0	0	0	0	0	0	0	0	0	0	0	7	0	0	0	0	0	0	0	0	0	0	0	0	0	0	0	0	0	0	0
HM558098.1.1379	D_0__Bacteria, D_1__Proteobacteria, D_2__Gammaproteobacteria, D_3__Enterobacteriales, D_4__Enterobacteriaceae, D_5__Pantoea, D_6__uncultured bacterium	19231	2	48	1546	0	0	1	0	2	1	1	40	0	0	1519	0	27	0	0	0	12	261	0	0	31	18	0	0	14	0	0	3	0	1	1	1	11265	0	0	0	0	0	0	0	0	0	0	0
JQ916906.1.1430	D_0__Bacteria, D_1__Proteobacteria, D_2__Gammaproteobacteria, D_3__Enterobacteriales, D_4__Enterobacteriaceae, D_5__Serratia, D_6__Serratia sp. BF40	17	0	0	0	0	0	0	0	0	0	0	0	0	0	0	0	0	0	0	0	0	0	0	0	0	0	0	0	0	0	0	0	0	0	0	0	0	0	0	0	0	0	0	0	0	0	0	0
JQ013174.1.1512	D_0__Bacteria, D_1__Firmicutes, D_2__Bacilli, D_3__Bacillales, D_4__Staphylococcaceae, D_5__Macrococcus, D_6__uncultured bacterium	17	0	0	0	0	0	0	0	0	0	0	0	0	0	0	0	0	0	0	0	0	0	0	0	0	0	0	0	0	0	0	0	0	0	0	0	0	0	0	0	0	0	0	0	0	0	0	0
AF432136.1.1523	D_0__Bacteria, D_1__Firmicutes, D_2__Bacilli, D_3__Lactobacillales, D_4__Streptococcaceae, D_5__Streptococcus, D_6__Streptococcus sp. oral clone FO042	9	0	0	0	0	0	0	0	0	0	0	0	0	0	0	0	0	0	0	0	0	0	0	0	0	0	0	0	0	0	0	0	0	0	0	0	0	0	0	0	0	0	0	0	0	0	0	9
KC874327.1.1338	D_0__Bacteria, D_1__Proteobacteria, D_2__Gammaproteobacteria, D_3__Pseudomonadales, D_4__Moraxellaceae, D_5__Acinetobacter, D_6__uncultured bacterium	179	0	11	0	0	0	0	0	0	0	0	0	0	0	0	0	0	18	0	0	0	0	0	0	0	0	0	0	0	0	0	0	26	0	0	0	0	35	0	4	0	0	10	0	0	0	0	0
LN563900.1.1316	D_0__Bacteria, D_1__Proteobacteria, D_2__Alphaproteobacteria, D_3__Rhizobiales, D_4__Rhizobiaceae, D_5__Rhizobium, D_6__uncultured bacterium	2	0	0	0	0	0	0	0	0	0	0	0	0	0	0	0	0	0	0	0	0	0	0	0	1	1	0	0	0	0	0	0	0	0	0	0	0	0	0	0	0	0	0	0	0	0	0	0
KF991507.1.1297	D_0__Bacteria, D_1__Proteobacteria, D_2__Gammaproteobacteria, D_3__Enterobacteriales, D_4__Enterobacteriaceae, D_5__Escherichia-Shigella, D_6__Klebsiella sp. SUS11K	165	32	6	0	7	0	7	0	0	0	0	8	0	0	0	0	14	5	7	14	7	0	1	7	0	0	9	1	0	0	0	0	1	0	0	0	0	2	4	0	6	0	17	0	0	0	0	0
GU179601.1.1392	D_0__Bacteria, D_1__Proteobacteria, D_2__Gammaproteobacteria, D_3__Pseudomonadales, D_4__Pseudomonadaceae, D_5__Pseudomonas, D_6__uncultured Pseudomonas sp.	29880	846	1221	15	744	641	303	23	1	0	0	887	103	1	3	11	883	1384	1791	1179	1085	56	1471	1512	111	178	1370	679	1091	0	2	143	972	0	0	0	8	1324	1610	63	708	2	948	0	1	0	0	1
FJ605269.1.1392	D_0__Bacteria, D_1__Proteobacteria, D_2__Alphaproteobacteria, D_3__Sphingomonadales, D_4__Sphingomonadaceae, D_5__Sphingomonas, D_6__Sphingomonas sp. DCY44	97	0	0	0	0	0	0	0	0	0	0	2	0	0	0	0	0	0	0	0	0	0	0	0	0	5	0	0	0	0	0	0	0	0	0	0	0	0	0	0	0	0	0	0	0	0	0	0
JQ453541.1.1386	D_0__Bacteria, D_1__Actinobacteria, D_2__Actinobacteria, D_3__Micrococcales, D_4__Micrococcaceae, D_5__Rothia, D_6__uncultured bacterium	11	0	0	0	0	0	0	0	0	0	0	0	0	0	0	0	0	0	0	0	0	0	0	0	0	0	0	0	11	0	0	0	0	0	0	0	0	0	0	0	0	0	0	0	0	0	0	0
HQ781576.1.1457	D_0__Bacteria, D_1__Firmicutes, D_2__Bacilli, D_3__Lactobacillales, D_4__Streptococcaceae, D_5__Streptococcus, D_6__uncultured organism	343	19	0	0	38	0	17	0	0	0	0	43	0	0	0	0	0	0	0	76	0	0	0	58	0	0	0	0	0	0	0	0	0	0	0	0	0	20	0	0	0	0	0	0	0	0	0	0
HM558242.1.1375	D_0__Bacteria, D_1__Proteobacteria, D_2__Gammaproteobacteria, D_3__Enterobacteriales, D_4__Enterobacteriaceae, D_5__Pantoea, D_6__uncultured bacterium	36137	1	152	3342	0	4	1	1	1	0	1	34	0	0	3450	1	15	0	0	0	0	147	0	0	20	10	0	0	23	0	1	1	0	2	1	1	27686	0	0	0	0	0	0	2	0	0	1	0
HM835632.1.1356	D_0__Bacteria, D_1__Proteobacteria, D_2__Betaproteobacteria, D_3__Burkholderiales, D_4__Comamonadaceae, D_5__Variovorax, D_6__uncultured bacterium	12	0	0	0	0	0	0	0	0	0	0	0	0	0	0	0	0	0	0	0	0	0	0	0	0	0	0	0	0	0	0	0	0	0	0	12	0	0	0	0	0	0	0	0	0	0	0	0
KF110137.1.1344	D_0__Bacteria, D_1__Actinobacteria, D_2__Actinobacteria, D_3__Propionibacteriales, D_4__Propionibacteriaceae, D_5__Propionibacterium, D_6__uncultured bacterium	2	0	0	0	0	0	0	0	0	0	0	0	0	0	0	0	0	0	0	0	0	0	0	0	0	0	0	0	0	0	0	0	0	0	0	0	0	0	0	0	0	0	0	0	0	0	0	0
KF103624.1.1338	D_0__Bacteria, D_1__Actinobacteria, D_2__Actinobacteria, D_3__Corynebacteriales, D_4__uncultured, D_5__uncultured bacterium, D_6__uncultured bacterium	107	0	9	0	0	0	0	0	0	0	0	0	0	0	0	0	0	0	0	32	0	0	0	17	0	0	0	0	34	0	0	0	0	0	0	0	0	0	0	2	8	0	5	0	0	0	0	0
HM779131.1.1431	D_0__Bacteria, D_1__Proteobacteria, D_2__Gammaproteobacteria, D_3__Aeromonadales, D_4__Aeromonadaceae, D_5__Aeromonas, D_6__uncultured bacterium	2	0	0	0	0	0	0	0	0	0	0	0	0	0	0	0	0	0	0	0	0	0	0	0	0	0	0	0	0	0	0	0	0	0	0	0	0	0	0	0	0	2	0	0	0	0	0	0
EU488384.1.1450	D_0__Bacteria, D_1__Proteobacteria, D_2__Alphaproteobacteria, D_3__Rhizobiales, D_4__Rhizobiaceae, D_5__Rhizobium, D_6__uncultured bacterium	6	0	0	0	0	0	0	0	0	0	0	0	0	0	0	0	0	0	0	0	0	0	0	0	6	0	0	0	0	0	0	0	0	0	0	0	0	0	0	0	0	0	0	0	0	0	0	0
JX266364.1.1449	D_0__Bacteria, D_1__Proteobacteria, D_2__Gammaproteobacteria, D_3__Pseudomonadales, D_4__Pseudomonadaceae, D_5__Pseudomonas, D_6__Pseudomonas sp. B2085	2	0	0	0	0	0	0	0	0	0	0	0	0	0	0	0	0	0	0	0	0	0	0	0	0	0	0	0	0	0	0	0	0	0	0	0	0	0	0	0	0	0	0	0	0	0	0	0
JQ684477.1.1373	D_0__Bacteria, D_1__Proteobacteria, D_2__Alphaproteobacteria, D_3__Sphingomonadales, D_4__Erythrobacteraceae, D_5__Altererythrobacter, D_6__uncultured Novosphingobium sp.	76	0	0	0	0	0	0	0	0	0	0	0	0	0	0	0	0	0	0	0	0	0	0	0	19	0	0	0	0	0	0	0	0	0	0	0	0	0	0	0	0	0	0	0	0	0	0	57
DQ806203.1.1390	D_0__Bacteria, D_1__Firmicutes, D_2__Clostridia, D_3__Clostridiales, D_4__Lachnospiraceae, D_5__Blautia, D_6__uncultured bacterium	22	0	0	0	0	0	22	0	0	0	0	0	0	0	0	0	0	0	0	0	0	0	0	0	0	0	0	0	0	0	0	0	0	0	0	0	0	0	0	0	0	0	0	0	0	0	0	0
EU540517.1.1382	D_0__Bacteria, D_1__Actinobacteria, D_2__Actinobacteria, D_3__Micrococcales, D_4__Micrococcaceae, D_5__Kocuria, D_6__uncultured bacterium	513	0	20	0	0	0	45	19	0	0	0	0	0	12	0	0	0	0	0	0	26	1	0	0	5	3	0	0	0	0	0	49	0	0	0	37	3	0	21	0	23	0	0	0	1	5	4	0
GQ009478.1.1342	D_0__Bacteria, D_1__Actinobacteria, D_2__Actinobacteria, D_3__Micrococcales, D_4__Microbacteriaceae, D_5__Diaminobutyricimonas, D_6__uncultured bacterium	1502	0	0	0	0	0	0	0	0	0	0	1304	0	0	0	0	0	2	0	0	0	0	0	0	0	5	0	0	0	0	0	0	0	0	0	0	0	0	0	0	0	0	0	0	0	0	0	171
HM267307.1.1338	D_0__Bacteria, D_1__Actinobacteria, D_2__Actinobacteria, D_3__Propionibacteriales, D_4__Nocardioidaceae, D_5__Marmoricola, D_6__uncultured bacterium	3	0	0	0	0	0	0	0	0	0	0	0	0	0	0	0	0	0	0	0	0	0	0	0	0	0	0	0	0	0	0	0	0	0	0	0	0	0	0	0	3	0	0	0	0	0	0	0
JF116659.1.1308	D_0__Bacteria, D_1__Proteobacteria, D_2__Alphaproteobacteria, D_3__Sphingomonadales, D_4__Erythrobacteraceae, D_5__Altererythrobacter, D_6__uncultured bacterium	118	0	0	0	0	0	0	0	0	0	0	0	0	0	0	0	0	0	0	0	0	0	0	0	118	0	0	0	0	0	0	0	0	0	0	0	0	0	0	0	0	0	0	0	0	0	0	0
CP007438.4735578.4736838	D_0__Bacteria, D_1__Proteobacteria, D_2__Gammaproteobacteria, D_3__Enterobacteriales, D_4__Enterobacteriaceae, D_5__Salmonella, D_6__Salmonella enterica subsp. enterica serovar Enteritidis str. EC20120009	9319	22	0	0	2	24	0	4	0	0	2	29	0	0	8771	0	0	22	22	0	0	8	0	0	151	8	0	0	0	0	0	0	85	0	0	0	0	4	19	1	33	1	10	0	0	0	0	0
KF110493.1.1340	D_0__Bacteria, D_1__Actinobacteria, D_2__Actinobacteria, D_3__Corynebacteriales, D_4__uncultured, D_5__uncultured bacterium, D_6__uncultured bacterium	1581	4	54	0	151	80	4	4	0	0	0	36	0	0	0	38	37	0	38	14	43	3	14	0	0	2	3	0	89	0	10	0	179	0	0	0	0	48	32	7	29	3	51	1	0	0	0	0
GQ038319.1.1339	D_0__Bacteria, D_1__Actinobacteria, D_2__Actinobacteria, D_3__Micrococcales, D_4__Brevibacteriaceae, D_5__Brevibacterium, D_6__uncultured bacterium	82	0	0	0	44	0	0	0	0	0	0	0	0	0	0	0	0	0	0	0	0	0	0	0	0	0	0	0	0	0	0	0	0	0	0	0	0	0	0	0	0	0	0	0	0	0	0	0
GQ021721.1.1307	D_0__Bacteria, D_1__Proteobacteria, D_2__Alphaproteobacteria, D_3__Sphingomonadales, D_4__Sphingomonadaceae, D_5__Sphingobium, D_6__uncultured bacterium	94	0	0	0	0	0	0	0	0	0	0	0	0	0	0	0	0	0	0	0	0	0	0	0	93	0	0	0	0	0	0	0	0	0	0	0	0	0	0	0	0	1	0	0	0	0	0	0
JN226392.1.1418	D_0__Bacteria, D_1__Bacteroidetes, D_2__Sphingobacteriia, D_3__Sphingobacteriales, D_4__Sphingobacteriaceae, D_5__Sphingobacterium, D_6__Sphingobacterium sp. BB11	164	0	0	0	0	0	0	0	0	0	0	0	0	0	0	0	0	0	0	0	0	0	0	0	0	0	0	0	0	0	0	0	0	0	0	0	0	0	0	0	0	0	0	0	0	0	0	0
HM773515.1.1498	D_0__Bacteria, D_1__Proteobacteria, D_2__Betaproteobacteria, D_3__Burkholderiales, D_4__Comamonadaceae, D_5__uncultured, D_6__uncultured bacterium	251	0	0	0	0	0	0	0	0	0	0	0	0	0	0	0	0	0	0	0	0	0	0	0	113	0	0	0	0	0	113	0	0	0	0	0	0	0	0	0	0	0	0	0	0	0	0	0
DQ069193.1.1519	D_0__Bacteria, D_1__Proteobacteria, D_2__Gammaproteobacteria, D_3__B38, D_4__uncultured gamma proteobacterium, D_5__uncultured gamma proteobacterium, D_6__uncultured gamma proteobacterium	2	0	0	0	0	0	0	0	0	0	0	0	0	0	0	0	0	0	0	0	0	0	0	0	0	0	0	0	0	0	0	0	0	0	0	0	0	0	0	0	0	0	0	0	0	0	0	0
KM016983.1.1405	D_0__Bacteria, D_1__Proteobacteria, D_2__Betaproteobacteria, D_3__Burkholderiales, D_4__Alcaligenaceae, D_5__Alcaligenes, D_6__Alcaligenes sp. CIFE_HT20	8	0	0	0	0	0	0	0	0	0	0	0	0	0	0	0	0	0	0	0	0	0	0	0	0	0	0	8	0	0	0	0	0	0	0	0	0	0	0	0	0	0	0	0	0	0	0	0
EF515273.1.1399	D_0__Bacteria, D_1__Proteobacteria, D_2__Gammaproteobacteria, D_3__Enterobacteriales, D_4__Enterobacteriaceae, D_5__uncultured bacterium, D_6__uncultured bacterium	54	0	0	0	0	0	0	0	0	0	0	0	0	0	0	0	0	0	0	3	0	0	31	0	0	0	0	0	0	0	0	0	0	0	0	0	0	0	0	0	0	0	0	0	0	0	0	0
FJ529989.1.1430	D_0__Bacteria, D_1__Bacteroidetes, D_2__Flavobacteriia, D_3__Flavobacteriales, D_4__Flavobacteriaceae, D_5__Flavobacterium, D_6__uncultured bacterium	34	0	0	0	0	14	0	0	0	0	0	4	0	0	0	0	0	13	0	0	0	0	0	0	3	0	0	0	0	0	0	0	0	0	0	0	0	0	0	0	0	0	0	0	0	0	0	0
CU918895.1.1305	D_0__Bacteria, D_1__Proteobacteria, D_2__Alphaproteobacteria, D_3__Rhizobiales, D_4__Beijerinckiaceae, D_5__uncultured, D_6__uncultured bacterium	6	0	0	0	0	0	0	0	0	0	0	0	0	0	0	0	0	0	0	0	0	0	0	0	5	0	0	0	0	0	0	1	0	0	0	0	0	0	0	0	0	0	0	0	0	0	0	0
JF231771.1.1370	D_0__Bacteria, D_1__Firmicutes, D_2__Bacilli, D_3__Bacillales, D_4__Staphylococcaceae, D_5__Staphylococcus, D_6__uncultured bacterium	9	0	0	0	0	0	0	0	0	0	0	0	0	0	0	0	0	0	0	0	0	0	0	0	0	0	0	0	0	0	0	0	0	0	0	0	0	0	0	0	0	0	0	0	0	0	0	0
JF175410.1.1346	D_0__Bacteria, D_1__Bacteroidetes, D_2__Flavobacteriia, D_3__Flavobacteriales, D_4__Flavobacteriaceae, D_5__Flavobacterium, D_6__uncultured bacterium	78	0	0	0	0	0	0	0	0	0	0	0	0	0	0	0	0	0	0	0	0	0	0	0	0	0	0	0	0	0	0	0	0	0	0	0	0	42	0	0	0	0	0	0	0	0	0	36
JF915346.1.1383	D_0__Bacteria, D_1__Actinobacteria, D_2__Actinobacteria, D_3__Micrococcales, D_4__Microbacteriaceae, D_5__Microbacterium, D_6__Microbacterium sp. NW40	2	0	0	0	0	0	0	0	0	0	0	0	0	0	0	0	0	0	0	0	0	0	0	0	0	0	0	0	0	0	0	0	0	0	0	0	0	0	0	0	0	0	0	0	0	0	0	0
DQ118015.1.1379	D_0__Bacteria, D_1__Firmicutes, D_2__Bacilli, D_3__Bacillales, D_4__Bacillaceae, D_5__Bacillus, D_6__Bacillus firmus	16	0	0	0	0	0	0	0	0	0	0	0	0	0	0	0	0	0	0	0	0	0	0	0	0	0	0	16	0	0	0	0	0	0	0	0	0	0	0	0	0	0	0	0	0	0	0	0
HQ118340.1.1462	D_0__Bacteria, D_1__Proteobacteria, D_2__Alphaproteobacteria, D_3__Rhizobiales, D_4__Bradyrhizobiaceae, D_5__Bradyrhizobium, D_6__uncultured bacterium	819	0	0	0	0	0	0	0	1	2	130	0	52	75	8	19	0	7	0	0	40	0	0	0	0	0	0	13	0	80	2	145	0	78	4	0	6	0	0	0	0	0	0	0	0	0	0	0
KJ475025.1.1452	D_0__Bacteria, D_1__Proteobacteria, D_2__Gammaproteobacteria, D_3__Pseudomonadales, D_4__Pseudomonadaceae, D_5__Pseudomonas, D_6__Pseudomonas peli	24	0	0	0	0	0	0	0	0	0	0	0	0	0	0	0	0	0	0	0	0	0	24	0	0	0	0	0	0	0	0	0	0	0	0	0	0	0	0	0	0	0	0	0	0	0	0	0
KF091266.1.1341	D_0__Bacteria, D_1__Actinobacteria, D_2__Actinobacteria, D_3__Corynebacteriales, D_4__Corynebacteriaceae, D_5__Corynebacterium 1, D_6__uncultured bacterium	11	0	0	0	0	0	0	0	0	0	0	0	0	0	0	0	0	0	0	0	0	0	0	0	0	0	0	0	0	0	0	0	0	0	0	0	0	0	0	0	0	0	0	0	0	0	0	0
HM251103.1.1340	D_0__Bacteria, D_1__Actinobacteria, D_2__Actinobacteria, D_3__Corynebacteriales, D_4__Corynebacteriaceae, D_5__Corynebacterium 1, D_6__uncultured bacterium	4	0	0	0	0	0	0	0	0	0	0	0	0	0	0	0	0	0	0	0	0	0	1	2	0	0	0	0	0	0	0	0	0	0	0	0	0	1	0	0	0	0	0	0	0	0	0	0
JQ670744.1.1343	D_0__Bacteria, D_1__Firmicutes, D_2__Bacilli, D_3__Bacillales, D_4__Bacillaceae, D_5__Bacillus, D_6__Bacillus thermoamylovorans	727	0	0	0	0	0	0	0	0	0	0	0	0	0	0	0	0	0	0	0	0	0	0	0	0	0	0	0	0	0	0	0	0	0	0	0	3	12	0	0	0	0	0	0	0	0	0	0
KC873687.1.1355	D_0__Bacteria, D_1__Proteobacteria, D_2__Alphaproteobacteria, D_3__Sphingomonadales, D_4__Sphingomonadaceae, D_5__Sphingomonas, D_6__uncultured bacterium	344	24	0	0	53	0	0	0	0	0	0	15	46	0	0	0	0	4	0	0	0	0	0	29	8	1	0	0	0	0	0	32	0	67	0	0	0	0	0	0	33	1	0	0	0	0	0	0
KF296314.1.1360	D_0__Bacteria, D_1__Proteobacteria, D_2__Gammaproteobacteria, D_3__Enterobacteriales, D_4__Enterobacteriaceae, D_5__Enterobacter, D_6__Enterobacter sp. NRS-1	1203	13	0	0	0	0	0	0	0	0	0	7	0	0	1145	0	0	4	0	0	0	0	0	0	32	0	0	0	0	0	0	0	0	0	0	0	0	0	0	0	0	0	0	0	0	0	0	0
FJ375403.1.1497	D_0__Bacteria, D_1__Proteobacteria, D_2__Betaproteobacteria, D_3__Burkholderiales, D_4__Comamonadaceae, D_5__Aquabacterium, D_6__uncultured bacterium	8	0	0	0	0	0	0	0	0	0	0	0	0	0	0	0	0	0	0	0	0	0	0	0	0	0	0	0	0	0	0	0	0	0	0	0	0	0	0	0	0	0	0	0	0	0	0	0
KM349202.1.1398	D_0__Bacteria, D_1__Proteobacteria, D_2__Alphaproteobacteria, D_3__Sphingomonadales, D_4__Sphingomonadaceae, D_5__Sphingomonas, D_6__Sphingomonas sp. 198Cu	264	0	0	0	0	0	0	0	0	0	0	0	0	0	0	0	0	0	0	0	0	0	0	0	52	5	0	0	0	0	0	0	0	0	0	0	0	0	0	0	0	0	0	0	0	0	0	207
Z93453.1.1428	D_0__Bacteria, D_1__Proteobacteria, D_2__Gammaproteobacteria, D_3__Pseudomonadales, D_4__Moraxellaceae, D_5__Acinetobacter, D_6__Acinetobacter sp.	2	0	0	0	0	0	0	0	0	0	0	0	0	0	0	0	0	0	0	0	0	0	0	0	0	2	0	0	0	0	0	0	0	0	0	0	0	0	0	0	0	0	0	0	0	0	0	0
JF215347.1.1350	D_0__Bacteria, D_1__Firmicutes, D_2__Clostridia, D_3__Clostridiales, D_4__Family XI, D_5__Anaerococcus, D_6__uncultured bacterium	54	0	17	0	0	0	0	0	0	0	0	0	0	0	0	0	0	0	0	0	24	0	0	0	0	0	0	0	0	0	0	0	0	0	0	0	0	9	0	0	0	0	0	0	0	0	0	0
EF174257.1.1367	D_0__Bacteria, D_1__Proteobacteria, D_2__Gammaproteobacteria, D_3__Pseudomonadales, D_4__Pseudomonadaceae, D_5__Pseudomonas, D_6__uncultured bacterium	139	0	0	0	0	0	0	0	0	0	0	28	0	0	0	0	11	0	0	0	0	0	0	44	9	0	0	0	0	0	0	0	0	0	0	0	0	5	0	2	0	0	0	0	0	0	0	0
EU474160.1.1412	D_0__Bacteria, D_1__Firmicutes, D_2__Clostridia, D_3__Clostridiales, D_4__Lachnospiraceae, D_5__Blautia, D_6__uncultured bacterium	3	0	0	0	0	0	0	0	0	0	0	0	0	0	0	0	0	0	0	0	0	3	0	0	0	0	0	0	0	0	0	0	0	0	0	0	0	0	0	0	0	0	0	0	0	0	0	0
FJ823144.1.1455	D_0__Bacteria, D_1__Firmicutes, D_2__Bacilli, D_3__Lactobacillales, D_4__Streptococcaceae, D_5__Streptococcus, D_6__Streptococcus australis	1163	0	0	0	0	0	2	7	0	0	0	0	0	0	0	0	0	16	0	0	1025	0	0	0	0	0	0	0	0	0	0	0	110	0	0	0	0	0	0	0	0	0	0	0	0	0	0	0
JQ463685.1.1363	D_0__Bacteria, D_1__Fusobacteria, D_2__Fusobacteriia, D_3__Fusobacteriales, D_4__Fusobacteriaceae, D_5__Fusobacterium, D_6__uncultured bacterium	8	0	0	0	0	0	0	0	0	0	0	0	0	0	0	0	0	0	0	0	0	0	0	0	0	0	0	0	0	0	0	0	0	0	0	0	0	0	0	0	0	0	0	0	0	0	0	0
EU535954.1.1391	D_0__Bacteria, D_1__Proteobacteria, D_2__Betaproteobacteria, D_3__Burkholderiales, D_4__Comamonadaceae, D_5__Comamonas, D_6__uncultured bacterium	102	0	0	0	0	0	0	0	0	0	0	0	0	0	0	0	0	0	0	0	0	0	0	0	20	0	0	0	0	0	0	0	0	0	0	0	0	0	0	0	0	0	0	0	0	0	0	0
EU143810.1.1408	D_0__Bacteria, D_1__Proteobacteria, D_2__Gammaproteobacteria, D_3__Enterobacteriales, D_4__Enterobacteriaceae, D_5__Serratia, D_6__Serratia sp. WL-2007	51327	0	52	2	0	0	52	0	0	0	0	21	15	0	0	0	20	0	0	0	18	6	95	62	2	5	37	0	30	0	0	0	5	0	0	0	0	165	74	0	20	1	67	50	0	28	0	8
JF958134.1.1363	D_0__Bacteria, D_1__Proteobacteria, D_2__Alphaproteobacteria, D_3__Sphingomonadales, D_4__Sphingomonadaceae, D_5__Novosphingobium, D_6__Novosphingobium sp. JSC-P2-623-2	32	0	0	0	0	0	0	0	0	0	0	0	0	0	0	0	0	0	0	0	0	0	0	0	3	4	0	8	0	0	0	0	0	0	0	0	0	0	0	0	0	0	0	0	0	0	0	0
JX843447.1.1465	D_0__Bacteria, D_1__Firmicutes, D_2__Bacilli, D_3__Bacillales, D_4__Bacillaceae, D_5__Bacillus, D_6__Bacillus pumilus	6	0	0	0	0	0	0	0	0	0	0	0	0	0	0	0	0	0	0	0	0	0	0	0	2	0	0	0	0	0	0	0	0	0	0	0	4	0	0	0	0	0	0	0	0	0	0	0
JQ461452.1.1409	D_0__Bacteria, D_1__Firmicutes, D_2__Bacilli, D_3__Lactobacillales, D_4__Streptococcaceae, D_5__Streptococcus, D_6__uncultured bacterium	3	0	0	0	0	0	0	0	0	0	0	0	0	0	0	0	0	0	0	0	0	0	0	0	0	0	0	0	0	0	0	0	0	0	0	0	0	0	0	0	0	0	0	0	0	0	0	0
GQ157021.1.1232	D_0__Bacteria, D_1__Actinobacteria, D_2__Actinobacteria, D_3__Propionibacteriales, D_4__Propionibacteriaceae, D_5__Propionibacterium, D_6__uncultured bacterium	3587	66	125	1	83	12	167	37	0	1	3	76	23	108	4	14	46	41	55	92	23	4	3	53	9	15	17	64	48	5	1	0	56	125	0	16	6	13	26	2	13	2	15	0	0	0	5	5
DQ532202.1.1463	D_0__Bacteria, D_1__Proteobacteria, D_2__Alphaproteobacteria, D_3__Sphingomonadales, D_4__Sphingomonadaceae, D_5__Sphingomonas, D_6__uncultured bacterium	89	0	0	0	0	0	0	0	0	0	0	0	0	0	0	0	9	0	0	0	0	0	0	35	3	0	0	0	0	8	0	0	0	27	0	0	2	0	0	0	0	0	0	0	0	0	0	0
KC534152.1.1412	D_0__Bacteria, D_1__Proteobacteria, D_2__Gammaproteobacteria, D_3__Alteromonadales, D_4__Alteromonadaceae, D_5__Marinobacter, D_6__Marinobacter vinifirmus	30	0	0	0	0	0	0	0	0	0	0	0	0	0	0	0	0	0	0	0	0	0	0	0	0	0	0	0	0	0	0	0	0	0	0	0	0	0	0	0	0	0	0	0	0	0	0	0
KF836136.1.1422	D_0__Bacteria, D_1__Proteobacteria, D_2__Gammaproteobacteria, D_3__Pseudomonadales, D_4__Pseudomonadaceae, D_5__Pseudomonas, D_6__Pseudomonas plecoglossicida	258	22	1	0	0	1	1	0	0	0	3	0	4	1	0	0	2	5	12	1	3	0	1	2	60	0	4	1	1	2	2	5	0	8	0	0	0	0	1	0	3	0	5	0	0	0	0	0
GQ867431.1.1483	D_0__Bacteria, D_1__Proteobacteria, D_2__Gammaproteobacteria, D_3__Enterobacteriales, D_4__Enterobacteriaceae, D_5__Enterobacter, D_6__uncultured bacterium	82374	10064	3410	16	2407	1523	3538	56	0	0	0	4301	0	19	2	1	8156	3149	4381	5463	4582	184	274	2246	638	1178	5412	1185	1623	0	1	0	427	42	0	1	2	1553	2989	613	2094	54	6728	0	0	4	1	12
HQ815160.1.1454	D_0__Bacteria, D_1__Proteobacteria, D_2__Gammaproteobacteria, D_3__Enterobacteriales, D_4__Enterobacteriaceae, D_5__Cronobacter, D_6__uncultured organism	5	0	0	0	0	0	0	0	0	0	0	0	0	0	1	0	0	0	0	0	0	0	0	0	1	0	0	0	0	0	0	0	0	0	0	0	0	0	0	0	0	0	0	0	0	0	0	0
GBEF01033140.438.1877	D_0__Bacteria, D_1__Cyanobacteria, D_2__Chloroplast, D_3__Solanum melongena (eggplant), D_4__Solanum melongena (eggplant), D_5__Solanum melongena (eggplant), D_6__Solanum melongena (eggplant)	213	28	0	0	0	5	18	0	0	0	0	0	0	0	0	0	3	0	0	0	0	0	4	41	1	0	1	0	0	0	0	0	0	0	0	0	0	10	0	0	0	0	0	0	0	0	0	0
GQ085147.1.1339	D_0__Bacteria, D_1__Actinobacteria, D_2__Actinobacteria, D_3__Corynebacteriales, D_4__Corynebacteriaceae, D_5__Corynebacterium 1, D_6__uncultured bacterium	1147	25	135	1	105	15	51	3	0	0	0	15	0	49	0	0	57	33	25	163	0	0	12	82	0	4	17	9	32	0	0	0	110	0	0	0	0	53	7	0	9	3	13	0	0	0	0	12
JN676129.1.1420	D_0__Bacteria, D_1__Proteobacteria, D_2__Gammaproteobacteria, D_3__Pseudomonadales, D_4__Moraxellaceae, D_5__Acinetobacter, D_6__Acinetobacter sp. HM_Ar4	14	0	0	0	0	0	0	0	0	0	0	0	0	0	0	0	0	0	0	0	0	3	0	0	0	0	0	0	0	0	0	0	0	0	0	0	0	0	0	0	0	0	0	0	0	0	0	0
EF446900.1.1370	D_0__Bacteria, D_1__Proteobacteria, D_2__Gammaproteobacteria, D_3__Enterobacteriales, D_4__Enterobacteriaceae, D_5__Enterobacter, D_6__Enterobacter cloacae	11	0	0	0	0	0	0	0	0	0	0	0	0	0	11	0	0	0	0	0	0	0	0	0	0	0	0	0	0	0	0	0	0	0	0	0	0	0	0	0	0	0	0	0	0	0	0	0
FJ814758.1.1403	D_0__Bacteria, D_1__Proteobacteria, D_2__Gammaproteobacteria, D_3__Xanthomonadales, D_4__Xanthomonadaceae, D_5__Stenotrophomonas, D_6__uncultured Xanthomonadales bacterium	679	0	0	0	0	0	0	0	0	0	0	19	0	0	2	0	0	0	0	0	0	0	0	0	0	0	0	0	0	0	0	0	0	0	0	0	0	0	0	0	0	0	0	0	0	0	0	0
KF418813.1.1412	D_0__Bacteria, D_1__Actinobacteria, D_2__Actinobacteria, D_3__Micrococcales, D_4__Microbacteriaceae, D_5__Microbacterium, D_6__Microbacterium sp. LAM-WHM-10	12	0	0	0	0	0	0	0	0	0	0	0	0	0	0	0	0	0	0	0	0	0	0	0	0	0	0	0	0	0	0	0	0	0	0	0	0	0	0	0	0	0	0	0	0	0	0	0
JF128416.1.1347	D_0__Bacteria, D_1__Actinobacteria, D_2__Actinobacteria, D_3__Micrococcales, D_4__Brevibacteriaceae, D_5__Brevibacterium, D_6__uncultured bacterium	255	0	0	0	0	0	0	0	0	0	0	0	0	0	0	0	0	0	0	0	0	0	0	0	0	0	0	0	0	0	0	0	0	0	0	0	0	0	0	0	0	0	0	0	0	0	0	0
DQ988296.1.1248	D_0__Bacteria, D_1__Gracilibacteria, D_2__uncultured bacterium, D_3__uncultured bacterium, D_4__uncultured bacterium, D_5__uncultured bacterium, D_6__uncultured bacterium	115	0	0	0	0	0	0	0	0	0	0	0	0	0	0	0	0	0	0	0	0	0	81	0	0	0	0	0	0	0	0	0	0	0	0	0	0	0	29	0	0	0	0	0	0	0	0	0
EU799061.1.1501	D_0__Bacteria, D_1__Proteobacteria, D_2__Betaproteobacteria, D_3__Burkholderiales, D_4__Comamonadaceae, D_5__BAL58 marine group, D_6__uncultured bacterium	2	0	0	0	0	0	0	0	0	0	0	0	0	0	0	0	0	0	0	0	0	0	0	0	0	0	0	0	0	0	0	0	0	0	0	0	0	0	0	0	0	0	0	0	0	0	0	0
HG529136.1.1274	D_0__Bacteria, D_1__Proteobacteria, D_2__Betaproteobacteria, D_3__Burkholderiales, D_4__Burkholderiaceae, D_5__Burkholderia, D_6__uncultured bacterium	23897	0	0	0	0	0	0	0	11	3	1532	0	1710	384	160	641	1	1	1	0	0	0	1	0	2	0	0	0	0	2625	27	3201	0	2417	158	429	426	0	0	1	0	0	0	0	0	0	4	2
JF418157.1.1418	D_0__Bacteria, D_1__Proteobacteria, D_2__Gammaproteobacteria, D_3__Enterobacteriales, D_4__Enterobacteriaceae, D_5__Raoultella, D_6__Raoultella ornithinolytica	162	0	0	0	0	0	0	0	0	0	0	0	0	0	0	0	0	0	0	0	0	0	0	0	1	0	0	0	0	0	0	0	0	0	0	0	0	0	0	0	0	0	0	6	7	3	10	2
AM936304.1.1356	D_0__Bacteria, D_1__Proteobacteria, D_2__Gammaproteobacteria, D_3__WN-HWB-116, D_4__uncultured Ectothiorhodospiraceae bacterium, D_5__uncultured Ectothiorhodospiraceae bacterium, D_6__uncultured Ectothiorhodospiraceae bacterium	12	12	0	0	0	0	0	0	0	0	0	0	0	0	0	0	0	0	0	0	0	0	0	0	0	0	0	0	0	0	0	0	0	0	0	0	0	0	0	0	0	0	0	0	0	0	0	0
AE017263.191851.193375	D_0__Bacteria, D_1__Tenericutes, D_2__Mollicutes, D_3__Entomoplasmatales, D_4__Entomoplasmataceae, D_5__Mesoplasma, D_6__Mesoplasma florum L1	134	0	0	104	0	0	0	0	0	0	0	0	0	0	0	0	0	0	30	0	0	0	0	0	0	0	0	0	0	0	0	0	0	0	0	0	0	0	0	0	0	0	0	0	0	0	0	0
AUYS01010978.553.2017	D_0__Bacteria, D_1__Bacteroidetes, D_2__Sphingobacteriia, D_3__Sphingobacteriales, D_4__Chitinophagaceae, D_5__Sediminibacterium, D_6__Melampsora pinitorqua Mpini7	15	0	0	0	0	0	0	0	0	0	0	0	0	0	0	0	0	0	0	0	0	0	0	0	0	0	0	0	0	0	0	0	0	0	0	0	0	0	0	0	0	0	0	0	0	0	0	0
GQ344405.1.1411	D_0__Bacteria, D_1__Actinobacteria, D_2__Actinobacteria, D_3__Micrococcales, D_4__Intrasporangiaceae, D_5__Phycicoccus, D_6__Phycicoccus sp. L1b-b9	242	0	0	0	0	4	0	6	0	0	0	0	0	0	0	0	3	0	0	0	0	0	0	0	8	0	0	0	0	0	0	0	0	2	6	15	0	0	0	0	0	0	0	0	0	0	0	0
KJ161412.1.1418	D_0__Bacteria, D_1__Firmicutes, D_2__Bacilli, D_3__Bacillales, D_4__Bacillaceae, D_5__Bacillus, D_6__Bacillus simplex	7	0	0	0	0	0	0	0	0	0	0	0	0	0	0	0	0	0	0	0	0	4	0	0	0	0	0	0	0	0	0	0	0	0	0	0	0	0	0	0	0	0	3	0	0	0	0	0
HQ538616.1.1363	D_0__Bacteria, D_1__Proteobacteria, D_2__Alphaproteobacteria, D_3__Rhizobiales, D_4__Rhizobiaceae, D_5__Ensifer, D_6__Sinorhizobium sp. SCAU200	92	0	0	0	0	18	0	0	0	0	0	0	33	0	0	0	0	0	0	0	0	0	0	0	32	8	0	0	0	0	0	0	0	0	0	0	0	0	0	0	0	1	0	0	0	0	0	0
EU133618.1.1318	D_0__Bacteria, D_1__Proteobacteria, D_2__Alphaproteobacteria, D_3__Rhizobiales, D_4__Bradyrhizobiaceae, D_5__Bradyrhizobium, D_6__uncultured bacterium	86	0	0	0	0	0	0	0	0	0	0	0	0	0	0	0	2	0	0	0	0	0	0	0	5	0	0	0	0	45	0	0	0	24	0	0	0	1	0	0	0	0	0	0	0	0	0	0
HQ452823.1.1452	D_0__Bacteria, D_1__Firmicutes, D_2__Bacilli, D_3__Lactobacillales, D_4__Streptococcaceae, D_5__Streptococcus, D_6__Streptococcus sp. L5	7	0	0	0	0	0	0	0	0	0	0	0	0	0	0	0	0	0	0	0	0	0	0	0	0	0	0	0	0	0	0	0	0	0	0	0	0	0	0	0	0	0	0	0	0	0	0	0
HM557699.1.1384	D_0__Bacteria, D_1__Proteobacteria, D_2__Gammaproteobacteria, D_3__Enterobacteriales, D_4__Enterobacteriaceae, D_5__Pantoea, D_6__uncultured bacterium	3	0	0	0	0	0	0	0	0	0	0	0	0	0	2	0	0	0	0	0	0	0	0	0	1	0	0	0	0	0	0	0	0	0	0	0	0	0	0	0	0	0	0	0	0	0	0	0
KF101938.1.1368	D_0__Bacteria, D_1__Firmicutes, D_2__Bacilli, D_3__Lactobacillales, D_4__Carnobacteriaceae, D_5__Dolosigranulum, D_6__uncultured bacterium	2	0	0	0	0	0	0	0	0	0	0	0	0	0	0	0	0	0	0	0	0	0	0	0	0	0	0	0	0	0	0	0	0	0	0	0	0	0	0	0	0	0	0	0	0	0	0	0
KM083525.1.1361	D_0__Bacteria, D_1__Proteobacteria, D_2__Alphaproteobacteria, D_3__Rhizobiales, D_4__Aurantimonadaceae, D_5__Aureimonas, D_6__Aureimonas sp. S-NaCl-5	14	0	0	0	12	0	0	0	0	0	0	0	0	0	0	0	0	0	0	0	0	2	0	0	0	0	0	0	0	0	0	0	0	0	0	0	0	0	0	0	0	0	0	0	0	0	0	0
GQ096244.1.1306	D_0__Bacteria, D_1__Proteobacteria, D_2__Alphaproteobacteria, D_3__Rhizobiales, D_4__Methylobacteriaceae, D_5__Methylobacterium, D_6__uncultured bacterium	7	0	0	0	0	0	0	0	0	0	0	0	0	0	0	0	0	0	0	0	0	0	0	0	7	0	0	0	0	0	0	0	0	0	0	0	0	0	0	0	0	0	0	0	0	0	0	0
KJ744004.1.1402	D_0__Bacteria, D_1__Actinobacteria, D_2__Actinobacteria, D_3__Micrococcales, D_4__Micrococcaceae, D_5__Kocuria, D_6__Kocuria sp. 68A3b	2	0	0	0	0	0	0	0	0	0	0	0	0	0	0	0	0	0	0	0	0	0	0	0	1	0	0	0	0	0	0	0	0	0	0	0	0	0	0	0	0	0	0	0	0	0	0	0
ABRA01002618.192.1704	D_0__Bacteria, D_1__Proteobacteria, D_2__Alphaproteobacteria, D_3__Rhizobiales, D_4__Rhizobiaceae, D_5__Rhizobium, D_6__Rhizobium etli 8C-3	59	0	0	0	0	0	0	0	0	0	0	0	1	0	3	0	0	0	0	32	0	0	0	0	5	0	0	0	0	0	0	0	0	0	3	0	2	0	9	0	0	0	1	0	0	0	0	0
KM199277.1.1413	D_0__Bacteria, D_1__Actinobacteria, D_2__Actinobacteria, D_3__Micrococcales, D_4__Microbacteriaceae, D_5__Leucobacter, D_6__Leucobacter chromiireducens subsp. chromiireducens	4	0	0	0	0	0	0	0	0	0	0	0	0	0	0	0	0	0	0	0	0	0	0	0	0	0	0	0	0	0	0	0	0	0	0	0	0	0	0	0	0	0	0	0	0	0	0	0
LK392715.1.1383	D_0__Bacteria, D_1__Bacteroidetes, D_2__Flavobacteriia, D_3__Flavobacteriales, D_4__Flavobacteriaceae, D_5__Flavobacterium, D_6__uncultured bacterium	47	0	0	0	6	0	31	0	0	0	0	0	0	0	0	0	0	0	0	0	0	0	0	0	8	0	0	0	0	0	0	0	0	0	0	0	0	0	0	0	0	0	0	0	0	0	0	0
HM308993.1.1347	D_0__Bacteria, D_1__Actinobacteria, D_2__Actinobacteria, D_3__Micrococcales, D_4__Micrococcaceae, D_5__Rothia, D_6__uncultured bacterium	70	0	0	0	0	0	0	0	0	0	0	0	0	0	0	0	7	0	0	0	0	0	0	0	0	0	0	0	0	0	0	0	0	0	0	0	0	0	0	0	0	0	0	0	0	0	0	0
FJ192392.1.1405	D_0__Bacteria, D_1__Proteobacteria, D_2__Gammaproteobacteria, D_3__Pseudomonadales, D_4__Moraxellaceae, D_5__Acinetobacter, D_6__uncultured Acinetobacter sp.	10	0	0	0	0	0	0	0	0	0	0	0	0	0	0	0	0	0	0	0	0	0	0	0	0	0	0	0	0	0	0	0	0	0	0	0	2	0	0	0	0	0	0	0	0	0	0	0
HM312754.1.1347	D_0__Bacteria, D_1__Firmicutes, D_2__Clostridia, D_3__Clostridiales, D_4__Family XI, D_5__Anaerococcus, D_6__uncultured bacterium	2	0	0	0	0	0	0	0	0	0	0	0	0	0	0	0	0	0	0	0	0	0	0	0	0	0	0	0	0	0	0	0	0	0	0	0	0	0	0	0	0	0	0	0	0	0	0	0
KF465507.1.1304	D_0__Bacteria, D_1__Proteobacteria, D_2__Gammaproteobacteria, D_3__Alteromonadales, D_4__Pseudoalteromonadaceae, D_5__Pseudoalteromonas, D_6__uncultured Pseudoalteromonas sp.	12	0	0	0	0	0	0	0	0	0	0	0	0	0	0	0	0	0	0	0	0	0	12	0	0	0	0	0	0	0	0	0	0	0	0	0	0	0	0	0	0	0	0	0	0	0	0	0
JQ327955.1.1537	D_0__Bacteria, D_1__Verrucomicrobia, D_2__Verrucomicrobiae, D_3__Verrucomicrobiales, D_4__Verrucomicrobiaceae, D_5__Prosthecobacter, D_6__uncultured bacterium	3	0	0	0	0	0	0	0	0	0	0	0	0	0	0	0	0	0	0	0	0	0	0	0	0	0	0	0	0	0	0	0	0	0	0	0	0	0	0	0	0	0	0	0	0	0	0	3
DQ798522.1.1396	D_0__Bacteria, D_1__Firmicutes, D_2__Clostridia, D_3__Clostridiales, D_4__Lachnospiraceae, D_5__Tyzzerella 4, D_6__uncultured bacterium	26	0	0	0	0	0	0	0	0	0	0	0	0	0	0	0	0	0	0	0	0	0	0	0	0	0	0	0	26	0	0	0	0	0	0	0	0	0	0	0	0	0	0	0	0	0	0	0
JF233136.1.1359	D_0__Bacteria, D_1__Proteobacteria, D_2__Gammaproteobacteria, D_3__Pseudomonadales, D_4__Moraxellaceae, D_5__Acinetobacter, D_6__uncultured bacterium	635	0	0	0	0	0	0	0	0	0	0	20	0	0	0	0	0	0	0	0	33	1	10	53	0	0	0	0	38	0	0	0	0	0	0	0	0	0	0	0	0	0	4	0	0	0	0	0
HM459665.1.1466	D_0__Bacteria, D_1__Proteobacteria, D_2__Gammaproteobacteria, D_3__Pseudomonadales, D_4__Pseudomonadaceae, D_5__uncultured, D_6__uncultured bacterium	207	0	0	0	0	0	0	0	0	0	0	0	0	0	0	0	0	0	0	0	0	0	0	0	0	0	0	0	0	0	0	0	0	0	0	0	0	0	0	0	0	0	0	0	0	0	0	0
JX315564.1.1433	D_0__Bacteria, D_1__Proteobacteria, D_2__Gammaproteobacteria, D_3__Pseudomonadales, D_4__Moraxellaceae, D_5__Acinetobacter, D_6__Acinetobacter schindleri	35	0	0	0	0	0	0	0	0	0	0	0	0	0	0	0	0	18	0	0	0	0	0	0	4	0	0	0	0	0	0	0	0	0	0	0	0	0	0	0	0	0	0	0	0	0	0	0
FJ192460.1.1505	D_0__Bacteria, D_1__Proteobacteria, D_2__Gammaproteobacteria, D_3__Pseudomonadales, D_4__Moraxellaceae, D_5__Acinetobacter, D_6__uncultured Acinetobacter sp.	66	0	0	0	0	0	0	0	0	0	0	0	0	0	0	0	0	0	0	0	0	0	0	19	0	0	0	0	0	0	0	0	0	0	0	0	0	0	0	0	0	0	0	0	0	0	0	0
JF212843.1.1349	D_0__Bacteria, D_1__Firmicutes, D_2__Clostridia, D_3__Clostridiales, D_4__Family XI, D_5__Anaerococcus, D_6__uncultured bacterium	72	0	0	0	0	0	0	0	0	0	0	0	0	0	0	0	0	0	0	0	0	0	0	0	0	0	0	0	0	0	0	0	0	0	0	0	0	0	0	0	0	0	0	0	0	0	0	0
KF063014.1.1341	D_0__Bacteria, D_1__Actinobacteria, D_2__Actinobacteria, D_3__Corynebacteriales, D_4__Corynebacteriaceae, D_5__Corynebacterium 1, D_6__uncultured bacterium	496	64	0	0	12	8	0	0	0	0	19	17	0	11	0	0	0	0	19	37	0	0	3	0	9	13	3	6	17	0	7	21	17	14	0	39	0	2	35	0	0	1	24	0	0	0	0	0
HM267204.1.1346	D_0__Bacteria, D_1__Actinobacteria, D_2__Actinobacteria, D_3__Micrococcales, D_4__Microbacteriaceae, D_5__Phycicola, D_6__uncultured bacterium	3	0	0	0	0	0	0	0	0	0	0	0	0	0	0	0	3	0	0	0	0	0	0	0	0	0	0	0	0	0	0	0	0	0	0	0	0	0	0	0	0	0	0	0	0	0	0	0
HQ224612.1.1430	D_0__Bacteria, D_1__Proteobacteria, D_2__Gammaproteobacteria, D_3__Pseudomonadales, D_4__Pseudomonadaceae, D_5__Pseudomonas, D_6__Pseudomonas sp. SGb387	261	0	0	0	0	0	0	0	0	0	0	1	0	0	0	0	28	1	1	1	1	0	29	2	62	0	1	0	39	0	0	0	0	0	0	0	0	3	0	0	41	0	3	0	0	0	0	0
FN652910.1.1237	D_0__Bacteria, D_1__Proteobacteria, D_2__Gammaproteobacteria, D_3__Pseudomonadales, D_4__Pseudomonadaceae, D_5__Pseudomonas, D_6__Pseudomonas putida	1836	88	13	0	118	16	55	0	2	0	14	18	102	58	2	13	116	36	41	2	0	2	106	1	103	4	16	0	111	39	0	0	37	4	3	62	7	78	0	6	65	0	16	0	0	1	0	3
HM274468.1.1306	D_0__Bacteria, D_1__Proteobacteria, D_2__Alphaproteobacteria, D_3__Sphingomonadales, D_4__Erythrobacteraceae, D_5__Erythrobacter, D_6__uncultured bacterium	236	0	0	0	0	0	0	0	0	0	0	0	0	0	0	0	14	0	0	0	0	0	0	0	216	5	0	0	0	0	0	0	0	0	0	0	0	0	0	1	0	0	0	0	0	0	0	0
EU132556.1.1349	D_0__Bacteria, D_1__Actinobacteria, D_2__Actinobacteria, D_3__Corynebacteriales, D_4__Mycobacteriaceae, D_5__Mycobacterium, D_6__uncultured bacterium	16	0	0	0	0	0	0	0	0	0	0	0	0	0	0	0	0	0	0	16	0	0	0	0	0	0	0	0	0	0	0	0	0	0	0	0	0	0	0	0	0	0	0	0	0	0	0	0
JF179602.1.1308	D_0__Bacteria, D_1__Proteobacteria, D_2__Alphaproteobacteria, D_3__Rhizobiales, D_4__Methylobacteriaceae, D_5__Microvirga, D_6__uncultured bacterium	2	0	0	0	0	0	0	0	0	0	0	0	0	0	0	0	0	0	0	0	0	0	0	0	0	0	0	0	0	0	0	0	0	0	2	0	0	0	0	0	0	0	0	0	0	0	0	0
AB872131.1.1393	D_0__Bacteria, D_1__Proteobacteria, D_2__Gammaproteobacteria, D_3__Xanthomonadales, D_4__Xanthomonadaceae, D_5__Stenotrophomonas, D_6__Stenotrophomonas maltophilia	40	7	0	0	0	0	0	3	0	0	0	0	0	0	0	0	0	0	0	0	0	0	15	0	0	0	0	0	0	0	0	0	0	0	0	0	0	0	0	0	0	0	0	0	0	0	0	0
GQ158508.1.1486	D_0__Bacteria, D_1__Proteobacteria, D_2__Gammaproteobacteria, D_3__Enterobacteriales, D_4__Enterobacteriaceae, D_5__Escherichia-Shigella, D_6__uncultured bacterium	12	3	0	0	0	0	3	0	0	0	0	0	0	0	0	0	0	0	0	2	0	0	0	1	0	0	2	0	0	0	0	0	0	0	0	0	0	0	0	0	1	0	0	0	0	0	0	0
EU741110.1.1342	D_0__Bacteria, D_1__Actinobacteria, D_2__Actinobacteria, D_3__Micrococcales, D_4__Microbacteriaceae, D_5__Microbacterium, D_6__Microbacterium sp. 13630I	2	0	0	0	0	0	0	0	0	0	0	0	0	0	0	0	0	0	0	0	0	0	0	0	0	0	0	0	0	0	0	0	0	0	0	0	0	0	0	0	0	0	0	0	0	0	0	0
KF153219.1.1449	D_0__Bacteria, D_1__Proteobacteria, D_2__Gammaproteobacteria, D_3__Enterobacteriales, D_4__Enterobacteriaceae, D_5__Ewingella, D_6__Rahnella sp. E52	363	0	118	0	0	0	27	0	0	0	23	0	0	0	0	0	0	0	0	0	2	0	0	107	0	0	8	0	0	0	0	0	27	0	0	0	0	22	0	4	0	0	0	0	0	0	0	0
EU539610.1.1319	D_0__Bacteria, D_1__Proteobacteria, D_2__Alphaproteobacteria, D_3__Caulobacterales, D_4__Caulobacteraceae, D_5__Brevundimonas, D_6__uncultured bacterium	816	0	8	0	52	22	65	17	0	0	11	0	0	128	4	40	0	0	17	0	18	4	9	34	63	0	0	7	0	44	0	0	0	43	0	103	0	10	29	0	0	0	15	1	0	3	0	28
KF066238.1.1371	D_0__Bacteria, D_1__Proteobacteria, D_2__Betaproteobacteria, D_3__Burkholderiales, D_4__Comamonadaceae, D_5__Variovorax, D_6__uncultured bacterium	162	0	0	0	0	0	0	0	0	0	0	51	0	0	0	0	0	0	0	0	0	0	0	0	0	0	0	0	0	0	0	0	0	0	0	0	0	0	111	0	0	0	0	0	0	0	0	0
EU855750.1.1426	D_0__Bacteria, D_1__Firmicutes, D_2__Bacilli, D_3__Bacillales, D_4__Staphylococcaceae, D_5__Staphylococcus, D_6__Staphylococcus sp. Tp3	5	2	0	0	0	0	0	0	0	0	0	0	0	0	0	0	0	3	0	0	0	0	0	0	0	0	0	0	0	0	0	0	0	0	0	0	0	0	0	0	0	0	0	0	0	0	0	0
KC431786.1.1456	D_0__Bacteria, D_1__Proteobacteria, D_2__Betaproteobacteria, D_3__Burkholderiales, D_4__Burkholderiaceae, D_5__Burkholderia, D_6__Burkholderia multivorans	21	0	0	0	0	0	0	0	0	0	2	0	1	2	0	0	0	0	0	0	0	0	0	0	0	0	0	0	0	4	0	1	0	3	0	0	2	0	0	0	0	0	0	0	0	0	0	0
JF922492.1.1451	D_0__Bacteria, D_1__Proteobacteria, D_2__Alphaproteobacteria, D_3__Sphingomonadales, D_4__Sphingomonadaceae, D_5__Sphingobium, D_6__uncultured bacterium	942	0	0	0	0	0	0	0	0	0	0	0	0	0	0	0	0	0	0	0	0	0	0	14	928	0	0	0	0	0	0	0	0	0	0	0	0	0	0	0	0	0	0	0	0	0	0	0
FJ382881.1.1386	D_0__Bacteria, D_1__Proteobacteria, D_2__Betaproteobacteria, D_3__Burkholderiales, D_4__Oxalobacteraceae, D_5__Herminiimonas, D_6__uncultured bacterium	232	0	0	0	0	0	0	0	0	0	0	0	0	0	0	0	0	0	0	0	0	0	0	0	0	0	0	0	0	0	0	0	0	0	0	0	0	0	0	0	0	0	0	0	0	0	0	229
KC432548.1.1344	D_0__Bacteria, D_1__Bacteroidetes, D_2__Flavobacteriia, D_3__Flavobacteriales, D_4__Flavobacteriaceae, D_5__Flavobacterium, D_6__uncultured bacterium	2	0	0	0	0	0	0	0	0	0	0	0	0	0	0	0	0	0	0	0	0	0	0	0	0	0	0	0	0	0	0	0	0	0	0	0	0	0	0	0	0	0	0	0	0	0	0	0
GQ046298.1.1339	D_0__Bacteria, D_1__Actinobacteria, D_2__Actinobacteria, D_3__Corynebacteriales, D_4__Corynebacteriaceae, D_5__Corynebacterium 1, D_6__uncultured bacterium	24	0	0	0	0	0	0	0	0	0	0	0	0	0	0	0	0	0	0	0	0	0	0	2	0	0	0	0	0	0	0	0	0	0	0	0	0	0	7	0	0	0	0	0	0	0	0	0
GU305772.1.1500	D_0__Bacteria, D_1__Proteobacteria, D_2__Betaproteobacteria, D_3__Burkholderiales, D_4__Comamonadaceae, D_5__Variovorax, D_6__uncultured bacterium	25	0	0	0	0	0	0	0	0	0	0	0	0	0	0	0	0	0	0	0	0	0	0	0	0	0	0	0	0	0	0	0	0	0	0	0	0	0	0	0	0	0	0	0	0	0	0	0
EU802327.1.1487	D_0__Bacteria, D_1__Actinobacteria, D_2__Acidimicrobiia, D_3__Acidimicrobiales, D_4__OM1 clade, D_5__Candidatus Actinomarina, D_6__uncultured bacterium	11	0	0	1	0	0	0	0	0	0	0	0	0	0	0	0	0	0	1	0	0	0	0	0	0	0	0	0	0	0	0	0	0	0	0	1	0	0	0	0	0	0	0	0	1	1	0	0
JQ323133.1.1444	D_0__Bacteria, D_1__Proteobacteria, D_2__Alphaproteobacteria, D_3__Sphingomonadales, D_4__Erythrobacteraceae, D_5__Porphyrobacter, D_6__uncultured Porphyrobacter sp.	13	0	0	0	0	0	0	0	0	0	0	0	0	0	0	0	0	0	0	0	0	0	0	0	0	0	0	0	0	0	0	0	0	13	0	0	0	0	0	0	0	0	0	0	0	0	0	0
JQ461632.1.1413	D_0__Bacteria, D_1__Firmicutes, D_2__Bacilli, D_3__Lactobacillales, D_4__Streptococcaceae, D_5__Streptococcus, D_6__uncultured bacterium	14	0	0	0	0	0	0	0	0	0	0	0	0	0	0	0	0	0	0	0	0	0	0	0	0	0	0	0	0	0	0	0	0	0	0	0	0	0	0	0	0	0	0	0	0	0	0	0
HM755619.1.1407	D_0__Bacteria, D_1__Proteobacteria, D_2__Gammaproteobacteria, D_3__Xanthomonadales, D_4__Xanthomonadaceae, D_5__Stenotrophomonas, D_6__Stenotrophomonas sp. C-J-PDA4	4271	0	0	1	52	50	0	0	3	0	0	0	0	65	0	12	24	78	54	33	0	0	61	73	0	0	71	35	0	0	0	162	45	1	0	17	12	1	9	0	0	1	38	0	0	0	0	0
EU360476.1.1340	D_0__Bacteria, D_1__Proteobacteria, D_2__Alphaproteobacteria, D_3__Rhodospirillales, D_4__Acetobacteraceae, D_5__uncultured, D_6__uncultured bacterium	5	0	0	0	0	0	0	0	0	0	0	0	0	0	0	0	0	0	0	0	0	0	0	0	0	0	0	0	0	0	0	0	0	0	0	0	0	0	0	0	0	0	0	0	0	0	0	0
JQ608324.1.1434	D_0__Bacteria, D_1__Proteobacteria, D_2__Alphaproteobacteria, D_3__Sphingomonadales, D_4__Sphingomonadaceae, D_5__Sphingomonas, D_6__Sphingomonas sp. 9NM-10	28	0	26	0	0	0	0	0	0	0	0	0	0	0	0	0	0	0	0	0	0	0	0	0	0	2	0	0	0	0	0	0	0	0	0	0	0	0	0	0	0	0	0	0	0	0	0	0
KF249815.1.1369	D_0__Bacteria, D_1__Proteobacteria, D_2__Alphaproteobacteria, D_3__Rickettsiales, D_4__Anaplasmataceae, D_5__Wolbachia, D_6__uncultured Rhizobiales bacterium	2	0	0	0	0	0	0	0	0	0	0	0	0	0	0	0	0	0	0	0	0	0	0	0	0	0	0	0	0	0	0	0	0	0	0	0	0	0	0	0	0	0	0	0	0	0	0	0
JX458413.1.1266	D_0__Bacteria, D_1__Proteobacteria, D_2__Betaproteobacteria, D_3__Burkholderiales, D_4__Comamonadaceae, D_5__Xenophilus, D_6__Xenophilus sp. BM2.09-117	9	0	0	0	0	0	0	0	0	0	0	0	0	0	0	0	0	0	0	0	0	0	0	0	7	2	0	0	0	0	0	0	0	0	0	0	0	0	0	0	0	0	0	0	0	0	0	0
AB308060.1.1386	D_0__Bacteria, D_1__Proteobacteria, D_2__Alphaproteobacteria, D_3__Rhodospirillales, D_4__Acetobacteraceae, D_5__Acetobacter, D_6__Acetobacter lovaniensis	14	0	0	0	0	0	0	0	0	0	0	0	0	0	0	0	0	0	0	0	0	0	0	0	0	0	0	0	0	0	0	0	0	0	0	0	0	0	0	0	0	0	0	0	0	0	0	0
KJ748602.1.1413	D_0__Bacteria, D_1__Proteobacteria, D_2__Gammaproteobacteria, D_3__Xanthomonadales, D_4__Xanthomonadaceae, D_5__Stenotrophomonas, D_6__Stenotrophomonas maltophilia	8	0	0	0	0	0	0	0	0	0	0	0	0	0	0	0	0	0	0	0	0	0	0	2	0	0	0	0	0	0	0	0	0	0	0	0	0	0	0	0	0	0	0	0	0	0	0	0
LN565710.1.1369	D_0__Bacteria, D_1__Proteobacteria, D_2__Gammaproteobacteria, D_3__Pseudomonadales, D_4__Pseudomonadaceae, D_5__Pseudomonas, D_6__uncultured bacterium	5	0	0	0	0	0	0	0	0	0	0	0	0	0	0	0	0	0	0	0	0	0	0	0	0	0	0	0	0	0	0	0	0	0	0	0	0	0	0	0	0	0	0	0	0	0	0	0
EU864325.1.1414	D_0__Bacteria, D_1__Proteobacteria, D_2__Gammaproteobacteria, D_3__Pseudomonadales, D_4__Pseudomonadaceae, D_5__Pseudomonas, D_6__Pseudomonas sp. III	6	0	0	0	0	0	0	0	0	0	0	0	0	0	0	0	0	0	0	0	0	0	0	0	0	0	0	0	0	0	0	0	0	0	0	0	0	0	0	0	0	0	1	0	0	0	0	0
JQ723726.1.1450	D_0__Bacteria, D_1__Actinobacteria, D_2__Actinobacteria, D_3__Micrococcales, D_4__Microbacteriaceae, D_5__Lysinimonas, D_6__Herbiconiux sp. MWE-A11	78	0	0	0	0	0	0	2	0	0	0	0	0	4	0	0	0	0	0	0	0	0	0	43	0	12	10	0	0	0	0	0	0	0	0	0	0	0	1	0	0	0	0	0	0	0	0	0
JF228506.1.1308	D_0__Bacteria, D_1__Proteobacteria, D_2__Alphaproteobacteria, D_3__Rhizobiales, D_4__Methylobacteriaceae, D_5__Microvirga, D_6__uncultured bacterium	10	0	0	0	0	0	0	0	0	0	0	0	0	0	0	0	0	0	0	0	0	0	0	0	0	0	0	0	0	0	0	0	0	0	0	0	0	0	0	0	10	0	0	0	0	0	0	0
HQ773058.1.1454	D_0__Bacteria, D_1__Actinobacteria, D_2__Actinobacteria, D_3__Propionibacteriales, D_4__Propionibacteriaceae, D_5__Propionibacterium, D_6__uncultured organism	86	3	4	0	5	1	2	0	0	0	0	1	1	1	0	1	1	2	1	1	0	0	0	0	0	0	5	1	3	0	0	0	0	1	0	0	0	0	1	0	0	0	1	0	0	0	0	0
EU881168.1.1452	D_0__Bacteria, D_1__Proteobacteria, D_2__Alphaproteobacteria, D_3__Rhizobiales, D_4__Xanthobacteraceae, D_5__Pseudolabrys, D_6__uncultured bacterium	3	0	0	0	0	0	0	0	0	0	0	0	0	0	0	0	0	0	0	0	0	0	0	0	0	3	0	0	0	0	0	0	0	0	0	0	0	0	0	0	0	0	0	0	0	0	0	0
LN560485.1.1372	D_0__Bacteria, D_1__Proteobacteria, D_2__Deltaproteobacteria, D_3__Myxococcales, D_4__Sandaracinaceae, D_5__uncultured, D_6__uncultured bacterium	2	0	0	0	0	0	0	0	0	0	0	0	0	0	0	0	0	0	0	0	0	0	0	0	0	0	0	0	0	0	0	0	0	0	0	0	0	0	0	2	0	0	0	0	0	0	0	0
KF064975.1.1387	D_0__Bacteria, D_1__Firmicutes, D_2__Bacilli, D_3__Lactobacillales, D_4__Lactobacillaceae, D_5__Lactobacillus, D_6__uncultured bacterium	9	0	0	0	0	0	0	0	0	0	0	0	0	0	0	0	0	0	0	0	0	0	0	0	0	0	0	0	0	0	0	0	0	0	0	0	0	0	0	0	0	0	0	0	0	0	0	0
EU335268.1.1517	D_0__Bacteria, D_1__Acidobacteria, D_2__Acidobacteria, D_3__Subgroup 6, D_4__uncultured bacterium, D_5__uncultured bacterium, D_6__uncultured bacterium	34	0	0	0	34	0	0	0	0	0	0	0	0	0	0	0	0	0	0	0	0	0	0	0	0	0	0	0	0	0	0	0	0	0	0	0	0	0	0	0	0	0	0	0	0	0	0	0
GU318370.1.1291	D_0__Bacteria, D_1__Actinobacteria, D_2__Actinobacteria, D_3__Pseudonocardiales, D_4__Pseudonocardiaceae, D_5__Pseudonocardia, D_6__Pseudonocardia carboxydivorans	2	0	0	0	0	0	0	0	0	0	0	0	0	0	0	0	0	0	0	0	0	0	0	0	2	0	0	0	0	0	0	0	0	0	0	0	0	0	0	0	0	0	0	0	0	0	0	0
KF843311.1.1403	D_0__Bacteria, D_1__Proteobacteria, D_2__Gammaproteobacteria, D_3__Enterobacteriales, D_4__Enterobacteriaceae, D_5__Enterobacter, D_6__uncultured bacterium	13	0	0	0	0	0	0	0	0	0	0	0	0	0	2	0	0	0	0	0	0	0	0	0	0	0	0	0	0	0	0	0	0	0	0	0	0	0	0	0	0	0	0	0	0	0	0	0
FJ823007.1.1420	D_0__Bacteria, D_1__Proteobacteria, D_2__Gammaproteobacteria, D_3__Enterobacteriales, D_4__Enterobacteriaceae, D_5__Raoultella, D_6__Raoultella ornithinolytica	10	0	0	0	0	0	0	0	0	0	0	0	0	0	0	0	0	0	0	0	0	0	0	0	0	0	0	0	0	0	0	0	0	0	0	0	2	0	0	0	0	0	0	0	0	0	0	0
EF573357.1.1454	D_0__Bacteria, D_1__Proteobacteria, D_2__Alphaproteobacteria, D_3__Sphingomonadales, D_4__Sphingomonadaceae, D_5__Blastomonas, D_6__uncultured bacterium	2	0	0	0	0	0	0	0	0	0	0	0	0	0	0	0	0	0	0	0	0	0	0	0	2	0	0	0	0	0	0	0	0	0	0	0	0	0	0	0	0	0	0	0	0	0	0	0
JX083962.1.1403	D_0__Bacteria, D_1__Proteobacteria, D_2__Alphaproteobacteria, D_3__Rhizobiales, D_4__Rhizobiaceae, D_5__Rhizobium, D_6__Agrobacterium tumefaciens	554	0	5	0	0	0	0	0	0	0	0	0	0	0	0	0	8	0	3	0	38	0	0	16	385	6	0	0	0	0	0	0	0	0	0	0	0	0	0	0	0	0	0	0	0	0	0	55
FJ889562.1.1501	D_0__Bacteria, D_1__Proteobacteria, D_2__Gammaproteobacteria, D_3__Pseudomonadales, D_4__Pseudomonadaceae, D_5__Pseudomonas, D_6__Pseudomonas sp. K1B-2	246	3	4	0	3	0	0	0	0	0	0	4	0	0	0	0	2	4	2	28	1	0	2	5	0	0	4	2	9	0	0	0	12	0	0	0	0	4	8	0	0	0	6	0	0	0	0	0
HM315674.1.1349	D_0__Bacteria, D_1__Actinobacteria, D_2__Actinobacteria, D_3__Micrococcales, D_4__Micrococcaceae, D_5__Rothia, D_6__uncultured bacterium	159	0	0	0	0	0	0	0	0	0	0	0	0	0	0	0	0	0	0	0	0	0	0	0	0	0	0	0	0	0	0	0	0	0	0	0	0	0	0	0	0	0	0	0	0	0	0	0
GQ849296.1.1271	D_0__Bacteria, D_1__Proteobacteria, D_2__Alphaproteobacteria, D_3__Sphingomonadales, D_4__Sphingomonadaceae, D_5__Sphingomonas, D_6__Sphingomonas sp. FI406	917	2	33	0	27	26	79	0	0	0	87	0	0	67	0	6	13	76	0	42	22	3	0	0	0	0	0	0	0	45	0	0	11	51	0	63	0	4	80	4	0	1	0	0	0	1	0	1
EF441929.1.1395	D_0__Bacteria, D_1__Proteobacteria, D_2__Betaproteobacteria, D_3__Hot Creek 32, D_4__uncultured beta proteobacterium, D_5__uncultured beta proteobacterium, D_6__uncultured beta proteobacterium	79	0	0	0	0	0	0	0	0	0	0	0	0	0	0	0	0	0	0	0	0	0	0	0	0	0	0	0	0	0	0	14	0	2	0	0	0	0	0	0	0	0	0	0	0	0	0	0
FR874238.1.1394	D_0__Bacteria, D_1__Proteobacteria, D_2__Gammaproteobacteria, D_3__Pseudomonadales, D_4__Pseudomonadaceae, D_5__Pseudomonas, D_6__Pseudomonas sp. K7	892	196	0	0	0	0	0	0	0	0	0	0	55	30	6	3	0	0	0	0	0	0	0	26	4	0	0	0	0	0	0	0	0	0	0	0	0	0	0	0	0	0	0	0	0	0	0	0
JF120763.1.1346	D_0__Bacteria, D_1__Actinobacteria, D_2__Actinobacteria, D_3__Micrococcales, D_4__Micrococcaceae, D_5__Nesterenkonia, D_6__uncultured bacterium	15	0	0	0	0	0	0	0	0	0	0	0	0	2	0	0	0	0	0	0	0	0	0	0	0	0	0	13	0	0	0	0	0	0	0	0	0	0	0	0	0	0	0	0	0	0	0	0
HQ857753.1.1454	D_0__Bacteria, D_1__Firmicutes, D_2__Bacilli, D_3__Bacillales, D_4__Bacillaceae, D_5__Bacillus, D_6__Bacillus drentensis	2	0	0	0	0	0	0	0	0	0	0	0	0	0	0	0	0	0	0	0	0	0	0	0	0	0	0	0	0	0	0	0	0	0	0	0	0	0	0	2	0	0	0	0	0	0	0	0
GU384267.1.1319	D_0__Bacteria, D_1__Proteobacteria, D_2__Gammaproteobacteria, D_3__Pseudomonadales, D_4__Pseudomonadaceae, D_5__Pseudomonas, D_6__Pseudomonas aeruginosa	260	2	18	0	0	0	0	0	0	0	0	1	0	0	0	0	0	8	0	31	0	0	111	0	4	0	0	32	0	0	0	0	0	30	0	0	0	0	0	0	0	4	0	0	0	0	0	13
HM306159.1.1344	D_0__Bacteria, D_1__Actinobacteria, D_2__Actinobacteria, D_3__Micrococcales, D_4__Micrococcaceae, D_5__Micrococcus, D_6__uncultured bacterium	3	0	0	0	0	0	0	0	0	0	0	0	0	0	0	0	0	0	0	0	0	0	0	0	0	0	0	0	0	0	0	0	0	0	0	0	0	0	0	0	0	0	0	0	0	0	0	0
GU118099.1.1410	D_0__Bacteria, D_1__Proteobacteria, D_2__Alphaproteobacteria, D_3__Rhizobiales, D_4__Phyllobacteriaceae, D_5__Nitratireductor, D_6__uncultured bacterium	5	0	0	0	0	0	0	0	0	0	0	0	0	0	0	0	0	0	0	0	0	0	0	5	0	0	0	0	0	0	0	0	0	0	0	0	0	0	0	0	0	0	0	0	0	0	0	0
JN177699.1.1470	D_0__Bacteria, D_1__Proteobacteria, D_2__Alphaproteobacteria, D_3__Rhodobacterales, D_4__Rhodobacteraceae, D_5__Defluviimonas, D_6__uncultured bacterium	224	0	0	0	0	0	0	0	0	0	0	0	0	61	0	0	0	0	0	0	0	0	0	0	18	0	10	0	0	0	0	81	0	40	0	0	0	0	2	7	0	0	0	0	0	0	0	0
EU181231.1.1482	D_0__Bacteria, D_1__Actinobacteria, D_2__Actinobacteria, D_3__Micrococcales, D_4__Micrococcaceae, D_5__Arthrobacter, D_6__Arthrobacter sp. 72H12-2	6	0	0	0	0	0	0	0	0	0	0	0	0	0	0	0	0	0	0	0	0	0	0	0	4	0	0	0	0	0	0	0	0	0	0	0	0	0	0	0	0	0	0	0	0	0	0	0
EF462366.1.1389	D_0__Bacteria, D_1__Proteobacteria, D_2__Alphaproteobacteria, D_3__Rhizobiales, D_4__Rhizobiaceae, D_5__Rhizobium, D_6__bacterium PK7	7	0	0	0	0	0	0	0	0	0	0	0	0	0	0	0	0	0	0	0	0	0	0	0	7	0	0	0	0	0	0	0	0	0	0	0	0	0	0	0	0	0	0	0	0	0	0	0
FJ976577.1.1349	D_0__Bacteria, D_1__Actinobacteria, D_2__Actinobacteria, D_3__Micrococcales, D_4__Micrococcaceae, D_5__Arthrobacter, D_6__Arthrobacter globiformis	1964	0	0	0	0	0	0	0	0	0	0	0	0	0	0	0	0	0	0	0	0	0	0	0	0	0	0	0	0	0	0	0	0	0	0	0	0	0	0	0	0	0	0	0	0	0	0	0
FJ557281.1.1408	D_0__Bacteria, D_1__Proteobacteria, D_2__Betaproteobacteria, D_3__Neisseriales, D_4__Neisseriaceae, D_5__uncultured, D_6__uncultured bacterium	23	0	0	0	0	0	0	0	0	0	0	0	0	0	0	0	0	0	0	0	23	0	0	0	0	0	0	0	0	0	0	0	0	0	0	0	0	0	0	0	0	0	0	0	0	0	0	0
AB378586.1.1465	D_0__Bacteria, D_1__Proteobacteria, D_2__Alphaproteobacteria, D_3__Rhodospirillales, D_4__Rhodospirillaceae, D_5__Azospirillum, D_6__uncultured bacterium	898	0	0	0	0	0	0	0	0	0	0	0	0	0	0	0	0	17	0	0	0	0	0	0	0	0	0	0	0	0	0	0	0	0	0	0	0	0	1	0	0	0	0	0	0	0	0	843
HQ805459.1.1462	D_0__Bacteria, D_1__Firmicutes, D_2__Bacilli, D_3__Lactobacillales, D_4__Streptococcaceae, D_5__Streptococcus, D_6__uncultured organism	474	0	0	0	0	0	0	0	0	0	0	0	0	0	0	0	0	0	0	0	474	0	0	0	0	0	0	0	0	0	0	0	0	0	0	0	0	0	0	0	0	0	0	0	0	0	0	0
FJ192383.1.1361	D_0__Bacteria, D_1__Proteobacteria, D_2__Alphaproteobacteria, D_3__Caulobacterales, D_4__Caulobacteraceae, D_5__Brevundimonas, D_6__uncultured Brevundimonas sp.	53	0	0	0	0	28	0	0	0	0	0	0	0	0	0	0	0	0	0	0	0	0	0	0	1	0	0	0	0	0	0	0	0	0	0	0	0	0	0	0	0	0	0	0	0	0	0	0
JQ765417.1.1425	D_0__Bacteria, D_1__Actinobacteria, D_2__Actinobacteria, D_3__Micrococcales, D_4__Microbacteriaceae, D_5__Leucobacter, D_6__Leucobacter sp. MLB08	8	0	0	0	0	0	0	0	0	0	0	0	0	0	0	0	0	0	0	0	0	0	0	0	0	0	0	0	0	0	0	0	0	0	0	0	0	0	0	0	0	0	0	0	0	0	0	0
HM798931.1.1394	D_0__Bacteria, D_1__Proteobacteria, D_2__Alphaproteobacteria, D_3__Rhizobiales, D_4__Hyphomicrobiaceae, D_5__Hyphomicrobium, D_6__uncultured Rhizobiales bacterium	7	7	0	0	0	0	0	0	0	0	0	0	0	0	0	0	0	0	0	0	0	0	0	0	0	0	0	0	0	0	0	0	0	0	0	0	0	0	0	0	0	0	0	0	0	0	0	0
EF491620.1.1451	D_0__Bacteria, D_1__Actinobacteria, D_2__Actinobacteria, D_3__Streptomycetales, D_4__Streptomycetaceae, D_5__Streptomyces, D_6__Streptomyces sp. AAH63	6	0	0	0	0	0	0	0	0	0	0	0	0	0	0	0	0	0	0	0	0	0	0	0	0	0	0	0	0	0	0	0	0	0	0	0	0	0	0	0	0	0	0	0	0	0	0	0
JF494819.1.1360	D_0__Bacteria, D_1__Proteobacteria, D_2__Gammaproteobacteria, D_3__Enterobacteriales, D_4__Enterobacteriaceae, D_5__Pantoea, D_6__Pantoea cedenensis	9154	0	0	0	0	0	0	0	0	0	0	0	0	0	0	0	0	0	0	0	1	0	0	0	0	0	0	0	0	0	0	0	0	0	0	0	0	0	0	0	0	0	0	0	0	0	0	0
GQ258636.1.1493	D_0__Bacteria, D_1__Proteobacteria, D_2__Gammaproteobacteria, D_3__Pseudomonadales, D_4__Pseudomonadaceae, D_5__Pseudomonas, D_6__Pseudomonas sp. SR3(2009)	60309	1996	2373	31	1631	1571	446	105	10	9	655	1851	1292	361	151	261	1778	2823	2626	1670	1281	259	1961	2176	194	368	1614	1376	1578	474	124	1402	2517	730	46	275	238	1299	2409	158	1154	20	2818	10	30	12	16	126
KF842557.1.1386	D_0__Bacteria, D_1__Bacteroidetes, D_2__Bacteroidia, D_3__Bacteroidales, D_4__Bacteroidaceae, D_5__Bacteroides, D_6__uncultured bacterium	2	0	0	0	0	0	0	0	0	0	0	0	0	0	0	0	0	0	0	0	0	0	0	0	0	0	0	1	0	0	0	0	0	0	0	0	0	0	0	0	0	0	0	0	0	0	0	0
HM326249.1.1362	D_0__Bacteria, D_1__Proteobacteria, D_2__Gammaproteobacteria, D_3__Enterobacteriales, D_4__Enterobacteriaceae, D_5__Pantoea, D_6__uncultured bacterium	714	0	0	0	0	0	0	0	0	0	0	0	0	0	0	0	0	0	0	0	0	0	0	0	0	0	0	0	2	0	0	0	0	0	0	0	0	0	0	0	0	0	0	0	0	0	0	0
JQ319656.1.1246	D_0__Bacteria, D_1__Proteobacteria, D_2__Gammaproteobacteria, D_3__Pseudomonadales, D_4__Pseudomonadaceae, D_5__Pseudomonas, D_6__Pseudomonas sp. WR5-4	499	2	70	0	20	28	1	0	0	0	0	29	0	0	0	0	2	43	71	8	1	0	2	87	4	4	1	1	1	0	0	0	1	0	0	0	0	11	1	0	23	0	6	0	0	0	0	0
HM318238.1.1353	D_0__Bacteria, D_1__Firmicutes, D_2__Clostridia, D_3__Clostridiales, D_4__Lachnospiraceae, D_5__Lachnoanaerobaculum, D_6__uncultured bacterium	9	0	0	0	0	0	0	0	0	0	0	0	0	0	0	0	9	0	0	0	0	0	0	0	0	0	0	0	0	0	0	0	0	0	0	0	0	0	0	0	0	0	0	0	0	0	0	0
KF465034.1.1351	D_0__Bacteria, D_1__Proteobacteria, D_2__Betaproteobacteria, D_3__Methylophilales, D_4__Methylophilaceae, D_5__Methylophilus, D_6__uncultured Methylophilus sp.	426	0	0	0	0	0	0	0	0	0	0	0	0	0	0	0	0	0	0	0	0	0	0	0	55	2	0	0	0	8	0	0	0	0	0	0	0	0	0	0	7	1	0	0	0	0	0	351
JX075131.1.1241	D_0__Bacteria, D_1__Proteobacteria, D_2__Gammaproteobacteria, D_3__Oceanospirillales, D_4__Halomonadaceae, D_5__Halomonas, D_6__uncultured bacterium	4	0	0	0	0	0	0	0	0	0	0	0	0	0	0	0	0	0	0	0	0	0	0	0	0	0	0	0	0	0	0	0	0	0	0	0	0	0	0	0	0	0	0	0	0	0	0	0
JF173339.1.1323	D_0__Bacteria, D_1__Proteobacteria, D_2__Deltaproteobacteria, D_3__Bdellovibrionales, D_4__Bdellovibrionaceae, D_5__Bdellovibrio, D_6__uncultured bacterium	4	0	0	0	0	0	0	0	0	0	0	0	0	0	0	0	0	0	0	4	0	0	0	0	0	0	0	0	0	0	0	0	0	0	0	0	0	0	0	0	0	0	0	0	0	0	0	0
DQ797222.1.1337	D_0__Bacteria, D_1__Proteobacteria, D_2__Alphaproteobacteria, D_3__Sphingomonadales, D_4__Sphingomonadaceae, D_5__Sphingomonas, D_6__uncultured bacterium	5	0	0	0	0	0	0	0	0	0	0	0	0	0	0	0	0	0	0	0	5	0	0	0	0	0	0	0	0	0	0	0	0	0	0	0	0	0	0	0	0	0	0	0	0	0	0	0
FJ957714.1.1490	D_0__Bacteria, D_1__Firmicutes, D_2__Bacilli, D_3__Bacillales, D_4__Bacillaceae, D_5__Bacillus, D_6__uncultured bacterium	34	8	9	0	0	0	0	3	0	0	0	0	0	0	0	0	0	0	0	0	0	0	0	0	0	0	0	0	0	0	0	0	2	0	0	0	0	0	0	1	0	0	0	0	0	0	0	11
GQ397050.1.1455	D_0__Bacteria, D_1__Proteobacteria, D_2__Alphaproteobacteria, D_3__Sphingomonadales, D_4__Ellin6055, D_5__uncultured bacterium, D_6__uncultured bacterium	3	0	0	0	0	0	0	0	0	0	0	0	0	0	0	0	0	0	0	0	0	0	0	0	0	0	0	3	0	0	0	0	0	0	0	0	0	0	0	0	0	0	0	0	0	0	0	0
FJ900880.1.1395	D_0__Bacteria, D_1__Proteobacteria, D_2__Gammaproteobacteria, D_3__Pseudomonadales, D_4__Pseudomonadaceae, D_5__Pseudomonas, D_6__uncultured bacterium	19	0	0	0	0	0	0	0	0	0	0	1	0	0	0	0	0	3	0	0	0	0	1	3	0	0	0	0	1	0	0	0	0	0	0	0	0	2	0	0	1	0	2	0	0	0	0	0
AJ291844.1.1291	D_0__Bacteria, D_1__Proteobacteria, D_2__Gammaproteobacteria, D_3__Pseudomonadales, D_4__Pseudomonadaceae, D_5__Pseudomonas, D_6__Pseudomonas sp. IrT-R9M1-191	99	3	0	0	0	0	0	0	0	0	0	0	0	0	0	0	0	0	7	0	1	4	0	0	0	0	23	0	0	1	1	0	0	0	0	0	0	2	6	0	0	0	0	0	0	0	0	0
GQ281769.1.1461	D_0__Bacteria, D_1__Bacteroidetes, D_2__Flavobacteriia, D_3__Flavobacteriales, D_4__Flavobacteriaceae, D_5__Flavobacterium, D_6__Flavobacterium compostarboris	4	0	0	0	0	0	0	0	0	0	0	0	0	0	0	0	0	0	0	0	0	0	0	0	0	0	0	0	0	0	0	0	0	0	0	0	0	0	0	0	0	0	0	0	0	0	0	0
JQ923975.1.1485	D_0__Bacteria, D_1__Proteobacteria, D_2__Betaproteobacteria, D_3__Burkholderiales, D_4__Burkholderiaceae, D_5__Limnobacter, D_6__uncultured bacterium	85	0	0	0	0	0	0	0	0	0	0	0	0	0	0	3	0	0	14	0	0	0	0	0	0	0	0	0	0	0	0	0	0	45	0	0	0	0	5	0	0	0	0	0	0	0	0	0
AY081978.1.1519	D_0__Bacteria, D_1__Proteobacteria, D_2__Betaproteobacteria, D_3__Burkholderiales, D_4__Comamonadaceae, D_5__Pseudacidovorax, D_6__uncultured bacterium	373	0	0	0	0	0	0	0	0	0	0	0	0	0	0	0	0	0	0	0	0	0	0	0	12	0	0	0	0	0	0	0	0	0	0	0	0	0	0	0	0	0	0	0	0	0	0	361
M94280.1.1506	D_0__Bacteria, D_1__Proteobacteria, D_2__Deltaproteobacteria, D_3__Myxococcales, D_4__Polyangiaceae, D_5__Polyangium, D_6__Polyangium sp.	9	0	0	0	0	0	0	0	0	0	0	0	0	0	0	0	0	0	0	9	0	0	0	0	0	0	0	0	0	0	0	0	0	0	0	0	0	0	0	0	0	0	0	0	0	0	0	0
DQ232415.1.1256	D_0__Bacteria, D_1__Firmicutes, D_2__Bacilli, D_3__Bacillales, D_4__Staphylococcaceae, D_5__Staphylococcus, D_6__bacterium CYCU-0258	4614	0	38	0	139	0	0	0	0	0	61	1	0	0	0	0	9	0	25	89	47	0	944	47	0	0	5	55	0	0	1	0	2123	0	3	0	0	605	323	21	11	0	0	0	0	0	0	0
EU715295.1.1447	D_0__Bacteria, D_1__Proteobacteria, D_2__Alphaproteobacteria, D_3__Caulobacterales, D_4__Caulobacteraceae, D_5__Brevundimonas, D_6__uncultured bacterium	39	22	0	0	0	0	0	0	0	0	0	0	0	0	0	0	0	0	0	0	0	0	0	0	5	0	0	0	0	0	0	0	0	0	0	0	0	0	0	0	0	0	0	0	0	0	0	0
GQ088421.1.1344	D_0__Bacteria, D_1__Actinobacteria, D_2__Actinobacteria, D_3__Micrococcales, D_4__Dermacoccaceae, D_5__Dermacoccus, D_6__uncultured bacterium	91	0	0	0	0	0	60	0	0	0	0	0	0	0	0	0	0	0	0	0	5	0	0	0	0	9	0	0	0	0	0	0	0	0	0	0	0	0	0	0	0	0	0	0	0	0	0	0
AB581554.1.1263	D_0__Bacteria, D_1__Bacteroidetes, D_2__Flavobacteriia, D_3__Flavobacteriales, D_4__Flavobacteriaceae, D_5__Chryseobacterium, D_6__Chryseobacterium sp. StRB270	28347	0	0	3	0	0	17	0	0	0	0	126	0	0	0	0	0	68	0	0	0	0	0	0	0	0	0	0	0	0	0	0	0	0	3	0	12	0	4	0	0	0	0	0	0	0	0	0
HM282785.1.1284	D_0__Bacteria, D_1__Proteobacteria, D_2__Alphaproteobacteria, D_3__Rhodobacterales, D_4__Rhodobacteraceae, D_5__Paracocccus, D_6__uncultured bacterium	78	0	0	0	0	0	0	0	0	0	0	2	0	0	0	0	47	0	0	0	0	0	0	0	22	0	0	0	0	0	0	0	0	0	0	0	0	0	0	0	0	0	0	0	0	0	0	0
JQ659529.1.1474	D_0__Bacteria, D_1__Firmicutes, D_2__Bacilli, D_3__Bacillales, D_4__Staphylococcaceae, D_5__Staphylococcus, D_6__Staphylococcus sp. R1-95	1224	0	19	0	112	0	0	0	0	0	0	32	0	0	0	0	0	0	4	0	9	0	0	0	0	1	0	0	0	0	0	0	0	1	0	0	4	0	0	2	0	0	0	0	0	0	0	0
HQ224609.1.1415	D_0__Bacteria, D_1__Proteobacteria, D_2__Gammaproteobacteria, D_3__Pseudomonadales, D_4__Pseudomonadaceae, D_5__Pseudomonas, D_6__Pseudomonas sp. SGb350B	665	32	18	0	0	78	0	0	2	0	2	14	0	0	0	0	0	0	85	40	0	8	36	6	0	0	1	2	0	0	0	28	0	2	4	0	0	28	5	3	38	0	73	0	0	0	0	4
GQ060640.1.1345	D_0__Bacteria, D_1__Actinobacteria, D_2__Actinobacteria, D_3__Corynebacteriales, D_4__Corynebacteriaceae, D_5__Corynebacterium 1, D_6__uncultured bacterium	7	0	0	0	0	0	7	0	0	0	0	0	0	0	0	0	0	0	0	0	0	0	0	0	0	0	0	0	0	0	0	0	0	0	0	0	0	0	0	0	0	0	0	0	0	0	0	0
EU801007.1.1506	D_0__Bacteria, D_1__Proteobacteria, D_2__Betaproteobacteria, D_3__Methylophilales, D_4__Methylophilaceae, D_5__OM43 clade, D_6__uncultured bacterium	16	1	0	0	0	0	1	0	0	0	0	0	0	0	0	1	0	1	1	0	0	0	0	0	0	0	0	0	1	0	0	0	0	0	0	0	0	0	0	0	0	0	0	0	0	0	0	0
LK871645.1.1577	D_0__Bacteria, D_1__Actinobacteria, D_2__Actinobacteria, D_3__Micrococcales, D_4__Micrococcaceae, D_5__Arthrobacter, D_6__Arthrobacter pascens	2	0	0	0	0	0	0	0	0	0	0	0	0	0	0	0	0	0	0	0	0	0	0	0	2	0	0	0	0	0	0	0	0	0	0	0	0	0	0	0	0	0	0	0	0	0	0	0
HM275508.1.1301	D_0__Bacteria, D_1__Proteobacteria, D_2__Alphaproteobacteria, D_3__Rhizobiales, D_4__Aurantimonadaceae, D_5__Aureimonas, D_6__uncultured bacterium	6	0	0	0	0	0	0	0	0	0	0	0	0	0	0	0	0	0	0	0	0	0	0	0	1	0	0	0	0	0	0	0	0	0	0	0	0	0	0	0	0	0	0	0	0	0	0	0
DI157159.1.1459	D_0__Bacteria, D_1__Proteobacteria, D_2__Gammaproteobacteria, D_3__Pseudomonadales, D_4__Pseudomonadaceae, D_5__Pseudomonas, D_6__unidentified	3	0	0	0	0	0	0	0	0	0	0	0	0	0	0	0	0	0	0	0	0	0	0	0	1	2	0	0	0	0	0	0	0	0	0	0	0	0	0	0	0	0	0	0	0	0	0	0
JF203614.1.1345	D_0__Bacteria, D_1__Bacteroidetes, D_2__Flavobacteriia, D_3__Flavobacteriales, D_4__Flavobacteriaceae, D_5__Chryseobacterium, D_6__uncultured bacterium	143	0	0	0	71	0	0	0	0	0	0	36	0	0	0	0	0	0	0	0	0	0	0	0	0	35	0	0	0	0	0	0	0	0	0	0	0	0	0	0	0	1	0	0	0	0	0	0
AB214867.1.1440	D_0__Bacteria, D_1__Proteobacteria, D_2__Alphaproteobacteria, D_3__Sphingomonadales, D_4__Sphingomonadaceae, D_5__Sphingobium, D_6__Sphingomonas sp. ED8	140	0	0	0	0	0	0	0	0	0	0	0	0	0	0	0	0	0	0	0	0	0	0	0	130	0	0	0	0	0	0	0	0	0	0	0	0	0	0	3	0	0	0	0	0	0	0	0
HQ397491.1.1486	D_0__Bacteria, D_1__Proteobacteria, D_2__Alphaproteobacteria, D_3__Sphingomonadales, D_4__Sphingomonadaceae, D_5__Sphingomonas, D_6__uncultured bacterium	7	0	0	0	0	0	0	0	0	0	0	0	0	0	0	0	0	0	0	0	0	1	0	0	1	0	0	0	0	0	0	0	0	0	0	0	0	0	0	3	0	0	0	0	0	0	0	0
EU133429.1.1325	D_0__Bacteria, D_1__Proteobacteria, D_2__Alphaproteobacteria, D_3__Sphingomonadales, D_4__Sphingomonadaceae, D_5__Sphingomonas, D_6__uncultured bacterium	99	15	0	0	0	0	0	0	0	0	0	0	15	0	0	0	0	0	0	0	0	0	0	0	7	0	0	62	0	0	0	0	0	0	0	0	0	0	0	0	0	0	0	0	0	0	0	0
GQ033288.1.1360	D_0__Bacteria, D_1__Proteobacteria, D_2__Gammaproteobacteria, D_3__Pseudomonadales, D_4__Pseudomonadaceae, D_5__Pseudomonas, D_6__uncultured bacterium	20	1	0	0	2	0	0	0	0	0	0	1	0	0	0	0	1	2	2	0	0	0	1	1	0	2	0	0	1	0	0	0	0	0	0	0	0	0	0	0	0	0	0	0	0	0	0	0
EU800208.1.1373	D_0__Bacteria, D_1__Proteobacteria, D_2__Alphaproteobacteria, D_3__SAR11 clade, D_4__Surface 1, D_5__uncultured bacterium, D_6__uncultured bacterium	5	0	0	0	1	0	0	0	0	0	0	0	0	0	0	0	0	0	0	0	0	0	0	0	0	0	0	0	0	0	0	0	0	0	0	0	0	0	0	0	0	0	0	0	0	0	0	0
JF132903.1.1348	D_0__Bacteria, D_1__Actinobacteria, D_2__Actinobacteria, D_3__Corynebacteriales, D_4__Corynebacteriaceae, D_5__Corynebacterium 1, D_6__uncultured bacterium	640	0	0	0	0	0	0	0	0	0	0	0	28	0	0	0	0	0	0	31	0	0	0	0	0	0	0	0	0	0	0	0	0	0	0	15	0	0	0	0	0	0	2	0	0	0	0	0
AB845198.1.1376	D_0__Bacteria, D_1__Firmicutes, D_2__Bacilli, D_3__Bacillales, D_4__Staphylococcaceae, D_5__Staphylococcus, D_6__Staphylococcus sp. Bdr9	161	0	0	0	0	0	0	0	0	0	0	0	0	0	0	0	0	0	0	0	0	0	0	0	0	0	0	0	0	0	0	0	0	0	0	0	0	0	0	0	0	0	0	0	0	0	0	0
FJ670953.1.1376	D_0__Bacteria, D_1__Actinobacteria, D_2__Actinobacteria, D_3__Micrococcales, D_4__Dermabacteraceae, D_5__Brachybacterium, D_6__uncultured bacterium	142	0	0	0	0	0	0	0	0	0	40	0	0	0	0	2	0	0	0	0	0	0	0	0	0	0	0	0	0	0	0	0	0	0	0	0	0	0	0	0	0	0	0	0	0	0	0	0
AF325730.1.1436	D_0__Bacteria, D_1__Proteobacteria, D_2__Alphaproteobacteria, D_3__Rhizobiales, D_4__Phyllobacteriaceae, D_5__Mesorhizobium, D_6__Rhizobium sp. N1	2	0	0	0	0	0	0	0	0	0	0	2	0	0	0	0	0	0	0	0	0	0	0	0	0	0	0	0	0	0	0	0	0	0	0	0	0	0	0	0	0	0	0	0	0	0	0	0
JQ448253.1.1388	D_0__Bacteria, D_1__Actinobacteria, D_2__Actinobacteria, D_3__Micrococcales, D_4__Micrococcaceae, D_5__Rothia, D_6__uncultured bacterium	47	0	0	0	0	0	0	0	0	0	0	0	0	0	0	0	0	0	0	0	47	0	0	0	0	0	0	0	0	0	0	0	0	0	0	0	0	0	0	0	0	0	0	0	0	0	0	0
FJ222552.1.1468	D_0__Bacteria, D_1__Proteobacteria, D_2__Gammaproteobacteria, D_3__Enterobacteriales, D_4__Enterobacteriaceae, D_5__Klebsiella, D_6__Klebsiella pneumoniae	220	15	0	0	0	0	0	0	0	0	0	1	0	0	176	0	22	0	0	0	0	0	0	0	4	0	0	0	0	0	0	0	0	0	0	0	0	0	0	0	0	0	0	0	0	0	0	0
DQ157909.1.1388	D_0__Bacteria, D_1__Actinobacteria, D_2__Actinobacteria, D_3__Corynebacteriales, D_4__Nocardiaceae, D_5__Rhodococcus, D_6__Rhodococcus sp. CUB 1225	149	5	0	0	15	0	4	1	0	0	0	0	0	48	1	0	0	0	0	0	0	0	12	0	0	0	7	0	0	2	0	0	0	0	0	7	1	0	26	0	0	0	0	0	0	0	0	0
EF107504.1.1435	D_0__Bacteria, D_1__Proteobacteria, D_2__Alphaproteobacteria, D_3__Rhizobiales, D_4__Rhizobiaceae, D_5__Rhizobium, D_6__Rhizobium sp. UMR7365	14	0	0	0	0	0	0	0	0	0	0	0	0	0	0	0	0	0	0	0	0	0	0	0	14	0	0	0	0	0	0	0	0	0	0	0	0	0	0	0	0	0	0	0	0	0	0	0
JQ469901.1.1357	D_0__Bacteria, D_1__Fusobacteria, D_2__Fusobacteriia, D_3__Fusobacteriales, D_4__Fusobacteriaceae, D_5__Fusobacterium, D_6__uncultured bacterium	15	0	0	0	0	0	0	0	0	0	0	0	0	0	0	0	0	0	0	0	15	0	0	0	0	0	0	0	0	0	0	0	0	0	0	0	0	0	0	0	0	0	0	0	0	0	0	0
FJ674550.1.1381	D_0__Bacteria, D_1__Actinobacteria, D_2__Actinobacteria, D_3__Micrococcales, D_4__Micrococcaceae, D_5__uncultured bacterium, D_6__uncultured bacterium	6	0	0	0	0	0	0	0	0	0	0	0	0	0	0	0	0	0	0	0	0	0	0	0	0	0	0	0	0	0	0	0	0	0	0	0	0	0	0	0	0	0	0	0	0	0	0	0
HM461124.1.1465	D_0__Bacteria, D_1__Proteobacteria, D_2__Gammaproteobacteria, D_3__Enterobacteriales, D_4__Enterobacteriaceae, D_5__Enterobacter, D_6__Enterobacter sp. enrichment culture clone HSL1	17778	0	0	0	19	0	0	1	0	0	0	0	0	0	17520	0	3	31	0	0	0	0	0	0	129	0	0	5	1	0	0	0	20	0	0	0	0	0	2	0	15	2	0	0	0	0	0	0
JF206919.1.1371	D_0__Bacteria, D_1__Firmicutes, D_2__Bacilli, D_3__Bacillales, D_4__Staphylococcaceae, D_5__Staphylococcus, D_6__uncultured bacterium	297	0	0	0	0	0	0	0	0	0	0	0	0	0	0	0	0	0	0	38	0	0	0	0	0	0	0	36	0	0	0	0	0	0	0	0	0	0	0	0	0	0	0	0	0	0	0	0
JF201957.1.1308	D_0__Bacteria, D_1__Proteobacteria, D_2__Alphaproteobacteria, D_3__Rhizobiales, D_4__Rhizobiaceae, D_5__Rhizobium, D_6__uncultured bacterium	380	0	0	0	0	0	0	0	0	0	0	0	0	0	1	0	0	0	0	0	0	0	0	8	355	0	0	3	0	0	0	0	0	0	0	0	0	0	0	0	0	1	0	0	0	0	0	4
JF970600.1.1295	D_0__Bacteria, D_1__Proteobacteria, D_2__Alphaproteobacteria, D_3__Sphingomonadales, D_4__Sphingomonadaceae, D_5__Sphingomonas, D_6__Sphingomonas faeni	76	0	0	0	0	0	0	0	0	0	0	0	0	0	0	0	0	0	0	0	0	0	0	0	0	0	0	0	0	0	0	0	0	0	14	0	0	0	0	0	0	0	0	0	0	0	0	0
LN560803.1.1380	D_0__Bacteria, D_1__Firmicutes, D_2__Bacilli, D_3__Lactobacillales, D_4__Streptococcaceae, D_5__Lactococcus, D_6__uncultured bacterium	129	25	0	0	0	0	0	0	0	0	0	0	0	0	0	0	0	0	0	0	0	1	0	0	0	10	0	18	0	0	0	0	4	0	0	0	0	0	18	0	0	0	0	0	0	0	0	0
GQ021690.1.1351	D_0__Bacteria, D_1__Bacteroidetes, D_2__Cytophagia, D_3__Cytophagales, D_4__Cytophagaceae, D_5__Cytophaga, D_6__uncultured bacterium	221	0	0	0	0	0	0	0	0	0	0	221	0	0	0	0	0	0	0	0	0	0	0	0	0	0	0	0	0	0	0	0	0	0	0	0	0	0	0	0	0	0	0	0	0	0	0	0
AM292800.1.1367	D_0__Bacteria, D_1__Bacteroidetes, D_2__Flavobacteriia, D_3__Flavobacteriales, D_4__Flavobacteriaceae, D_5__Flavobacterium, D_6__Flavobacterium ceti	72	0	0	0	0	0	0	0	0	0	0	0	0	0	0	0	0	0	0	0	0	0	0	0	0	0	0	0	0	0	0	0	45	0	0	0	0	0	0	0	0	0	0	0	0	0	0	0
HE574915.1.1344	D_0__Bacteria, D_1__Proteobacteria, D_2__Alphaproteobacteria, D_3__Rhizobiales, D_4__Phyllobacteriaceae, D_5__Nitratireductor, D_6__uncultured bacterium	2	0	0	0	0	0	0	0	0	0	0	0	0	0	0	0	0	0	0	0	0	0	0	0	0	0	0	0	0	0	0	0	0	0	0	0	0	0	0	2	0	0	0	0	0	0	0	0
KJ206849.1.1474	D_0__Bacteria, D_1__Firmicutes, D_2__Clostridia, D_3__Clostridiales, D_4__Clostridiaceae 1, D_5__Clostridium sensu stricto 1, D_6__uncultured bacterium	19	0	0	0	0	0	0	0	0	0	0	0	0	0	0	0	0	0	0	0	0	0	0	0	0	0	0	0	0	0	0	0	0	0	0	0	0	0	0	0	0	0	0	0	0	0	0	0
EF511181.1.1499	D_0__Bacteria, D_1__Proteobacteria, D_2__Gammaproteobacteria, D_3__Pasteurellales, D_4__Pasteurellaceae, D_5__Haemophilus, D_6__uncultured bacterium	223	33	0	0	0	0	0	0	0	0	0	0	0	0	0	0	0	0	0	0	126	0	19	3	0	0	0	0	0	0	0	0	0	0	0	0	0	0	0	0	24	0	0	0	0	0	0	0
EU802396.1.1459	D_0__Bacteria, D_1__Proteobacteria, D_2__Alphaproteobacteria, D_3__SAR11 clade, D_4__uncultured bacterium, D_5__uncultured bacterium, D_6__uncultured bacterium	3	0	0	0	0	0	0	0	0	0	3	0	0	0	0	0	0	0	0	0	0	0	0	0	0	0	0	0	0	0	0	0	0	0	0	0	0	0	0	0	0	0	0	0	0	0	0	0
FJ457251.1.1379	D_0__Bacteria, D_1__Proteobacteria, D_2__Gammaproteobacteria, D_3__Pseudomonadales, D_4__Pseudomonadaceae, D_5__Pseudomonas, D_6__Pseudomonas sp. S191	9576	93	144	1	213	143	92	7	7	4	311	172	234	225	46	114	187	405	551	98	269	13	241	326	115	38	226	84	139	143	58	538	352	306	14	193	72	249	262	5	76	1	318	3	5	4	0	46
JQ418294.1.1392	D_0__Bacteria, D_1__Proteobacteria, D_2__Alphaproteobacteria, D_3__Sphingomonadales, D_4__Sphingomonadaceae, D_5__Novosphingobium, D_6__Novosphingobium sp. AH-E	37	0	0	0	0	0	0	0	0	0	0	0	0	0	0	0	0	0	0	0	0	0	0	0	4	0	0	0	0	0	0	0	0	31	0	0	0	0	0	0	0	0	0	0	0	0	0	0
FJ936809.1.1447	D_0__Bacteria, D_1__Proteobacteria, D_2__Alphaproteobacteria, D_3__Rhodospirillales, D_4__Acetobacteraceae, D_5__Roseomonas, D_6__uncultured bacterium	9	7	0	0	0	0	0	0	0	0	0	0	0	0	0	0	0	0	0	0	0	0	0	0	0	0	2	0	0	0	0	0	0	0	0	0	0	0	0	0	0	0	0	0	0	0	0	0
FJ893507.1.1321	D_0__Bacteria, D_1__Proteobacteria, D_2__Alphaproteobacteria, D_3__Sphingomonadales, D_4__Sphingomonadaceae, D_5__Sphingobium, D_6__uncultured bacterium	834	0	0	0	0	0	0	0	0	0	0	0	0	0	0	0	0	0	0	0	0	0	0	0	834	0	0	0	0	0	0	0	0	0	0	0	0	0	0	0	0	0	0	0	0	0	0	0
JX024319.1.1455	D_0__Bacteria, D_1__Bacteroidetes, D_2__Sphingobacteriia, D_3__Sphingobacteriales, D_4__Sphingobacteriaceae, D_5__Sphingobacterium, D_6__Sphingobacterium sp. enrichment culture clone NeomS1C1	13	0	0	0	0	0	0	0	0	0	0	0	0	0	0	6	0	0	0	0	0	0	0	0	0	0	0	0	0	0	0	0	0	0	0	0	0	0	0	0	0	0	0	0	0	0	0	0
GU118478.1.1407	D_0__Bacteria, D_1__Cyanobacteria, D_2__Cyanobacteria, D_3__SubsectionI, D_4__FamilyI, D_5__Synechococcus, D_6__uncultured bacterium	22	0	0	0	0	0	0	0	0	0	0	2	0	0	0	0	0	0	0	0	18	0	0	0	0	0	1	0	0	0	0	0	0	0	0	0	0	0	0	0	0	0	0	0	0	0	0	0
CU918708.1.1283	D_0__Bacteria, D_1__Proteobacteria, D_2__Alphaproteobacteria, D_3__Rhodobacterales, D_4__Rhodobacteraceae, D_5__uncultured, D_6__uncultured bacterium	10	0	0	0	0	0	0	0	0	0	0	0	0	0	0	0	0	0	0	0	0	0	0	0	10	0	0	0	0	0	0	0	0	0	0	0	0	0	0	0	0	0	0	0	0	0	0	0
JQ463663.1.1400	D_0__Bacteria, D_1__Proteobacteria, D_2__Gammaproteobacteria, D_3__Pasteurellales, D_4__Pasteurellaceae, D_5__Haemophilus, D_6__uncultured bacterium	93	0	0	0	0	0	0	0	0	0	0	0	0	0	0	0	0	0	0	0	93	0	0	0	0	0	0	0	0	0	0	0	0	0	0	0	0	0	0	0	0	0	0	0	0	0	0	0
JQ469524.1.1369	D_0__Bacteria, D_1__Fusobacteria, D_2__Fusobacteriia, D_3__Fusobacteriales, D_4__Leptotrichiaceae, D_5__Leptotrichia, D_6__uncultured bacterium	23	0	0	0	0	0	0	0	0	0	0	0	0	0	0	0	0	0	0	0	0	0	0	0	0	0	0	0	0	0	0	0	0	0	0	0	0	0	23	0	0	0	0	0	0	0	0	0
GU171368.1.1424	D_0__Bacteria, D_1__Actinobacteria, D_2__Actinobacteria, D_3__Micrococcales, D_4__Microbacteriaceae, D_5__Microbacterium, D_6__Microbacterium sp. A2-1	131	0	0	0	0	0	0	0	0	0	0	0	0	0	0	0	0	0	0	0	0	0	0	0	0	0	0	0	0	0	0	0	0	0	0	0	0	0	0	0	0	0	0	0	0	0	0	0
EU665140.1.1390	D_0__Bacteria, D_1__Proteobacteria, D_2__Alphaproteobacteria, D_3__Sphingomonadales, D_4__Sphingomonadaceae, D_5__Sphingomonas, D_6__uncultured Kaistobacter sp.	79	7	0	0	0	0	0	0	1	0	0	2	0	0	0	0	0	0	2	0	6	0	2	0	14	0	0	0	0	0	0	0	0	0	6	13	0	24	0	0	0	0	0	0	0	0	0	0
CU922492.1.1351	D_0__Bacteria, D_1__Proteobacteria, D_2__Betaproteobacteria, D_3__Burkholderiales, D_4__Comamonadaceae, D_5__Alicycliphilus, D_6__uncultured bacterium	411	0	73	0	0	0	0	0	0	0	0	0	40	0	0	0	0	0	24	3	0	0	0	0	5	0	0	11	5	0	190	0	0	0	0	0	0	28	0	0	17	0	0	0	0	0	0	0
AM411908.1.1279	D_0__Bacteria, D_1__Proteobacteria, D_2__Alphaproteobacteria, D_3__Sphingomonadales, D_4__Sphingomonadaceae, D_5__Sphingomonas, D_6__Kaistobacter sp. P-55	73	0	0	0	0	0	0	0	0	0	0	0	0	0	0	0	0	0	0	0	10	0	7	0	1	0	0	0	0	0	0	0	0	0	0	45	0	0	0	10	0	0	0	0	0	0	0	0
JN800355.1.1267	D_0__Bacteria, D_1__Proteobacteria, D_2__Alphaproteobacteria, D_3__Rhizobiales, D_4__Rhizobiaceae, D_5__Ensifer, D_6__Sinorhizobium sp. TN321	29	0	0	0	0	0	0	0	0	0	0	0	0	0	0	0	0	0	0	0	0	0	0	0	29	0	0	0	0	0	0	0	0	0	0	0	0	0	0	0	0	0	0	0	0	0	0	0
GU124694.1.1546	D_0__Bacteria, D_1__Proteobacteria, D_2__Gammaproteobacteria, D_3__Pseudomonadales, D_4__Pseudomonadaceae, D_5__Pseudomonas, D_6__Pseudomonas sp. CT3 (2009)	325	0	3	1	0	0	0	0	0	0	38	1	2	0	5	8	0	0	24	1	1	0	2	0	0	0	1	0	1	5	1	0	5	0	0	0	8	1	0	0	1	0	1	1	1	0	0	0
JF179153.1.1342	D_0__Bacteria, D_1__Actinobacteria, D_2__Actinobacteria, D_3__Corynebacteriales, D_4__Corynebacteriaceae, D_5__uncultured, D_6__uncultured bacterium	757	33	153	0	0	26	0	3	0	0	0	41	0	0	0	0	3	0	28	82	76	8	10	0	0	0	8	1	29	0	0	0	15	0	0	0	0	16	15	3	3	0	0	0	0	0	0	0
JF925031.1.1502	D_0__Bacteria, D_1__Proteobacteria, D_2__ARKICE-90, D_3__uncultured marine bacterium, D_4__uncultured marine bacterium, D_5__uncultured marine bacterium, D_6__uncultured marine bacterium	155	0	0	0	0	5	0	0	0	0	0	0	0	0	0	0	0	0	0	0	0	0	0	13	0	0	0	0	0	0	0	0	0	0	0	0	0	0	0	0	0	0	0	0	0	0	0	0
EU537467.1.1392	D_0__Bacteria, D_1__Proteobacteria, D_2__Betaproteobacteria, D_3__Burkholderiales, D_4__Comamonadaceae, D_5__Delftia, D_6__uncultured bacterium	875	20	0	0	49	0	0	0	1	0	0	0	0	0	0	0	10	0	0	0	0	0	4	0	8	0	0	0	0	0	0	34	1	0	0	60	1	0	0	0	0	0	0	1	0	0	0	0
KP214621.1.1234	D_0__Bacteria, D_1__Proteobacteria, D_2__Gammaproteobacteria, D_3__Pseudomonadales, D_4__Moraxellaceae, D_5__Acinetobacter, D_6__Acinetobacter oleivorans	2	0	0	0	0	0	0	0	0	0	0	0	0	0	0	0	0	0	0	0	0	0	0	0	0	0	0	0	0	0	0	0	0	0	0	0	0	0	0	0	0	0	0	0	0	0	0	0
HM339371.1.1341	D_0__Bacteria, D_1__Actinobacteria, D_2__Actinobacteria, D_3__Corynebacteriales, D_4__Corynebacteriaceae, D_5__Corynebacterium 1, D_6__uncultured bacterium	69	0	0	0	0	2	0	1	0	0	0	0	0	0	0	0	0	5	0	0	0	0	0	0	1	0	0	0	0	0	0	0	0	0	0	0	0	0	4	0	0	0	0	0	0	0	0	0
GU563346.1.1457	D_0__Bacteria, D_1__Firmicutes, D_2__Bacilli, D_3__Bacillales, D_4__Bacillaceae, D_5__Bacillus, D_6__Bacillus aryabhattai	284	0	0	2	0	0	0	0	0	0	0	0	0	0	0	0	12	0	0	0	105	7	0	8	0	0	0	0	6	0	0	0	0	0	0	0	0	0	0	0	27	0	0	0	0	0	0	0
JF108243.1.1306	D_0__Bacteria, D_1__Proteobacteria, D_2__Alphaproteobacteria, D_3__Sphingomonadales, D_4__Sphingomonadaceae, D_5__Sphingomonas, D_6__uncultured bacterium	16	0	0	0	0	0	0	0	0	0	0	0	0	0	0	0	0	0	0	0	0	0	0	0	0	0	0	0	0	1	0	0	0	0	0	0	0	0	0	0	0	0	0	0	0	0	0	0
KF843066.1.1392	D_0__Bacteria, D_1__Proteobacteria, D_2__Gammaproteobacteria, D_3__Enterobacteriales, D_4__Enterobacteriaceae, D_5__Klebsiella, D_6__uncultured bacterium	35	0	0	0	0	0	0	0	0	0	0	0	0	0	0	0	0	0	0	0	0	0	0	0	0	0	0	0	0	0	0	0	0	0	0	0	0	0	0	0	0	0	17	0	0	0	0	12
JX511972.1.1397	D_0__Bacteria, D_1__Bacteroidetes, D_2__Flavobacteriia, D_3__Flavobacteriales, D_4__Flavobacteriaceae, D_5__Flavobacterium, D_6__Flavobacterium soli	21	0	0	0	0	0	0	0	0	0	0	0	0	0	0	0	0	0	0	0	0	0	0	0	21	0	0	0	0	0	0	0	0	0	0	0	0	0	0	0	0	0	0	0	0	0	0	0
AY922149.1.1379	D_0__Bacteria, D_1__Bacteroidetes, D_2__Flavobacteriia, D_3__Flavobacteriales, D_4__Flavobacteriaceae, D_5__Flavobacterium, D_6__uncultured Bacteroidetes bacterium	9	0	0	0	0	0	0	0	0	0	0	0	0	0	0	0	0	0	0	0	0	0	0	0	3	0	0	0	0	0	0	0	0	0	0	0	0	0	0	0	0	0	0	0	0	0	0	0
KM242555.1.1405	D_0__Bacteria, D_1__Proteobacteria, D_2__Gammaproteobacteria, D_3__Enterobacteriales, D_4__Enterobacteriaceae, D_5__Raoultella, D_6__Enterobacteriaceae bacterium INBio_4509D	2	0	0	0	0	0	0	0	0	0	0	0	0	0	0	0	0	0	0	0	0	0	0	0	0	0	0	0	0	0	0	0	0	0	0	0	0	0	0	0	0	0	0	0	0	0	0	0
EU273821.1.1627	D_0__Bacteria, D_1__Firmicutes, D_2__Bacilli, D_3__Lactobacillales, D_4__Lactobacillaceae, D_5__Lactobacillus, D_6__Lactobacillus plantarum	4	0	0	0	0	0	0	0	0	0	0	0	0	0	0	0	0	0	0	0	0	0	0	0	0	0	0	0	0	0	0	0	0	0	0	0	0	0	0	0	0	0	0	0	0	0	0	0
JF206016.1.1370	D_0__Bacteria, D_1__Firmicutes, D_2__Bacilli, D_3__Lactobacillales, D_4__Carnobacteriaceae, D_5__Alloiococcus, D_6__uncultured bacterium	165	0	0	0	0	0	0	0	0	0	0	0	0	0	0	0	0	0	0	0	0	0	165	0	0	0	0	0	0	0	0	0	0	0	0	0	0	0	0	0	0	0	0	0	0	0	0	0
JN169765.1.1381	D_0__Bacteria, D_1__Bacteroidetes, D_2__Flavobacteriia, D_3__Flavobacteriales, D_4__Flavobacteriaceae, D_5__Flavobacterium, D_6__Bacteroides sp. enrichment culture clone SIP1A	12	0	0	0	0	0	0	0	0	0	0	0	0	0	0	0	0	0	0	0	0	0	0	0	0	0	0	0	0	0	0	0	0	0	0	0	0	0	0	0	0	12	0	0	0	0	0	0
KC872547.1.1400	D_0__Bacteria, D_1__Proteobacteria, D_2__Gammaproteobacteria, D_3__Enterobacteriales, D_4__Enterobacteriaceae, D_5__Serratia, D_6__uncultured bacterium	10069	0	0	0	0	0	49	0	0	0	0	11	0	0	0	0	0	0	0	0	0	0	0	0	0	0	0	0	0	0	0	0	0	0	0	0	0	0	1	0	0	0	8	0	0	0	0	0
FJ753790.1.1448	D_0__Bacteria, D_1__Firmicutes, D_2__Clostridia, D_3__Clostridiales, D_4__Lachnospiraceae, D_5__Lachnoclostridium 5, D_6__swine fecal bacterium SD-Pec2	754	0	0	2	0	0	0	11	4	0	0	0	0	0	0	0	0	0	0	0	0	0	0	2	2	95	110	1	0	0	0	344	0	0	0	0	9	0	7	11	0	1	0	1	0	4	0	28
HM845748.1.1304	D_0__Bacteria, D_1__Proteobacteria, D_2__Alphaproteobacteria, D_3__Rhizobiales, D_4__Phyllobacteriaceae, D_5__Mesorhizobium, D_6__uncultured bacterium	97	0	0	0	0	0	0	0	0	0	0	0	0	0	3	0	0	0	0	0	46	0	0	0	1	0	0	0	43	0	0	0	0	0	0	0	0	0	0	0	0	3	0	0	0	0	0	0
DQ121391.1.1491	D_0__Bacteria, D_1__Actinobacteria, D_2__Actinobacteria, D_3__Propionibacteriales, D_4__Nocardioidaceae, D_5__Nocardioides, D_6__Nocardioides lentus	7	0	0	0	0	0	0	0	0	0	0	0	0	0	0	0	0	0	0	0	0	0	0	0	7	0	0	0	0	0	0	0	0	0	0	0	0	0	0	0	0	0	0	0	0	0	0	0
EU563228.1.1472	D_0__Bacteria, D_1__Actinobacteria, D_2__Actinobacteria, D_3__Micromonosporales, D_4__Micromonosporaceae, D_5__Micromonospora, D_6__Micromonospora sp. 49465	11	0	0	0	0	0	0	0	0	0	0	0	0	0	0	0	0	0	0	11	0	0	0	0	0	0	0	0	0	0	0	0	0	0	0	0	0	0	0	0	0	0	0	0	0	0	0	0
JF177061.1.1302	D_0__Bacteria, D_1__Proteobacteria, D_2__Alphaproteobacteria, D_3__Rhizobiales, D_4__Rhizobiaceae, D_5__Rhizobium, D_6__uncultured bacterium	4	0	0	0	0	0	0	0	0	0	0	0	0	0	0	0	0	0	0	0	0	0	0	0	4	0	0	0	0	0	0	0	0	0	0	0	0	0	0	0	0	0	0	0	0	0	0	0
HQ860669.1.1449	D_0__Bacteria, D_1__Bacteroidetes, D_2__Flavobacteriia, D_3__Flavobacteriales, D_4__Flavobacteriaceae, D_5__Cloacibacterium, D_6__uncultured bacterium	1263	36	61	0	26	17	73	8	0	0	0	22	0	1	0	0	25	20	0	23	45	9	208	46	13	8	0	28	26	0	0	0	148	0	0	0	0	45	5	0	32	0	17	0	0	0	0	0
JQ659914.1.1440	D_0__Bacteria, D_1__Actinobacteria, D_2__Actinobacteria, D_3__Corynebacteriales, D_4__Nocardiaceae, D_5__Williamsia, D_6__Williamsia serinedens	4	0	0	0	0	0	0	0	0	0	0	0	0	0	0	0	0	0	0	0	0	0	0	0	0	4	0	0	0	0	0	0	0	0	0	0	0	0	0	0	0	0	0	0	0	0	0	0
KC305857.1.1443	D_0__Bacteria, D_1__Proteobacteria, D_2__Alphaproteobacteria, D_3__Rhizobiales, D_4__Hyphomicrobiaceae, D_5__Devosia, D_6__uncultured bacterium	10	0	0	0	0	0	0	0	0	0	0	0	0	0	0	0	0	0	0	0	0	0	0	10	0	0	0	0	0	0	0	0	0	0	0	0	0	0	0	0	0	0	0	0	0	0	0	0
HM461231.1.1474	D_0__Bacteria, D_1__Proteobacteria, D_2__Gammaproteobacteria, D_3__Enterobacteriales, D_4__Enterobacteriaceae, D_5__Raoultella, D_6__Raoultella sp. enrichment culture clone HSL101	309	0	0	0	0	0	0	0	0	0	0	0	0	0	0	0	0	0	0	0	0	0	0	0	0	0	0	0	0	0	0	0	0	0	0	0	0	0	0	0	0	0	1	9	18	13	16	0
EU133428.1.1318	D_0__Bacteria, D_1__Proteobacteria, D_2__Alphaproteobacteria, D_3__Rhodospirillales, D_4__Acetobacteraceae, D_5__Endobacter, D_6__uncultured bacterium	56	0	0	0	0	0	0	0	0	0	0	0	0	0	0	0	0	0	0	0	3	0	0	0	0	0	0	53	0	0	0	0	0	0	0	0	0	0	0	0	0	0	0	0	0	0	0	0
JX883414.1.1460	D_0__Bacteria, D_1__Proteobacteria, D_2__Gammaproteobacteria, D_3__Xanthomonadales, D_4__Xanthomonadaceae, D_5__Silanimonas, D_6__uncultured bacterium	69	0	0	0	0	0	0	0	0	0	0	20	0	0	3	0	0	0	0	0	0	0	0	0	0	0	0	0	0	0	0	0	0	0	0	0	0	0	46	0	0	0	0	0	0	0	0	0
FJ193697.1.1459	D_0__Bacteria, D_1__Proteobacteria, D_2__Alphaproteobacteria, D_3__Caulobacterales, D_4__Caulobacteraceae, D_5__Caulobacter, D_6__uncultured Caulobacter sp.	895	0	19	1	0	0	57	0	0	0	0	0	0	0	0	0	0	0	0	0	0	3	0	39	483	0	0	0	0	0	0	0	0	0	0	0	0	1	0	0	0	0	0	0	0	0	0	283
AB473015.1.1415	D_0__Bacteria, D_1__Proteobacteria, D_2__Gammaproteobacteria, D_3__Aeromonadales, D_4__Aeromonadaceae, D_5__Aeromonas, D_6__Aeromonas caviae	33	0	0	0	0	0	0	0	0	0	0	0	0	0	0	0	2	0	0	0	0	0	0	0	0	2	24	0	0	0	0	0	0	0	0	0	0	0	0	0	0	0	0	0	0	0	0	0
FJ170038.1.1503	D_0__Bacteria, D_1__Proteobacteria, D_2__Gammaproteobacteria, D_3__Pseudomonadales, D_4__Pseudomonadaceae, D_5__Pseudomonas, D_6__Pseudomonas sp. CF14-10	21	2	1	0	0	0	0	0	0	0	0	1	0	0	0	0	1	2	0	1	0	0	0	0	0	0	0	0	0	0	0	0	0	1	0	0	0	1	0	0	0	0	0	0	0	0	0	0
KM035407.1.1435	D_0__Bacteria, D_1__Firmicutes, D_2__Bacilli, D_3__Bacillales, D_4__Bacillaceae, D_5__Fictibacillus, D_6__Fictibacillus sp. PhIn5	29	0	0	0	0	0	0	0	0	0	0	0	0	0	0	0	0	0	0	0	0	0	0	0	0	0	0	0	29	0	0	0	0	0	0	0	0	0	0	0	0	0	0	0	0	0	0	0
GQ008796.1.1364	D_0__Bacteria, D_1__Actinobacteria, D_2__Rubrobacteria, D_3__Rubrobacterales, D_4__Rubrobacteriaceae, D_5__Rubrobacter, D_6__uncultured bacterium	4	0	0	0	0	0	0	0	0	0	0	0	0	0	0	0	0	0	0	0	0	0	0	0	0	4	0	0	0	0	0	0	0	0	0	0	0	0	0	0	0	0	0	0	0	0	0	0
KM083570.1.1338	D_0__Bacteria, D_1__Proteobacteria, D_2__Alphaproteobacteria, D_3__Rhodobacterales, D_4__Rhodobacteraceae, D_5__Paracocccus, D_6__Paracoccus sp. S-NB-11	221	0	0	0	0	0	0	0	0	1	0	0	0	0	0	0	0	0	0	0	0	2	0	0	9	0	0	0	0	0	0	0	0	0	0	0	0	0	0	0	62	0	0	0	0	0	0	4
AY730720.1.1310	D_0__Bacteria, D_1__Proteobacteria, D_2__Alphaproteobacteria, D_3__Rhizobiales, D_4__Brucellaceae, D_5__Ochrobactrum, D_6__Ochrobactrum anthropi	1322	35	77	2	18	0	52	0	1	0	104	21	0	11	7	32	21	69	35	132	0	8	68	47	0	2	0	70	38	0	1	155	11	0	2	0	4	19	35	0	35	0	6	0	0	1	1	16
HG939470.1.1377	D_0__Bacteria, D_1__Firmicutes, D_2__Bacilli, D_3__Bacillales, D_4__Staphylococcaceae, D_5__Staphylococcus, D_6__Staphylococcus sp. A3	180	0	15	0	0	0	0	0	0	0	0	0	0	0	5	0	12	0	0	0	0	0	32	0	0	0	4	0	9	0	0	0	71	22	0	0	0	10	0	0	0	0	0	0	0	0	0	0
AJ003058.1.1506	D_0__Bacteria, D_1__Actinobacteria, D_2__Actinobacteria, D_3__Propionibacteriales, D_4__Propionibacteriaceae, D_5__Propionibacterium, D_6__Propionibacterium propionicum	8	0	1	0	0	0	0	0	0	0	0	0	0	0	0	0	0	0	0	0	0	0	0	0	0	0	0	0	0	0	0	0	0	0	0	0	0	0	0	0	0	0	0	0	0	0	0	0
GQ493349.1.1364	D_0__Bacteria, D_1__Bacteroidetes, D_2__Bacteroidia, D_3__Bacteroidales, D_4__Prevotellaceae, D_5__Prevotella 9, D_6__uncultured bacterium	7	0	0	0	0	0	0	0	0	0	0	0	0	0	0	0	0	0	0	0	0	1	0	0	0	0	0	0	0	0	0	0	0	0	0	0	0	0	0	0	0	0	0	0	0	0	0	0
FJ894198.1.1364	D_0__Bacteria, D_1__Proteobacteria, D_2__Gammaproteobacteria, D_3__Enterobacteriales, D_4__Enterobacteriaceae, D_5__Serratia, D_6__uncultured bacterium	2	0	0	0	0	0	0	0	0	0	0	0	0	0	0	0	0	0	0	0	0	0	0	0	0	0	0	0	0	0	0	0	0	0	0	0	0	0	0	0	0	0	2	0	0	0	0	0
FJ193979.1.1457	D_0__Bacteria, D_1__Proteobacteria, D_2__Gammaproteobacteria, D_3__Pseudomonadales, D_4__Moraxellaceae, D_5__Acinetobacter, D_6__uncultured Acinetobacter sp.	1042	0	32	0	0	0	22	12	0	0	483	0	0	0	0	0	19	57	16	0	0	0	31	0	41	0	0	0	0	0	0	0	0	0	0	0	10	0	0	0	0	26	0	0	0	0	0	0
GQ205102.1.1311	D_0__Bacteria, D_1__Proteobacteria, D_2__Betaproteobacteria, D_3__Burkholderiales, D_4__Comamonadaceae, D_5__Acidovorax, D_6__Delftia sp. RF-83	21735	30	103	0	8	101	47	9	0	0	0	60	0	0	1	0	44	128	525	235	295	12	100	100	108	18	66	43	327	0	0	0	11	0	0	0	0	57	51	3	1	18962	145	0	0	0	0	0
JF128016.1.1361	D_0__Bacteria, D_1__Proteobacteria, D_2__Gammaproteobacteria, D_3__Pseudomonadales, D_4__Moraxellaceae, D_5__Acinetobacter, D_6__uncultured bacterium	7	0	0	0	0	0	0	0	0	0	0	0	0	0	0	0	0	0	0	0	0	0	0	0	0	0	0	0	7	0	0	0	0	0	0	0	0	0	0	0	0	0	0	0	0	0	0	0
EU540561.1.1380	D_0__Bacteria, D_1__Actinobacteria, D_2__Actinobacteria, D_3__Corynebacteriales, D_4__Corynebacteriaceae, D_5__Corynebacterium 1, D_6__uncultured bacterium	145	0	16	0	0	0	0	1	0	0	0	0	0	25	0	0	24	0	0	0	0	0	0	8	0	0	0	0	0	0	0	56	0	0	0	0	0	0	0	0	0	0	0	0	0	0	2	0
EU239106.1.1241	D_0__Bacteria, D_1__Proteobacteria, D_2__Gammaproteobacteria, D_3__Enterobacteriales, D_4__Enterobacteriaceae, D_5__Enterobacter, D_6__Enterobacter asburiae	38	0	0	0	0	0	0	0	0	0	0	0	0	0	0	0	0	0	0	0	0	0	0	0	0	0	0	0	0	0	0	0	0	0	0	0	0	0	0	0	0	0	0	0	0	0	0	12
JN379392.1.1494	D_0__Bacteria, D_1__Proteobacteria, D_2__Betaproteobacteria, D_3__Burkholderiales, D_4__Alcaligenaceae, D_5__uncultured, D_6__uncultured Alcaligenes sp.	2	0	0	0	0	0	0	0	0	0	0	0	0	0	0	0	0	0	0	0	0	0	0	0	0	0	0	0	0	0	0	0	0	0	0	0	0	0	0	0	0	0	0	0	0	0	0	0
AY328790.1.1431	D_0__Bacteria, D_1__Proteobacteria, D_2__Betaproteobacteria, D_3__Burkholderiales, D_4__Comamonadaceae, D_5__Limnohabitans, D_6__uncultured bacterium	98	0	0	0	0	0	0	0	0	0	0	43	0	0	0	0	0	15	0	0	0	0	0	0	0	0	18	0	0	0	0	0	0	0	0	0	0	0	20	0	0	0	0	0	0	0	0	0
EF471903.1.1506	D_0__Bacteria, D_1__Proteobacteria, D_2__Gammaproteobacteria, D_3__Pseudomonadales, D_4__Pseudomonadaceae, D_5__Pseudomonas, D_6__Pseudomonas sp. GW28-5	2	0	0	0	0	0	0	0	0	0	0	0	0	0	0	0	0	0	0	0	0	0	0	0	2	0	0	0	0	0	0	0	0	0	0	0	0	0	0	0	0	0	0	0	0	0	0	0
AB758595.1.1443	D_0__Bacteria, D_1__Proteobacteria, D_2__Gammaproteobacteria, D_3__Pseudomonadales, D_4__Pseudomonadaceae, D_5__Pseudomonas, D_6__Pseudomonas sp. ASR3	805	89	0	0	1	23	0	0	0	0	0	18	0	0	0	0	0	1	105	34	66	2	2	1	84	0	0	0	38	0	0	0	7	0	0	0	0	0	35	0	0	0	0	0	0	0	0	0
AB202193.1.1445	D_0__Bacteria, D_1__Proteobacteria, D_2__Alphaproteobacteria, D_3__Sphingomonadales, D_4__Sphingomonadaceae, D_5__Sphingomonas, D_6__bacterium 072814	3	0	0	0	0	0	0	0	0	0	0	0	0	0	0	0	0	0	0	0	0	0	0	0	0	0	0	0	0	0	0	0	0	0	0	0	0	0	0	0	0	0	0	0	0	0	0	0
EF462408.1.1407	D_0__Bacteria, D_1__Actinobacteria, D_2__Actinobacteria, D_3__Corynebacteriales, D_4__Corynebacteriaceae, D_5__Corynebacterium 1, D_6__Corynebacterium freneyi	17	0	0	0	0	0	0	0	0	0	0	0	0	0	0	0	0	0	0	0	0	0	0	0	0	0	0	0	0	0	0	0	0	0	0	0	0	0	0	0	0	0	0	0	0	0	0	0
JQ958849.1.1484	D_0__Bacteria, D_1__Firmicutes, D_2__Bacilli, D_3__Bacillales, D_4__Staphylococcaceae, D_5__Staphylococcus, D_6__Staphylococcus epidermidis	1221	85	63	1	152	17	30	10	0	0	0	62	0	0	0	0	52	0	79	0	97	0	76	78	2	10	0	19	56	0	0	45	0	0	0	0	0	21	0	1	49	2	34	0	0	0	0	0
U20755.1.1314	D_0__Bacteria, D_1__Proteobacteria, D_2__Alphaproteobacteria, D_3__Sphingomonadales, D_4__Sphingomonadaceae, D_5__Novosphingobium, D_6__Novosphingobium aromaticivorans	4	0	0	0	0	0	0	0	0	0	0	0	0	0	0	0	0	0	0	0	0	0	0	0	4	0	0	0	0	0	0	0	0	0	0	0	0	0	0	0	0	0	0	0	0	0	0	0
JF927237.1.1439	D_0__Bacteria, D_1__Proteobacteria, D_2__Alphaproteobacteria, D_3__Sphingomonadales, D_4__Erythrobacteraceae, D_5__Altererythrobacter, D_6__uncultured marine bacterium	292	0	0	0	6	0	0	0	0	0	64	0	34	0	0	0	17	0	0	0	0	0	0	36	54	1	0	0	0	0	3	25	0	4	0	0	0	0	48	0	0	0	0	0	0	0	0	0
GQ077597.1.1308	D_0__Bacteria, D_1__Proteobacteria, D_2__Alphaproteobacteria, D_3__Rhizobiales, D_4__Bartonellaceae, D_5__Bartonella, D_6__uncultured bacterium	538	0	0	0	0	22	0	5	0	0	0	0	14	0	0	0	0	0	1	0	0	0	0	0	0	0	0	0	0	0	0	0	0	0	0	0	0	0	0	0	0	0	0	0	0	0	0	0
EU777779.1.1401	D_0__Bacteria, D_1__Proteobacteria, D_2__Gammaproteobacteria, D_3__Enterobacteriales, D_4__Enterobacteriaceae, D_5__Escherichia-Shigella, D_6__uncultured bacterium	70	8	3	0	2	1	4	0	0	0	0	5	0	0	0	0	18	2	4	9	2	0	0	4	0	1	1	0	1	0	0	0	0	0	0	0	0	0	0	0	0	0	3	0	0	0	0	0
KJ748610.1.1300	D_0__Bacteria, D_1__Proteobacteria, D_2__Betaproteobacteria, D_3__Burkholderiales, D_4__Comamonadaceae, D_5__Comamonas, D_6__Comamonas terrigena	25	0	0	0	23	0	0	0	0	0	0	0	0	0	0	0	0	0	0	0	0	0	0	0	2	0	0	0	0	0	0	0	0	0	0	0	0	0	0	0	0	0	0	0	0	0	0	0
AB695848.1.1474	D_0__Bacteria, D_1__Firmicutes, D_2__Bacilli, D_3__Bacillales, D_4__Bacillaceae, D_5__Bacillus, D_6__uncultured bacterium	13	0	0	0	0	0	0	0	0	0	0	0	10	0	0	0	0	0	0	0	0	0	0	0	0	3	0	0	0	0	0	0	0	0	0	0	0	0	0	0	0	0	0	0	0	0	0	0
EU618036.1.1425	D_0__Bacteria, D_1__Proteobacteria, D_2__Alphaproteobacteria, D_3__Rhizobiales, D_4__Rhizobiaceae, D_5__Rhizobium, D_6__Rhizobium sp. CCBAU 65810	4	0	0	0	0	0	0	0	0	0	0	0	0	0	0	0	0	0	0	0	0	0	0	0	4	0	0	0	0	0	0	0	0	0	0	0	0	0	0	0	0	0	0	0	0	0	0	0
AJ001271.1.1454	D_0__Bacteria, D_1__Proteobacteria, D_2__Gammaproteobacteria, D_3__Xanthomonadales, D_4__Nevskiaceae, D_5__Hydrocarboniphaga, D_6__uncultured bacterium	34	0	0	0	0	0	0	0	0	0	0	0	0	0	0	0	0	0	0	0	0	0	0	0	0	0	0	0	0	0	0	0	0	0	0	0	0	0	0	0	0	0	0	0	0	0	0	34
AM279214.1.1486	D_0__Bacteria, D_1__Bacteroidetes, D_2__Sphingobacteriia, D_3__Sphingobacteriales, D_4__Sphingobacteriaceae, D_5__Pedobacter, D_6__Pedobacter rhizosphaerae	25	0	11	0	0	0	0	0	0	0	0	0	0	0	0	0	0	0	0	0	0	0	0	0	12	0	0	0	0	0	0	0	0	0	0	0	0	0	0	0	0	0	0	0	0	0	0	0
AWVK01000050.157.1710	D_0__Bacteria, D_1__Firmicutes, D_2__Bacilli, D_3__Lactobacillales, D_4__Lactobacillaceae, D_5__Lactobacillus, D_6__Lactobacillus brevis ATCC 14869 = DSM 20054	21	0	0	0	0	0	0	0	0	0	0	0	0	0	0	0	0	0	0	0	0	0	0	0	0	0	0	0	0	0	0	0	0	0	0	0	0	0	0	0	0	0	0	0	0	0	0	0
EU344934.1.1487	D_0__Bacteria, D_1__Bacteroidetes, D_2__Sphingobacteriia, D_3__Sphingobacteriales, D_4__Sphingobacteriaceae, D_5__Sphingobacterium, D_6__uncultured Bacteroidetes bacterium	30	0	0	0	0	0	0	0	0	0	0	0	0	0	0	0	0	0	23	0	0	0	0	0	0	0	0	0	0	0	0	0	0	0	0	0	0	0	0	0	0	0	0	0	0	0	0	0
HM845809.1.1351	D_0__Bacteria, D_1__Actinobacteria, D_2__Actinobacteria, D_3__Pseudonocardiales, D_4__Pseudonocardiaceae, D_5__Actinomycetospora, D_6__uncultured bacterium	35	0	0	0	0	0	0	0	0	0	0	0	0	0	0	0	0	0	0	5	0	0	0	0	0	0	0	0	0	0	0	0	0	0	0	0	0	0	30	0	0	0	0	0	0	0	0	0
GQ081188.1.1350	D_0__Bacteria, D_1__Firmicutes, D_2__Clostridia, D_3__Clostridiales, D_4__Family XI, D_5__Anaerococcus, D_6__uncultured bacterium	72	0	0	0	0	0	0	0	0	0	0	0	0	0	0	0	0	0	0	0	0	0	0	0	0	0	0	0	0	0	0	0	11	0	0	0	0	0	60	0	0	0	0	0	0	0	0	0
LN563883.1.1295	D_0__Bacteria, D_1__Proteobacteria, D_2__Alphaproteobacteria, D_3__Rhodobacterales, D_4__Rhodobacteraceae, D_5__Paracocccus, D_6__uncultured bacterium	63	0	0	0	0	0	0	0	0	0	0	0	0	0	0	0	0	0	0	0	36	0	0	0	0	0	0	0	0	0	0	0	22	4	0	0	0	0	0	0	0	0	0	0	0	0	0	0
JQ459387.1.1387	D_0__Bacteria, D_1__Actinobacteria, D_2__Actinobacteria, D_3__Micrococcales, D_4__Micrococcaceae, D_5__Rothia, D_6__uncultured bacterium	283	0	0	0	0	0	0	0	0	0	0	0	0	0	0	0	0	0	0	0	282	0	0	0	0	0	0	0	0	0	0	0	0	0	0	0	0	0	0	0	0	0	0	0	0	0	0	0
HQ114079.1.1444	D_0__Bacteria, D_1__Acidobacteria, D_2__Acidobacteria, D_3__Subgroup 4, D_4__Unknown Family, D_5__Blastocatella, D_6__uncultured bacterium	44	0	0	0	0	0	0	0	0	0	0	0	0	0	0	0	0	0	0	0	0	0	0	0	0	0	0	0	0	0	0	0	0	0	0	0	0	0	0	0	0	0	0	0	0	0	0	0
EU132340.1.1380	D_0__Bacteria, D_1__Acidobacteria, D_2__Acidobacteria, D_3__Subgroup 4, D_4__RB41, D_5__uncultured bacterium, D_6__uncultured bacterium	2	0	0	0	0	0	0	0	0	0	0	0	0	0	0	0	0	0	0	0	0	0	0	0	0	0	0	0	0	0	0	0	0	0	0	0	0	0	0	0	0	0	0	0	0	0	0	0
AY792272.1.1431	D_0__Bacteria, D_1__Proteobacteria, D_2__Gammaproteobacteria, D_3__Enterobacteriales, D_4__Enterobacteriaceae, D_5__Pantoea, D_6__uncultured gamma proteobacterium	185	0	0	0	0	0	0	0	0	0	0	0	0	0	0	0	0	0	0	0	0	0	0	0	0	0	0	0	0	0	0	0	0	0	0	0	0	0	0	0	0	0	0	0	0	0	0	0
JF219282.1.1364	D_0__Bacteria, D_1__Proteobacteria, D_2__Gammaproteobacteria, D_3__Enterobacteriales, D_4__Enterobacteriaceae, D_5__Tatumella, D_6__uncultured bacterium	137223	45	1825	30792	157	20	144	39213	29	0	3	180	0	0	0	0	47	206	114	43	381	0	0	0	4	12	0	1	7	0	5	5	0	0	35269	12	1	3	9	3	1	6	0	0	0	0	8	0
GQ069012.1.1341	D_0__Bacteria, D_1__Actinobacteria, D_2__Actinobacteria, D_3__Corynebacteriales, D_4__Corynebacteriaceae, D_5__Corynebacterium 1, D_6__uncultured bacterium	693	0	32	1	44	13	36	8	0	0	87	6	0	0	3	15	48	0	11	0	12	6	28	137	4	7	43	4	66	0	2	0	0	0	0	0	0	10	0	2	0	0	0	0	0	0	0	16
KJ585668.1.1457	D_0__Bacteria, D_1__Firmicutes, D_2__Bacilli, D_3__Lactobacillales, D_4__Enterococcaceae, D_5__Enterococcus, D_6__Enterococcus faecalis	12	0	0	0	0	0	0	0	0	0	0	0	0	0	0	0	0	0	0	0	0	0	0	0	0	0	0	0	0	0	0	0	0	0	0	0	0	0	0	0	0	0	0	0	0	0	0	0
GU272276.1.1501	D_0__Bacteria, D_1__Proteobacteria, D_2__Betaproteobacteria, D_3__Burkholderiales, D_4__Comamonadaceae, D_5__Delftia, D_6__uncultured bacterium	6338	199	140	2	166	327	443	14	5	1	357	71	133	306	11	125	223	96	280	212	172	39	43	92	6	31	139	94	118	63	4	292	273	261	16	32	24	126	68	8	165	5	170	2	4	8	18	49
JN178449.1.1495	D_0__Bacteria, D_1__Proteobacteria, D_2__Alphaproteobacteria, D_3__Rhizobiales, D_4__Hyphomicrobiaceae, D_5__Devosia, D_6__uncultured bacterium	2	0	0	0	0	0	0	0	0	0	0	0	0	0	0	0	0	0	0	0	0	0	0	0	2	0	0	0	0	0	0	0	0	0	0	0	0	0	0	0	0	0	0	0	0	0	0	0
HF572848.1.1271	D_0__Bacteria, D_1__Proteobacteria, D_2__Gammaproteobacteria, D_3__Pseudomonadales, D_4__Pseudomonadaceae, D_5__Pseudomonas, D_6__Pseudomonas fluorescens	75	7	0	0	0	0	0	0	0	0	0	0	0	0	0	0	0	0	0	0	0	0	6	0	7	0	0	0	0	0	0	0	0	0	0	0	0	0	26	0	0	0	18	0	0	0	0	0
FQ660196.1.1358	D_0__Bacteria, D_1__Proteobacteria, D_2__Betaproteobacteria, D_3__Burkholderiales, D_4__Comamonadaceae, D_5__Albidiferax, D_6__uncultured soil bacterium	3	0	0	0	0	0	0	0	0	0	0	0	0	0	0	0	0	0	0	0	0	0	0	0	0	0	0	0	0	0	3	0	0	0	0	0	0	0	0	0	0	0	0	0	0	0	0	0
U51843.1.1507	D_0__Bacteria, D_1__Firmicutes, D_2__Clostridia, D_3__Clostridiales, D_4__Clostridiaceae 1, D_5__Clostridium sensu stricto 1, D_6__Clostridium chauvoei	41	0	0	0	0	1	1	0	0	0	5	0	4	4	1	0	1	0	0	2	3	0	1	0	1	1	2	2	1	0	0	0	0	0	0	0	0	0	1	0	0	0	0	0	0	0	0	0
KF843361.1.1397	D_0__Bacteria, D_1__Bacteroidetes, D_2__Bacteroidia, D_3__Bacteroidales, D_4__Prevotellaceae, D_5__Prevotella 9, D_6__uncultured bacterium	4	0	0	0	0	0	0	0	0	0	0	0	0	0	0	0	0	0	0	0	0	0	0	0	0	0	0	0	0	0	0	0	0	0	0	0	0	0	0	0	0	0	0	0	0	0	0	0
JQ423951.1.1412	D_0__Bacteria, D_1__Firmicutes, D_2__Clostridia, D_3__Clostridiales, D_4__Clostridiaceae 1, D_5__Clostridium sensu stricto 13, D_6__Clostridium sp. YMB55	2	0	0	0	0	0	0	0	0	0	0	0	0	0	0	0	0	0	0	0	0	0	0	0	0	0	0	0	0	0	0	0	0	0	0	0	0	0	0	0	0	0	0	0	0	0	0	2
KF065311.1.1336	D_0__Bacteria, D_1__Actinobacteria, D_2__Actinobacteria, D_3__Corynebacteriales, D_4__Corynebacteriaceae, D_5__Corynebacterium, D_6__uncultured bacterium	33	4	0	0	0	0	0	0	0	0	0	2	0	0	1	0	0	0	0	0	9	2	4	0	0	0	0	0	0	0	0	0	0	0	0	0	0	0	0	0	1	1	0	0	0	0	0	0
KF095547.1.1363	D_0__Bacteria, D_1__Proteobacteria, D_2__Gammaproteobacteria, D_3__Enterobacteriales, D_4__Enterobacteriaceae, D_5__Escherichia-Shigella, D_6__uncultured bacterium	26	3	0	0	1	1	2	0	0	0	0	2	0	0	0	0	3	0	3	2	0	0	0	0	0	0	3	1	0	0	0	0	0	0	0	0	0	0	0	0	3	0	1	0	0	0	0	0
EU776084.1.1376	D_0__Bacteria, D_1__Proteobacteria, D_2__Gammaproteobacteria, D_3__Pseudomonadales, D_4__Moraxellaceae, D_5__Acinetobacter, D_6__uncultured bacterium	106	0	39	0	0	0	0	0	0	0	0	0	0	0	0	0	0	0	0	0	16	0	0	0	0	0	0	0	0	0	0	0	51	0	0	0	0	0	0	0	0	0	0	0	0	0	0	0
KC466220.1.1414	D_0__Bacteria, D_1__Firmicutes, D_2__Bacilli, D_3__Bacillales, D_4__Bacillaceae, D_5__Bacillus, D_6__Bacillus sp. L74	17	0	0	0	0	0	0	0	0	0	0	0	0	0	0	0	0	0	0	0	0	0	0	0	0	0	17	0	0	0	0	0	0	0	0	0	0	0	0	0	0	0	0	0	0	0	0	0
HM843806.1.1306	D_0__Bacteria, D_1__Proteobacteria, D_2__Alphaproteobacteria, D_3__Rhizobiales, D_4__Beijerinckiaceae, D_5__Methylocella, D_6__uncultured bacterium	73	0	0	0	0	0	0	0	0	0	0	0	0	0	0	0	0	0	0	0	0	0	0	0	0	0	0	0	0	0	0	0	0	0	0	0	0	0	0	0	0	0	0	0	0	0	0	0
HQ293099.1.1358	D_0__Bacteria, D_1__Firmicutes, D_2__Bacilli, D_3__Lactobacillales, D_4__Lactobacillaceae, D_5__Lactobacillus, D_6__Lactobacillus delbrueckii subsp. bulgaricus	38	4	14	0	0	7	13	0	0	0	0	0	0	0	0	0	0	0	0	0	0	0	0	0	0	0	0	0	0	0	0	0	0	0	0	0	0	0	0	0	0	0	0	0	0	0	0	0
KF063018.1.1342	D_0__Bacteria, D_1__Actinobacteria, D_2__Actinobacteria, D_3__Propionibacteriales, D_4__Propionibacteriaceae, D_5__Propionibacterium, D_6__uncultured bacterium	54	0	2	0	1	0	1	0	0	0	0	0	2	0	0	0	0	0	0	0	0	0	0	0	0	0	0	0	0	0	0	0	1	0	0	0	0	0	0	0	0	0	0	0	0	0	0	0
GQ016298.1.1345	D_0__Bacteria, D_1__Actinobacteria, D_2__Actinobacteria, D_3__Corynebacteriales, D_4__Corynebacteriaceae, D_5__Corynebacterium 1, D_6__uncultured bacterium	112	0	0	0	0	0	0	0	0	0	0	0	0	0	0	0	0	0	0	0	0	0	0	30	0	0	0	0	0	0	0	0	4	0	0	0	0	0	0	0	0	0	0	1	0	0	0	0
HM845014.1.1346	D_0__Bacteria, D_1__Proteobacteria, D_2__Gammaproteobacteria, D_3__Chromatiales, D_4__Chromatiaceae, D_5__Rheinheimera, D_6__uncultured bacterium	13	0	0	0	0	0	0	0	0	0	0	0	0	0	0	0	0	0	0	0	0	0	0	0	0	0	0	0	0	0	0	0	0	0	0	0	0	13	0	0	0	0	0	0	0	0	0	0
GU574353.1.1321	D_0__Bacteria, D_1__Proteobacteria, D_2__Betaproteobacteria, D_3__Burkholderiales, D_4__Oxalobacteraceae, D_5__Massilia, D_6__uncultured bacterium	360	0	0	0	0	0	8	0	0	0	0	18	50	0	0	0	0	0	0	0	0	0	51	0	0	2	0	0	13	19	0	69	0	4	1	31	1	36	46	1	0	0	0	0	0	0	0	0
JX416372.1.1420	D_0__Bacteria, D_1__Proteobacteria, D_2__Gammaproteobacteria, D_3__Xanthomonadales, D_4__Xanthomonadaceae, D_5__Stenotrophomonas, D_6__Stenotrophomonas sp. a-1-1	4628	23	43	0	55	29	0	0	0	0	0	0	68	50	1	25	0	13	121	54	20	4	0	0	7	0	29	17	29	31	2	19	17	38	0	0	2	0	1	0	18	0	0	1	0	0	0	2
JF203714.1.1359	D_0__Bacteria, D_1__Bacteroidetes, D_2__Sphingobacteriia, D_3__Sphingobacteriales, D_4__Sphingobacteriaceae, D_5__Sphingobacterium, D_6__uncultured bacterium	9	0	0	0	6	0	0	3	0	0	0	0	0	0	0	0	0	0	0	0	0	0	0	0	0	0	0	0	0	0	0	0	0	0	0	0	0	0	0	0	0	0	0	0	0	0	0	0
HM287987.1.1308	D_0__Bacteria, D_1__Proteobacteria, D_2__Alphaproteobacteria, D_3__Sphingomonadales, D_4__Sphingomonadaceae, D_5__Sphingopyxis, D_6__uncultured bacterium	225	0	0	0	0	10	0	0	0	0	0	0	0	0	0	0	0	0	0	0	0	0	19	0	137	10	0	0	0	20	0	0	0	0	0	0	0	0	3	0	26	0	0	0	0	0	0	0
HM556705.1.1376	D_0__Bacteria, D_1__Proteobacteria, D_2__Gammaproteobacteria, D_3__Enterobacteriales, D_4__Enterobacteriaceae, D_5__Pantoea, D_6__uncultured bacterium	5	0	1	0	0	0	0	0	0	0	0	0	0	0	0	0	0	0	0	0	0	0	0	0	0	0	0	0	0	0	0	0	0	0	0	0	4	0	0	0	0	0	0	0	0	0	0	0
HE575472.1.1435	D_0__Bacteria, D_1__Proteobacteria, D_2__Betaproteobacteria, D_3__Burkholderiales, D_4__Comamonadaceae, D_5__Pseudorhodoferax, D_6__uncultured Hydrogenophaga sp.	13	0	0	0	0	0	0	0	0	0	0	0	0	0	0	0	0	0	0	0	0	0	0	0	0	0	0	0	0	0	0	0	0	0	0	0	0	0	0	0	0	0	0	0	0	0	0	0
EF633686.1.1376	D_0__Bacteria, D_1__Proteobacteria, D_2__Betaproteobacteria, D_3__Neisseriales, D_4__Neisseriaceae, D_5__Chromobacterium, D_6__Chromobacterium sp. 'PC IW 24'	7870	0	1	0	0	0	0	0	0	0	0	7868	0	0	0	0	1	0	0	0	0	0	0	0	0	0	0	0	0	0	0	0	0	0	0	0	0	0	0	0	0	0	0	0	0	0	0	0
JN793861.1.1507	D_0__Bacteria, D_1__Proteobacteria, D_2__Gammaproteobacteria, D_3__Enterobacteriales, D_4__Enterobacteriaceae, D_5__Pectobacterium, D_6__uncultured Erwinia sp.	17	0	0	0	0	0	0	0	0	0	0	0	0	0	0	0	0	0	0	0	0	0	0	0	0	0	0	17	0	0	0	0	0	0	0	0	0	0	0	0	0	0	0	0	0	0	0	0
HM322959.1.1349	D_0__Bacteria, D_1__Proteobacteria, D_2__Betaproteobacteria, D_3__Burkholderiales, D_4__Comamonadaceae, D_5__Comamonas, D_6__uncultured bacterium	47	0	0	0	0	0	0	0	0	0	0	0	0	0	0	0	0	0	0	0	0	0	0	0	0	0	0	0	0	0	0	0	0	0	0	0	0	0	0	0	0	0	0	0	0	0	0	0
GQ100161.1.1340	D_0__Bacteria, D_1__Actinobacteria, D_2__Actinobacteria, D_3__Corynebacteriales, D_4__Corynebacteriaceae, D_5__Corynebacterium 1, D_6__uncultured bacterium	3810	100	281	1	212	26	126	30	4	1	80	54	11	8	13	60	101	133	97	138	307	0	170	222	13	33	49	119	428	0	0	0	236	5	0	82	0	113	90	24	50	3	42	6	1	0	4	3
AF517682.1.1427	D_0__Bacteria, D_1__Actinobacteria, D_2__Actinobacteria, D_3__Corynebacteriales, D_4__uncultured, D_5__bacterium PSRB11, D_6__bacterium PSRB11	9	0	0	0	0	0	0	0	0	0	0	0	0	0	0	0	0	0	0	0	8	0	1	0	0	0	0	0	0	0	0	0	0	0	0	0	0	0	0	0	0	0	0	0	0	0	0	0
AB008533.1.1385	D_0__Bacteria, D_1__Proteobacteria, D_2__Alphaproteobacteria, D_3__Caulobacterales, D_4__Caulobacteraceae, D_5__Caulobacter, D_6__Caulobacter fusiformis	7	0	0	0	0	0	0	0	0	0	0	0	0	0	0	0	0	0	0	0	0	0	0	0	2	2	0	0	0	0	0	0	0	0	0	0	0	0	0	0	0	0	0	0	0	0	0	0
EU776519.1.1294	D_0__Bacteria, D_1__Firmicutes, D_2__Clostridia, D_3__Clostridiales, D_4__Peptostreptococcaceae, D_5__Peptoclostridium, D_6__uncultured bacterium	25	0	0	0	0	0	0	0	0	0	0	0	0	0	0	0	0	0	0	0	0	0	0	0	0	0	0	0	0	0	0	0	25	0	0	0	0	0	0	0	0	0	0	0	0	0	0	0
HQ771781.1.1436	D_0__Bacteria, D_1__Proteobacteria, D_2__Gammaproteobacteria, D_3__Pseudomonadales, D_4__Moraxellaceae, D_5__Moraxella, D_6__uncultured organism	2783	0	50	1	560	0	0	4	0	0	0	0	111	247	1	13	0	12	420	0	30	0	62	398	4	0	22	0	23	0	0	24	159	0	0	156	0	82	0	5	75	0	54	4	1	0	11	0
FJ558163.1.1404	D_0__Bacteria, D_1__Bacteroidetes, D_2__Bacteroidia, D_3__Bacteroidales, D_4__Prevotellaceae, D_5__Prevotella 7, D_6__uncultured bacterium	26	0	0	0	0	0	0	0	0	0	0	0	0	0	0	0	0	0	0	0	0	0	0	0	0	0	0	0	0	0	0	0	0	0	0	0	0	0	0	0	0	0	0	0	0	0	0	0
CU926003.1.1309	D_0__Bacteria, D_1__Proteobacteria, D_2__Alphaproteobacteria, D_3__Sphingomonadales, D_4__Sphingomonadaceae, D_5__uncultured, D_6__uncultured bacterium	2	0	0	0	0	0	0	0	0	0	0	0	0	0	0	0	0	0	0	0	0	0	0	0	2	0	0	0	0	0	0	0	0	0	0	0	0	0	0	0	0	0	0	0	0	0	0	0
FJ973599.1.1378	D_0__Bacteria, D_1__Actinobacteria, D_2__Actinobacteria, D_3__Micrococcales, D_4__Microbacteriaceae, D_5__Candidatus Aquiluna, D_6__uncultured bacterium	8	0	0	0	0	0	0	0	0	0	0	0	1	0	0	0	0	0	0	1	0	0	0	0	0	1	0	1	0	0	0	0	0	0	0	0	0	0	0	0	1	0	1	0	0	0	0	0
EU810872.1.1202	D_0__Bacteria, D_1__Actinobacteria, D_2__Actinobacteria, D_3__Pseudonocardiales, D_4__Pseudonocardiaceae, D_5__Saccharothrix, D_6__actinobacterium 01QJ5	2	0	0	0	0	0	0	0	0	0	0	0	0	0	0	0	0	0	0	0	0	0	0	0	0	0	0	0	0	0	0	2	0	0	0	0	0	0	0	0	0	0	0	0	0	0	0	0
JQ236841.1.1362	D_0__Bacteria, D_1__Proteobacteria, D_2__Alphaproteobacteria, D_3__Caulobacterales, D_4__Caulobacteraceae, D_5__Asticcacaulis, D_6__alpha proteobacterium hswX150	4	0	0	0	0	0	0	0	0	0	0	0	0	0	0	0	0	0	0	0	0	0	0	0	4	0	0	0	0	0	0	0	0	0	0	0	0	0	0	0	0	0	0	0	0	0	0	0
JF167769.1.1336	D_0__Bacteria, D_1__Actinobacteria, D_2__Actinobacteria, D_3__Corynebacteriales, D_4__Nocardiaceae, D_5__Rhodococcus, D_6__uncultured bacterium	33	0	0	0	0	0	11	0	0	0	0	0	0	0	0	0	0	0	0	0	0	0	0	0	0	0	0	0	0	0	0	0	0	0	0	0	0	0	0	0	0	0	0	0	0	0	0	0
AB473966.1.1523	D_0__Bacteria, D_1__Proteobacteria, D_2__Betaproteobacteria, D_3__Burkholderiales, D_4__Comamonadaceae, D_5__Albidiferax, D_6__uncultured beta proteobacterium	2	0	0	0	0	0	0	0	0	0	0	0	0	0	0	0	0	0	0	0	0	0	0	0	0	0	0	0	0	0	0	0	0	0	0	0	0	0	0	0	0	0	0	0	0	0	0	0
JN023333.1.1438	D_0__Bacteria, D_1__Proteobacteria, D_2__Alphaproteobacteria, D_3__Sphingomonadales, D_4__JG34-KF-161, D_5__uncultured bacterium, D_6__uncultured bacterium	54	0	0	0	0	0	0	0	0	0	0	0	0	0	0	0	0	0	0	0	0	0	0	0	0	0	0	0	0	54	0	0	0	0	0	0	0	0	0	0	0	0	0	0	0	0	0	0
KJ718995.1.1300	D_0__Bacteria, D_1__Proteobacteria, D_2__Gammaproteobacteria, D_3__Enterobacteriales, D_4__Enterobacteriaceae, D_5__Enterobacter, D_6__bacterium E1-62	57	7	0	0	0	0	0	0	0	0	0	0	0	0	0	0	0	0	0	0	0	1	0	0	0	0	0	0	9	0	0	0	0	0	0	0	0	0	0	0	0	0	0	0	0	0	0	0
JJNS01219994.16220.17700	D_0__Bacteria, D_1__Proteobacteria, D_2__Alphaproteobacteria, D_3__Rickettsiales, D_4__Anaplasmataceae, D_5__Wolbachia, D_6__Homalodisca vitripennis (glassy-winged sharpshooter)	13	0	0	0	0	0	0	0	0	0	0	0	0	0	0	0	0	0	0	0	0	0	0	0	0	0	0	0	0	0	0	0	0	0	0	0	0	0	0	0	0	0	0	0	0	0	0	0
JQ466098.1.1449	D_0__Bacteria, D_1__Firmicutes, D_2__Negativicutes, D_3__Selenomonadales, D_4__Veillonellaceae, D_5__Veillonella, D_6__uncultured bacterium	4	0	0	0	0	0	0	0	0	0	0	0	0	0	0	0	0	0	0	0	0	0	0	0	3	0	0	0	0	0	0	0	0	0	0	0	0	0	0	0	0	0	0	0	0	0	0	0
KF097316.1.1363	D_0__Bacteria, D_1__Proteobacteria, D_2__Gammaproteobacteria, D_3__Enterobacteriales, D_4__Enterobacteriaceae, D_5__Serratia, D_6__uncultured bacterium	15	0	0	0	0	0	0	0	0	0	0	0	0	0	0	0	0	0	0	0	0	0	0	0	0	0	0	0	0	0	0	0	0	0	0	0	0	0	0	0	0	0	1	0	0	0	0	0
KP230546.1.1328	D_0__Bacteria, D_1__Actinobacteria, D_2__Actinobacteria, D_3__Corynebacteriales, D_4__Corynebacteriaceae, D_5__Corynebacterium 1, D_6__Corynebacterium kroppenstedtii	29	7	0	0	0	0	0	0	0	0	0	0	0	0	0	0	0	0	0	0	18	0	3	0	0	0	0	0	0	0	0	0	0	0	0	0	0	0	0	0	1	0	0	0	0	0	0	0
EU704828.1.1257	D_0__Bacteria, D_1__Proteobacteria, D_2__Alphaproteobacteria, D_3__Rhodospirillales, D_4__Acetobacteraceae, D_5__Roseomonas, D_6__uncultured bacterium	5	0	0	0	0	0	0	0	0	0	0	0	0	0	0	0	5	0	0	0	0	0	0	0	0	0	0	0	0	0	0	0	0	0	0	0	0	0	0	0	0	0	0	0	0	0	0	0
EU982453.1.1482	D_0__Bacteria, D_1__Proteobacteria, D_2__Betaproteobacteria, D_3__Burkholderiales, D_4__Oxalobacteraceae, D_5__Massilia, D_6__uncultured bacterium	125	0	0	0	38	0	0	0	0	0	0	0	0	0	0	0	0	53	0	0	0	0	0	0	2	0	0	0	0	0	0	0	0	0	0	0	0	0	0	0	0	0	0	0	0	0	0	0
DQ869037.1.1414	D_0__Bacteria, D_1__Actinobacteria, D_2__Actinobacteria, D_3__Micrococcales, D_4__Micrococcaceae, D_5__Micrococcus, D_6__Micrococcus sp. DW-1	2529	9	213	2	16	33	212	4	2	0	159	27	116	143	3	0	30	28	23	25	78	0	56	48	29	0	44	1	112	22	2	0	41	8	3	2	0	37	25	8	8	0	0	9	0	0	4	3
HM240885.1.1301	D_0__Bacteria, D_1__Proteobacteria, D_2__Alphaproteobacteria, D_3__Sphingomonadales, D_4__Sphingomonadaceae, D_5__Novosphingobium, D_6__uncultured bacterium	27	0	0	0	0	0	0	0	0	0	0	0	0	0	0	0	0	0	0	0	0	0	0	0	9	1	0	9	0	0	0	0	0	0	0	0	0	0	0	0	0	0	0	0	0	0	0	0
EU509144.1.1381	D_0__Bacteria, D_1__Bacteroidetes, D_2__Sphingobacteriia, D_3__Sphingobacteriales, D_4__Chitinophagaceae, D_5__Taibaiella, D_6__uncultured bacterium	2	0	0	0	0	0	0	0	0	0	0	0	0	0	0	0	0	0	0	0	0	0	0	0	2	0	0	0	0	0	0	0	0	0	0	0	0	0	0	0	0	0	0	0	0	0	0	0
FJ191524.1.1409	D_0__Bacteria, D_1__Proteobacteria, D_2__Alphaproteobacteria, D_3__Sphingomonadales, D_4__Sphingomonadaceae, D_5__Sphingobium, D_6__uncultured Sphingobium sp.	263	0	0	0	0	0	0	0	0	0	0	0	0	0	0	0	0	0	0	0	0	0	0	0	3	0	0	0	10	0	0	0	0	0	0	0	0	0	0	0	0	0	0	0	0	0	0	0
LN569506.1.1381	D_0__Bacteria, D_1__Proteobacteria, D_2__Gammaproteobacteria, D_3__Xanthomonadales, D_4__Xanthomonadaceae, D_5__Thermomonas, D_6__uncultured bacterium	2	0	0	0	0	0	0	0	0	0	0	0	0	0	0	0	0	0	0	0	0	0	0	0	0	0	0	0	0	0	0	0	0	0	0	0	0	0	0	0	0	0	0	0	0	0	0	0
GQ093203.1.1345	D_0__Bacteria, D_1__Bacteroidetes, D_2__Flavobacteriia, D_3__Flavobacteriales, D_4__Flavobacteriaceae, D_5__Chryseobacterium, D_6__uncultured bacterium	48	0	0	0	0	0	0	0	0	0	0	0	0	0	0	0	0	0	0	0	0	0	0	0	0	0	0	0	0	0	0	0	0	0	0	0	0	0	0	0	0	0	0	0	0	0	0	0
HM306112.1.1351	D_0__Bacteria, D_1__Actinobacteria, D_2__Actinobacteria, D_3__Micrococcales, D_4__Intrasporangiaceae, D_5__uncultured, D_6__uncultured bacterium	2	0	0	0	0	0	0	0	0	0	0	0	0	0	0	0	0	0	0	0	0	0	0	0	0	0	0	0	0	0	0	0	0	0	0	0	0	0	0	0	0	0	0	0	0	0	0	0
JF182326.1.1349	D_0__Bacteria, D_1__Firmicutes, D_2__Clostridia, D_3__Clostridiales, D_4__Family XI, D_5__Anaerococcus, D_6__uncultured bacterium	16	0	0	0	0	0	0	0	0	0	0	0	0	0	0	0	0	0	0	0	0	0	0	0	0	0	0	0	0	0	0	0	0	0	0	0	0	0	0	0	0	0	0	0	0	0	0	0
HM326240.1.1362	D_0__Bacteria, D_1__Proteobacteria, D_2__Gammaproteobacteria, D_3__Enterobacteriales, D_4__Enterobacteriaceae, D_5__Pantoea, D_6__uncultured bacterium	34	0	0	0	0	0	0	0	0	0	0	0	0	0	0	0	0	0	0	0	0	0	0	0	0	0	0	0	0	0	0	0	0	0	0	0	1	0	0	0	0	0	0	0	0	0	0	0
LN561382.1.1358	D_0__Bacteria, D_1__Proteobacteria, D_2__Betaproteobacteria, D_3__Burkholderiales, D_4__Comamonadaceae, D_5__Pseudorhodoferax, D_6__uncultured bacterium	14	0	3	0	0	0	0	0	0	0	0	0	0	0	0	0	0	0	0	0	0	0	0	0	11	0	0	0	0	0	0	0	0	0	0	0	0	0	0	0	0	0	0	0	0	0	0	0
DQ378193.1.1495	D_0__Bacteria, D_1__Proteobacteria, D_2__Gammaproteobacteria, D_3__Pseudomonadales, D_4__Pseudomonadaceae, D_5__Pseudomonas, D_6__uncultured soil bacterium	8	0	1	0	0	0	0	0	0	0	0	1	0	0	0	0	0	0	2	0	0	0	0	0	0	0	0	0	2	0	0	0	0	0	0	0	0	0	0	0	0	0	0	0	0	0	0	0
AF089856.1.1255	D_0__Bacteria, D_1__Proteobacteria, D_2__Betaproteobacteria, D_3__Burkholderiales, D_4__Comamonadaceae, D_5__Aquabacterium, D_6__Aquabacterium sp. Aqua1a	55	0	0	0	0	0	0	0	0	0	0	40	0	0	0	0	0	0	0	0	0	0	10	1	0	0	0	0	0	3	1	0	0	0	0	0	0	0	0	0	0	0	0	0	0	0	0	0
EU799964.1.1485	D_0__Bacteria, D_1__Actinobacteria, D_2__Acidimicrobiia, D_3__Acidimicrobiales, D_4__Acidimicrobiaceae, D_5__uncultured, D_6__uncultured bacterium	3	0	0	0	0	0	0	0	0	0	0	0	0	0	1	0	0	0	0	0	0	0	0	0	0	0	0	0	0	0	0	1	0	0	0	0	0	0	0	0	1	0	0	0	0	0	0	0
KF843053.1.1424	D_0__Bacteria, D_1__Proteobacteria, D_2__Gammaproteobacteria, D_3__Enterobacteriales, D_4__Enterobacteriaceae, D_5__Escherichia-Shigella, D_6__uncultured bacterium	32	2	1	0	2	0	0	0	0	0	0	2	0	0	0	0	2	1	0	3	1	0	0	1	0	0	4	0	1	0	0	0	0	0	0	0	0	0	2	0	3	0	5	0	0	0	0	0
CU927293.1.1307	D_0__Bacteria, D_1__Proteobacteria, D_2__Alphaproteobacteria, D_3__Sphingomonadales, D_4__Sphingomonadaceae, D_5__uncultured, D_6__uncultured bacterium	17	0	0	0	0	0	0	0	0	0	0	0	0	0	0	0	0	0	0	0	0	0	0	0	7	0	0	0	0	0	0	0	0	0	0	0	10	0	0	0	0	0	0	0	0	0	0	0
GQ099247.1.1364	D_0__Bacteria, D_1__Proteobacteria, D_2__Gammaproteobacteria, D_3__Enterobacteriales, D_4__Enterobacteriaceae, D_5__Rahnella, D_6__uncultured bacterium	10	0	0	0	0	0	0	0	0	0	0	0	0	0	0	0	0	0	0	0	0	0	0	0	0	10	0	0	0	0	0	0	0	0	0	0	0	0	0	0	0	0	0	0	0	0	0	0
KF465447.1.1253	D_0__Bacteria, D_1__Proteobacteria, D_2__Gammaproteobacteria, D_3__Pseudomonadales, D_4__Pseudomonadaceae, D_5__Pseudomonas, D_6__uncultured Pseudomonas sp.	162	39	11	0	0	0	20	0	0	0	0	0	0	0	0	0	0	18	50	0	0	0	1	0	12	0	0	10	0	1	0	0	0	0	0	0	0	0	0	0	0	0	0	0	0	0	0	0
JQ426020.1.1481	D_0__Bacteria, D_1__Actinobacteria, D_2__Acidimicrobiia, D_3__Acidimicrobiales, D_4__uncultured, D_5__uncultured bacterium, D_6__uncultured bacterium	10	0	10	0	0	0	0	0	0	0	0	0	0	0	0	0	0	0	0	0	0	0	0	0	0	0	0	0	0	0	0	0	0	0	0	0	0	0	0	0	0	0	0	0	0	0	0	0
EU240201.1.1429	D_0__Bacteria, D_1__Proteobacteria, D_2__Gammaproteobacteria, D_3__Pseudomonadales, D_4__Pseudomonadaceae, D_5__Pseudomonas, D_6__Pseudomonas alcaligenes	168	0	0	0	35	0	0	0	0	0	0	60	0	0	0	0	0	0	0	1	0	0	40	0	12	0	2	8	2	0	0	0	4	0	0	0	0	0	0	0	0	0	0	0	0	1	0	0
AB681962.1.1486	D_0__Bacteria, D_1__Proteobacteria, D_2__Gammaproteobacteria, D_3__Vibrionales, D_4__Vibrionaceae, D_5__Vibrio, D_6__Vibrio metschnikovii	2	0	0	0	0	0	0	0	0	0	0	0	0	0	0	0	0	0	0	0	0	0	0	0	0	0	0	0	0	0	0	0	0	0	0	0	0	0	0	0	0	0	0	0	0	0	0	0
JN698009.1.1393	D_0__Bacteria, D_1__Proteobacteria, D_2__Gammaproteobacteria, D_3__Enterobacteriales, D_4__Enterobacteriaceae, D_5__Pantoea, D_6__uncultured bacterium	6	0	0	0	0	0	0	0	0	0	0	0	0	0	0	0	0	0	0	0	0	0	0	0	0	0	0	0	0	0	0	0	0	0	0	0	0	0	0	0	0	0	0	0	0	0	0	0
AB795014.1.1468	D_0__Bacteria, D_1__Bacteroidetes, D_2__Flavobacteriia, D_3__Flavobacteriales, D_4__Flavobacteriaceae, D_5__Flavobacterium, D_6__Flavobacterium longum	38	0	0	0	0	0	0	0	0	0	0	0	0	0	0	0	0	0	0	0	0	0	0	0	5	0	0	0	0	33	0	0	0	0	0	0	0	0	0	0	0	0	0	0	0	0	0	0
HM047003.1.1402	D_0__Bacteria, D_1__Firmicutes, D_2__Bacilli, D_3__Lactobacillales, D_4__Enterococcaceae, D_5__Enterococcus, D_6__Enterococcus sp. enrichment culture clone DBTGWS	214	0	0	0	0	0	0	0	0	0	0	0	0	0	0	0	16	0	0	23	0	0	0	0	0	0	0	0	0	0	0	0	0	0	0	0	0	0	0	0	0	0	17	0	0	0	0	0
KC994815.1.1445	D_0__Bacteria, D_1__Proteobacteria, D_2__Alphaproteobacteria, D_3__Rhizobiales, D_4__Rhizobiaceae, D_5__Shinella, D_6__uncultured Rhizobiaceae bacterium	4	0	0	0	0	0	0	0	0	0	0	0	0	0	0	0	0	0	0	0	0	0	0	0	0	0	0	0	0	0	0	0	0	0	0	0	0	0	0	0	0	0	0	0	0	0	0	0
EU877075.1.1434	D_0__Bacteria, D_1__Proteobacteria, D_2__Gammaproteobacteria, D_3__Pseudomonadales, D_4__Pseudomonadaceae, D_5__Pseudomonas, D_6__Pseudomonas putida	2581	42	63	0	25	44	9	3	1	1	75	54	68	22	23	30	48	106	100	45	46	2	43	121	60	9	79	29	44	76	12	238	30	75	4	68	22	73	52	5	33	1	81	0	3	1	0	6
JQ723655.1.1448	D_0__Bacteria, D_1__Proteobacteria, D_2__Alphaproteobacteria, D_3__Sphingomonadales, D_4__Erythrobacteraceae, D_5__Altererythrobacter, D_6__uncultured Sphingomonadales bacterium	333	6	0	0	0	0	0	0	0	0	0	0	0	0	0	0	0	0	0	0	0	0	0	0	295	0	0	0	32	0	0	0	0	0	0	0	0	0	0	0	0	0	0	0	0	0	0	0
GQ011384.1.1342	D_0__Bacteria, D_1__Actinobacteria, D_2__Actinobacteria, D_3__Corynebacteriales, D_4__Corynebacteriaceae, D_5__uncultured, D_6__uncultured bacterium	445	5	1	0	29	12	0	0	0	0	0	7	0	44	1	0	53	2	0	0	0	0	3	0	1	0	0	0	0	0	0	0	0	0	0	0	0	13	14	0	0	0	37	0	0	0	0	0
EF608512.1.1458	D_0__Bacteria, D_1__Proteobacteria, D_2__Gammaproteobacteria, D_3__Enterobacteriales, D_4__Enterobacteriaceae, D_5__uncultured, D_6__uncultured bacterium	4	0	0	0	0	0	0	0	0	0	0	0	0	0	0	0	0	0	0	0	0	0	0	0	4	0	0	0	0	0	0	0	0	0	0	0	0	0	0	0	0	0	0	0	0	0	0	0
KF963671.1.1329	D_0__Bacteria, D_1__Proteobacteria, D_2__Alphaproteobacteria, D_3__Rhizobiales, D_4__Bradyrhizobiaceae, D_5__Bosea, D_6__uncultured bacterium	6	0	0	0	0	0	0	0	0	0	0	0	0	0	0	0	0	0	0	0	0	0	0	0	2	0	0	0	0	0	0	0	0	0	0	0	0	0	0	0	0	0	0	0	0	0	0	0
EU276114.1.1469	D_0__Bacteria, D_1__Firmicutes, D_2__Bacilli, D_3__Bacillales, D_4__Bacillaceae, D_5__Bacillus, D_6__Bacillus sp. WGR701	330	0	0	0	0	0	0	0	0	0	0	0	0	0	0	0	0	0	0	21	0	2	0	0	2	0	0	0	0	0	0	0	0	0	0	0	0	0	0	0	0	0	0	0	0	0	0	0
ANBY01000113.1.1279	D_0__Bacteria, D_1__Firmicutes, D_2__Bacilli, D_3__Bacillales, D_4__Staphylococcaceae, D_5__Staphylococcus, D_6__Staphylococcus sp. E463	1086	0	0	0	0	25	0	0	0	0	0	0	0	0	0	0	0	0	0	0	0	0	322	0	0	0	0	26	27	0	0	0	505	0	0	0	0	66	66	3	41	0	0	0	0	0	0	0
JX997905.1.1420	D_0__Bacteria, D_1__Actinobacteria, D_2__Actinobacteria, D_3__Micrococcales, D_4__Sanguibacteraceae, D_5__Sanguibacter, D_6__Sanguibacter sp. CW-103	7	0	0	0	0	0	0	0	0	0	0	0	0	0	0	0	2	0	0	0	0	0	0	0	0	0	5	0	0	0	0	0	0	0	0	0	0	0	0	0	0	0	0	0	0	0	0	0
FJ893538.1.1348	D_0__Bacteria, D_1__Actinobacteria, D_2__Actinobacteria, D_3__Micrococcales, D_4__Microbacteriaceae, D_5__Leucobacter, D_6__uncultured bacterium	7103	0	0	0	0	0	0	0	0	0	0	0	0	0	0	0	0	0	0	0	0	0	0	0	0	0	0	0	0	0	0	0	0	0	0	0	0	0	0	0	0	0	0	0	0	0	0	0
CU927147.1.1355	D_0__Bacteria, D_1__Proteobacteria, D_2__Betaproteobacteria, D_3__Burkholderiales, D_4__Comamonadaceae, D_5__Simplicispira, D_6__uncultured bacterium	2	0	0	0	0	0	0	0	0	0	0	0	0	0	0	0	0	0	0	0	0	0	0	0	0	0	0	0	0	0	0	0	0	0	0	0	0	0	0	0	0	0	0	0	0	0	0	0
JF200273.1.1306	D_0__Bacteria, D_1__Proteobacteria, D_2__Alphaproteobacteria, D_3__Sphingomonadales, D_4__Sphingomonadaceae, D_5__Sphingomonas, D_6__uncultured bacterium	2	0	0	0	0	0	0	0	0	0	0	0	0	0	0	0	0	0	0	0	0	0	0	0	0	0	0	0	0	0	0	0	0	0	0	0	0	0	0	0	0	0	0	0	0	0	0	0
JN872526.1.1431	D_0__Bacteria, D_1__Proteobacteria, D_2__Gammaproteobacteria, D_3__Enterobacteriales, D_4__Enterobacteriaceae, D_5__Pantoea, D_6__Pantoea sp. SAP16_1	2559	0	0	0	0	0	0	0	0	0	0	0	0	0	1	0	0	0	0	0	0	0	0	0	0	0	0	0	0	0	0	0	0	0	0	0	0	0	0	0	0	0	0	0	0	0	0	0
JN792340.1.1395	D_0__Bacteria, D_1__Firmicutes, D_2__Clostridia, D_3__Clostridiales, D_4__Peptostreptococcaceae, D_5__Romboutsia, D_6__uncultured Clostridium sp.	7035	0	117	0	0	0	0	0	0	0	0	2504	157	350	0	92	83	239	0	95	170	0	257	1	34	0	1	0	91	0	13	316	256	549	8	0	0	178	455	2	0	2	376	8	5	2	0	7
AAQJ02000001.641042.642519	D_0__Bacteria, D_1__Proteobacteria, D_2__Gammaproteobacteria, D_3__Legionellales, D_4__Coxiellaceae, D_5__Rickettsiella, D_6__Rickettsiella grylli	33	0	0	0	0	0	0	0	0	0	0	0	0	0	0	0	0	0	0	0	0	0	0	0	0	0	0	0	0	0	0	0	0	0	0	0	0	0	0	0	0	0	0	0	0	0	0	0
AF474328.1.1358	D_0__Bacteria, D_1__Actinobacteria, D_2__Actinobacteria, D_3__Micrococcales, D_4__Microbacteriaceae, D_5__Clavibacter, D_6__Clavibacter michiganensis	134	0	2	0	0	0	0	0	0	0	0	0	101	0	0	0	0	18	0	0	0	0	0	0	0	0	0	0	11	0	0	0	0	0	0	0	0	0	0	0	0	0	0	0	0	0	0	0
EU775653.1.1373	D_0__Bacteria, D_1__Firmicutes, D_2__Clostridia, D_3__Clostridiales, D_4__Clostridiaceae 1, D_5__Clostridium sensu stricto 1, D_6__uncultured bacterium	51	0	0	0	0	0	0	0	0	0	0	0	0	0	0	0	18	0	0	0	0	0	0	0	0	0	0	0	0	0	0	0	0	0	0	0	0	2	2	0	0	0	0	0	0	0	0	0
DQ497784.1.1410	D_0__Bacteria, D_1__Proteobacteria, D_2__Gammaproteobacteria, D_3__Pseudomonadales, D_4__Pseudomonadaceae, D_5__Pseudomonas, D_6__uncultured bacterium	41706	1543	2635	22	1286	859	457	38	0	0	0	1415	3	0	3	27	1306	2001	2695	1150	1268	67	1578	1551	185	202	1276	1032	1437	13	1	40	1943	0	1	1	4	1180	2293	113	1330	11	1858	0	2	1	0	1
JQ905980.1.1340	D_0__Bacteria, D_1__Proteobacteria, D_2__Alphaproteobacteria, D_3__Sphingomonadales, D_4__Erythrobacteraceae, D_5__Porphyrobacter, D_6__uncultured bacterium	13	0	0	0	0	0	0	0	0	0	0	0	0	0	0	0	0	0	0	0	0	0	0	0	0	0	0	0	0	0	0	0	0	0	0	0	0	0	0	0	0	0	0	0	0	0	0	0
FJ901040.1.1318	D_0__Bacteria, D_1__Proteobacteria, D_2__Betaproteobacteria, D_3__Hydrogenophilales, D_4__Hydrogenophilaceae, D_5__Hydrogenophilus, D_6__uncultured bacterium	8	0	0	0	0	0	0	0	0	0	0	0	0	0	0	0	0	0	0	0	0	0	0	0	1	0	0	0	0	0	0	0	0	0	0	0	0	0	0	0	0	0	0	0	0	0	0	0
KC001655.1.1310	D_0__Bacteria, D_1__Proteobacteria, D_2__Alphaproteobacteria, D_3__Rhizobiales, D_4__Rhizobiales Incertae Sedis, D_5__Phreatobacter, D_6__unidentified marine bacterioplankton	119	0	0	0	0	0	0	0	0	0	0	0	0	0	0	0	0	0	0	0	0	0	0	0	3	0	0	0	0	110	0	0	0	0	0	0	0	0	0	6	0	0	0	0	0	0	0	0
KF099293.1.1342	D_0__Bacteria, D_1__Actinobacteria, D_2__Actinobacteria, D_3__Corynebacteriales, D_4__Corynebacteriaceae, D_5__Corynebacterium 1, D_6__uncultured bacterium	517	23	0	0	0	0	0	0	0	0	0	0	0	0	0	0	0	0	0	0	0	0	0	0	0	0	0	0	0	2	0	0	0	0	0	0	0	0	0	0	0	0	0	0	0	0	0	0
DQ125801.1.1414	D_0__Bacteria, D_1__Proteobacteria, D_2__Alphaproteobacteria, D_3__Rhizobiales, D_4__Phyllobacteriaceae, D_5__Mesorhizobium, D_6__uncultured bacterium	10	0	0	0	0	0	0	0	0	0	0	0	0	0	0	0	0	0	0	0	0	0	8	0	2	0	0	0	0	0	0	0	0	0	0	0	0	0	0	0	0	0	0	0	0	0	0	0
KF070015.1.1342	D_0__Bacteria, D_1__Actinobacteria, D_2__Actinobacteria, D_3__Micrococcales, D_4__Microbacteriaceae, D_5__Pseudoclavibacter, D_6__uncultured bacterium	42	0	0	0	0	42	0	0	0	0	0	0	0	0	0	0	0	0	0	0	0	0	0	0	0	0	0	0	0	0	0	0	0	0	0	0	0	0	0	0	0	0	0	0	0	0	0	0
KJ877705.1.1440	D_0__Bacteria, D_1__Bacteroidetes, D_2__Flavobacteriia, D_3__Flavobacteriales, D_4__Flavobacteriaceae, D_5__Flavobacterium, D_6__uncultured Flavobacterium sp.	4	0	0	0	0	0	0	0	0	0	0	0	0	0	0	0	0	0	0	0	0	0	0	0	0	0	0	0	0	0	0	0	0	0	0	0	0	0	0	0	0	4	0	0	0	0	0	0
HK241135.4.1533	D_0__Bacteria, D_1__Firmicutes, D_2__Bacilli, D_3__Lactobacillales, D_4__Carnobacteriaceae, D_5__Granulicatella, D_6__unidentified	16	0	0	0	0	7	0	0	0	0	0	0	0	0	0	0	0	0	0	0	0	0	0	5	0	0	0	0	0	0	0	0	0	0	0	0	0	0	0	0	0	0	0	0	0	0	0	0
FJ152680.1.1437	D_0__Bacteria, D_1__Proteobacteria, D_2__Alphaproteobacteria, D_3__Rhizobiales, D_4__Phyllobacteriaceae, D_5__uncultured, D_6__uncultured bacterium	3	3	0	0	0	0	0	0	0	0	0	0	0	0	0	0	0	0	0	0	0	0	0	0	0	0	0	0	0	0	0	0	0	0	0	0	0	0	0	0	0	0	0	0	0	0	0	0
DQ008725.1.1835	D_0__Bacteria, D_1__Proteobacteria, D_2__Alphaproteobacteria, D_3__Rickettsiales, D_4__Mitochondria, D_5__Petrophile canescens, D_6__Petrophile canescens	60	0	0	0	0	0	0	0	0	0	0	0	0	0	0	0	0	0	0	0	0	0	38	19	0	0	0	0	0	0	0	0	0	0	0	0	0	0	0	0	0	0	0	0	0	0	0	0
HM301680.1.1340	D_0__Bacteria, D_1__Actinobacteria, D_2__Actinobacteria, D_3__Corynebacteriales, D_4__Corynebacteriaceae, D_5__Corynebacterium 1, D_6__uncultured bacterium	4	0	0	0	4	0	0	0	0	0	0	0	0	0	0	0	0	0	0	0	0	0	0	0	0	0	0	0	0	0	0	0	0	0	0	0	0	0	0	0	0	0	0	0	0	0	0	0
LN570323.1.1296	D_0__Bacteria, D_1__Proteobacteria, D_2__Alphaproteobacteria, D_3__Rhodobacterales, D_4__Rhodobacteraceae, D_5__Rhodobacter, D_6__uncultured bacterium	2	0	0	0	0	0	0	0	0	0	0	0	0	0	0	0	0	0	0	0	0	0	0	0	2	0	0	0	0	0	0	0	0	0	0	0	0	0	0	0	0	0	0	0	0	0	0	0
AB775005.1.1253	D_0__Bacteria, D_1__Proteobacteria, D_2__Gammaproteobacteria, D_3__Enterobacteriales, D_4__Enterobacteriaceae, D_5__Proteus, D_6__Proteus mirabilis	3	0	0	0	0	0	0	0	0	0	0	0	0	0	0	0	0	0	0	0	0	0	0	0	0	0	0	0	0	0	0	0	0	0	0	0	0	0	0	0	0	0	0	0	0	0	0	0
GU118505.1.1409	D_0__Bacteria, D_1__Proteobacteria, D_2__Alphaproteobacteria, D_3__Sphingomonadales, D_4__Sphingomonadaceae, D_5__Sphingomonas, D_6__uncultured bacterium	125	0	0	0	5	0	2	0	0	0	23	0	13	0	0	0	11	0	0	0	0	0	0	12	33	0	0	0	0	0	0	14	0	1	0	0	0	0	11	0	0	0	0	0	0	0	0	0
EU776713.1.1374	D_0__Bacteria, D_1__Actinobacteria, D_2__Coriobacteriia, D_3__Coriobacteriales, D_4__Coriobacteriaceae, D_5__Collinsella, D_6__uncultured bacterium	18	0	0	0	0	0	0	0	0	0	0	0	0	0	0	0	0	0	0	0	0	0	0	0	0	0	0	0	0	0	0	0	0	0	0	0	0	0	0	0	0	0	0	0	0	0	0	0
KF722300.1.1267	D_0__Bacteria, D_1__Proteobacteria, D_2__Gammaproteobacteria, D_3__Pseudomonadales, D_4__Pseudomonadaceae, D_5__Pseudomonas, D_6__uncultured Pseudomonas sp.	26	0	1	0	1	0	0	0	0	0	0	1	0	0	0	0	0	1	0	1	4	0	0	0	0	6	1	0	2	0	0	0	1	0	0	0	0	2	0	0	1	0	1	0	0	0	0	0
JF731350.1.1496	D_0__Bacteria, D_1__Proteobacteria, D_2__Gammaproteobacteria, D_3__Pseudomonadales, D_4__Pseudomonadaceae, D_5__Pseudomonas, D_6__uncultured Pseudomonas sp.	87	3	12	0	5	3	1	0	0	0	0	4	0	0	0	0	3	0	10	3	2	0	3	4	0	0	3	3	2	0	0	0	5	0	0	0	0	1	3	0	4	0	8	0	0	0	0	0
HM556670.1.1374	D_0__Bacteria, D_1__Proteobacteria, D_2__Gammaproteobacteria, D_3__Enterobacteriales, D_4__Enterobacteriaceae, D_5__Pantoea, D_6__uncultured bacterium	36	0	1	1	0	0	0	0	0	0	0	1	0	0	4	0	0	0	0	0	0	0	0	0	0	0	0	0	0	0	0	0	0	0	0	0	13	0	0	0	0	0	0	0	0	0	0	0
HQ284882.1.1333	D_0__Bacteria, D_1__Proteobacteria, D_2__Gammaproteobacteria, D_3__Pseudomonadales, D_4__Moraxellaceae, D_5__Acinetobacter, D_6__Acinetobacter sp. 11NS4	837	0	2	813	0	0	0	0	0	0	0	0	0	0	0	0	0	22	0	0	0	0	0	0	0	0	0	0	0	0	0	0	0	0	0	0	0	0	0	0	0	0	0	0	0	0	0	0
AY992608.1.1373	D_0__Bacteria, D_1__Firmicutes, D_2__Bacilli, D_3__Lactobacillales, D_4__Lactobacillaceae, D_5__Lactobacillus, D_6__uncultured bacterium	2	0	0	0	0	0	0	0	0	0	0	0	0	0	0	0	0	0	0	0	0	0	0	0	0	0	0	0	0	0	0	0	0	0	0	0	0	0	0	0	0	0	1	0	1	0	0	0
JX240758.1.1517	D_0__Bacteria, D_1__Firmicutes, D_2__Bacilli, D_3__Bacillales, D_4__Bacillaceae, D_5__Bacillus, D_6__uncultured Bacillus sp.	103	25	23	0	0	9	0	0	0	0	2	0	0	0	0	0	7	0	0	0	0	0	0	0	0	0	0	2	0	0	0	0	15	0	0	10	2	0	0	1	0	0	0	0	0	0	0	0
EU800109.1.1345	D_0__Bacteria, D_1__Proteobacteria, D_2__Alphaproteobacteria, D_3__SAR11 clade, D_4__uncultured bacterium, D_5__uncultured bacterium, D_6__uncultured bacterium	2	0	0	0	0	0	0	0	0	0	0	1	0	0	0	0	0	0	0	0	0	0	0	0	0	0	0	0	0	0	0	0	0	0	0	0	0	0	0	0	0	0	0	0	0	0	0	0
JQ806737.1.1328	D_0__Bacteria, D_1__Actinobacteria, D_2__Actinobacteria, D_3__Propionibacteriales, D_4__Nocardioidaceae, D_5__Nocardioides, D_6__Nocardioides sp. MMH1-2	10	0	4	0	0	3	0	0	0	0	0	0	0	0	0	0	0	0	0	0	0	0	0	0	0	0	0	0	0	0	0	0	0	0	0	0	0	0	0	3	0	0	0	0	0	0	0	0
JF121739.1.1306	D_0__Bacteria, D_1__Proteobacteria, D_2__Alphaproteobacteria, D_3__Sphingomonadales, D_4__Sphingomonadaceae, D_5__Sphingomonas, D_6__uncultured bacterium	37	0	0	0	0	0	0	0	0	0	0	0	0	0	0	0	0	18	0	0	0	0	0	0	0	0	0	0	0	0	0	0	0	0	0	0	0	0	15	0	0	0	0	0	0	0	0	0
HQ681979.1.1498	D_0__Bacteria, D_1__Proteobacteria, D_2__Betaproteobacteria, D_3__Rhodocyclales, D_4__Rhodocyclaceae, D_5__Thauera, D_6__uncultured bacterium	6748	26	323	1	113	262	86	11	1	0	0	312	0	0	0	35	87	71	56	193	233	15	2906	133	7	33	208	13	363	0	0	0	634	0	0	0	0	220	104	25	20	4	73	0	0	1	0	0
JX290088.1.1278	D_0__Bacteria, D_1__Proteobacteria, D_2__Gammaproteobacteria, D_3__Pseudomonadales, D_4__Moraxellaceae, D_5__Acinetobacter, D_6__Acinetobacter sp. KVP108	3	0	0	0	0	0	0	0	0	0	0	0	0	0	0	0	0	0	0	0	0	3	0	0	0	0	0	0	0	0	0	0	0	0	0	0	0	0	0	0	0	0	0	0	0	0	0	0
EU855207.1.1504	D_0__Bacteria, D_1__Proteobacteria, D_2__Gammaproteobacteria, D_3__Enterobacteriales, D_4__Enterobacteriaceae, D_5__Enterobacter, D_6__Enterobacter sp. CTSP29	26	2	0	0	0	0	0	0	0	0	0	17	0	0	0	0	0	0	0	0	0	0	0	0	0	0	0	0	0	0	0	0	3	0	0	0	0	0	0	0	0	0	0	0	0	0	0	4
KJ792788.1.1405	D_0__Bacteria, D_1__Proteobacteria, D_2__Gammaproteobacteria, D_3__Oceanospirillales, D_4__Halomonadaceae, D_5__Halomonas, D_6__Halomonas sp. enrichment culture	7	0	0	0	0	0	0	0	0	0	0	0	0	0	0	0	0	0	0	0	0	0	0	0	0	0	0	0	0	0	0	0	0	0	0	0	0	0	0	0	0	0	0	0	0	0	0	0
JF168118.1.1357	D_0__Bacteria, D_1__Bacteroidetes, D_2__Sphingobacteriia, D_3__Sphingobacteriales, D_4__Chitinophagaceae, D_5__Parafilimonas, D_6__uncultured bacterium	17	0	0	0	0	0	0	0	0	0	0	17	0	0	0	0	0	0	0	0	0	0	0	0	0	0	0	0	0	0	0	0	0	0	0	0	0	0	0	0	0	0	0	0	0	0	0	0
GQ116218.1.1309	D_0__Bacteria, D_1__Cyanobacteria, D_2__Cyanobacteria, D_3__SubsectionII, D_4__FamilyII, D_5__Chroococcidiopsis, D_6__uncultured bacterium	52	0	0	0	0	0	0	0	0	0	0	0	0	0	0	0	0	0	0	0	52	0	0	0	0	0	0	0	0	0	0	0	0	0	0	0	0	0	0	0	0	0	0	0	0	0	0	0
KF842549.1.1381	D_0__Bacteria, D_1__Bacteroidetes, D_2__Bacteroidia, D_3__Bacteroidales, D_4__Bacteroidaceae, D_5__Bacteroides, D_6__uncultured bacterium	2	0	0	0	0	0	0	0	0	0	0	0	0	0	0	0	0	0	0	0	0	0	0	0	0	0	0	0	0	0	0	0	0	0	0	0	0	0	0	0	0	0	0	0	0	0	0	0
AB018593.1.1470	D_0__Bacteria, D_1__Proteobacteria, D_2__Gammaproteobacteria, D_3__Enterobacteriales, D_4__Enterobacteriaceae, D_5__Enterobacter, D_6__selenate-reducing bacterium TSA	2	0	0	0	0	0	0	0	0	0	0	0	0	0	0	0	0	0	0	0	0	0	0	0	2	0	0	0	0	0	0	0	0	0	0	0	0	0	0	0	0	0	0	0	0	0	0	0
AJ867648.1.1503	D_0__Bacteria, D_1__Cyanobacteria, D_2__Chloroplast, D_3__uncultured phototrophic eukaryote, D_4__uncultured phototrophic eukaryote, D_5__uncultured phototrophic eukaryote, D_6__uncultured phototrophic eukaryote	153	0	0	0	0	0	0	0	0	0	0	0	0	0	0	0	0	0	0	0	0	0	0	0	0	0	0	0	0	0	0	0	0	0	0	0	0	0	0	0	0	0	0	0	0	0	0	0
EU540179.1.1402	D_0__Bacteria, D_1__Proteobacteria, D_2__Gammaproteobacteria, D_3__Xanthomonadales, D_4__Xanthomonadaceae, D_5__Stenotrophomonas, D_6__uncultured bacterium	8	0	0	0	0	0	0	0	0	0	0	0	0	0	0	0	0	0	0	0	0	0	0	0	0	0	0	0	0	0	0	0	1	0	0	0	0	0	0	0	0	0	0	0	0	0	0	0
JQ771989.1.1410	D_0__Bacteria, D_1__Proteobacteria, D_2__Alphaproteobacteria, D_3__Sphingomonadales, D_4__uncultured Sphingomonadaceae bacterium, D_5__uncultured Sphingomonadaceae bacterium, D_6__uncultured Sphingomonadaceae bacterium	2	0	0	0	0	0	0	0	0	0	0	0	0	0	0	0	0	0	0	0	0	2	0	0	0	0	0	0	0	0	0	0	0	0	0	0	0	0	0	0	0	0	0	0	0	0	0	0
AB548038.1.1452	D_0__Bacteria, D_1__Proteobacteria, D_2__Betaproteobacteria, D_3__Burkholderiales, D_4__Comamonadaceae, D_5__Hydrogenophaga, D_6__uncultured bacterium	22	0	0	0	8	0	0	0	0	0	0	0	0	12	0	0	0	0	0	0	0	0	0	0	0	0	0	0	0	0	0	0	0	0	0	0	0	0	0	0	0	0	0	0	0	0	0	0
KF843443.1.1346	D_0__Bacteria, D_1__Proteobacteria, D_2__Gammaproteobacteria, D_3__Enterobacteriales, D_4__Enterobacteriaceae, D_5__Escherichia-Shigella, D_6__uncultured bacterium	22	4	2	0	0	0	8	0	0	0	0	0	0	0	0	0	1	1	1	0	0	0	0	1	0	0	0	1	1	0	0	0	0	0	0	0	0	0	0	0	2	0	0	0	0	0	0	0
HM249203.1.1308	D_0__Bacteria, D_1__Proteobacteria, D_2__Alphaproteobacteria, D_3__Rhodospirillales, D_4__Acetobacteraceae, D_5__Roseomonas, D_6__uncultured bacterium	2	0	0	0	0	0	2	0	0	0	0	0	0	0	0	0	0	0	0	0	0	0	0	0	0	0	0	0	0	0	0	0	0	0	0	0	0	0	0	0	0	0	0	0	0	0	0	0
KC001312.1.1314	D_0__Bacteria, D_1__Proteobacteria, D_2__Alphaproteobacteria, D_3__Caulobacterales, D_4__Caulobacteraceae, D_5__unidentified marine bacterioplankton, D_6__unidentified marine bacterioplankton	2	0	0	0	0	0	0	0	0	0	0	0	0	0	0	0	0	0	0	0	0	0	0	0	0	2	0	0	0	0	0	0	0	0	0	0	0	0	0	0	0	0	0	0	0	0	0	0
AM237385.1.1420	D_0__Bacteria, D_1__Actinobacteria, D_2__Actinobacteria, D_3__Micrococcales, D_4__Micrococcaceae, D_5__Kocuria, D_6__Kocuria carniphila	42	0	0	0	0	0	0	0	0	0	0	0	0	0	0	0	0	0	0	0	0	0	0	0	0	0	0	0	0	0	0	0	0	0	0	0	0	0	0	0	0	0	0	0	0	0	0	0
JF152159.1.1315	D_0__Bacteria, D_1__Firmicutes, D_2__Bacilli, D_3__Bacillales, D_4__Staphylococcaceae, D_5__Staphylococcus, D_6__uncultured bacterium	41	0	27	0	0	0	0	0	0	0	0	0	0	0	0	0	0	0	0	0	5	0	0	0	0	0	0	0	9	0	0	0	0	0	0	0	0	0	0	0	0	0	0	0	0	0	0	0
HM308953.1.1359	D_0__Bacteria, D_1__Proteobacteria, D_2__Gammaproteobacteria, D_3__Pseudomonadales, D_4__Moraxellaceae, D_5__Acinetobacter, D_6__uncultured bacterium	51	0	0	0	0	0	0	0	0	0	0	0	0	0	0	0	0	0	0	51	0	0	0	0	0	0	0	0	0	0	0	0	0	0	0	0	0	0	0	0	0	0	0	0	0	0	0	0
GQ871854.1.1481	D_0__Bacteria, D_1__Proteobacteria, D_2__Alphaproteobacteria, D_3__Rhizobiales, D_4__Beijerinckiaceae, D_5__Chelatococcus, D_6__Chelatococcus sp. MW11	2	0	0	0	0	0	0	0	0	0	0	0	0	0	0	0	0	0	0	0	0	0	0	0	0	0	0	0	0	0	0	0	0	0	0	0	0	0	0	0	0	0	0	0	0	0	0	0
HQ781474.1.1400	D_0__Bacteria, D_1__Cyanobacteria, D_2__Chloroplast, D_3__uncultured organism, D_4__uncultured organism, D_5__uncultured organism, D_6__uncultured organism	46	0	0	0	0	0	0	0	0	0	0	0	0	0	0	0	0	0	14	0	0	0	0	0	0	0	0	0	0	0	0	0	0	32	0	0	0	0	0	0	0	0	0	0	0	0	0	0
CU927317.1.1362	D_0__Bacteria, D_1__Proteobacteria, D_2__Betaproteobacteria, D_3__Rhodocyclales, D_4__Rhodocyclaceae, D_5__Thauera, D_6__uncultured bacterium	5	0	0	0	0	0	0	0	0	0	0	0	0	0	0	0	0	0	0	0	0	0	0	0	0	0	0	0	0	0	0	0	0	0	0	0	0	0	0	0	0	0	0	0	0	0	0	0
HE584614.1.1460	D_0__Bacteria, D_1__Proteobacteria, D_2__Gammaproteobacteria, D_3__Enterobacteriales, D_4__Enterobacteriaceae, D_5__Escherichia-Shigella, D_6__Streptomyces sp. Q1	121	0	0	0	0	0	0	0	0	0	0	0	0	0	0	0	0	0	0	0	0	0	0	0	0	0	0	0	0	0	0	0	0	0	0	0	0	0	0	0	0	0	0	0	0	0	0	0
AJ565418.1.1441	D_0__Bacteria, D_1__Actinobacteria, D_2__Actinobacteria, D_3__Micrococcales, D_4__Microbacteriaceae, D_5__Klugiella, D_6__actinobacterium MWH-NPG1	14	0	0	0	0	0	0	0	0	0	0	0	0	0	0	0	0	0	0	0	0	0	0	11	0	0	0	0	0	0	0	0	0	0	0	0	0	0	0	0	0	0	0	0	0	0	0	0
GU370099.1.1511	D_0__Bacteria, D_1__Proteobacteria, D_2__Alphaproteobacteria, D_3__Rhizobiales, D_4__Brucellaceae, D_5__Ochrobactrum, D_6__Rhodopseudomonas sp. P530(4)	9	0	0	1	0	0	0	0	0	0	0	0	0	0	2	0	0	0	0	0	0	0	0	0	0	0	0	0	0	0	0	0	0	0	0	0	6	0	0	0	0	0	0	0	0	0	0	0
KM984489.1.1512	D_0__Bacteria, D_1__Firmicutes, D_2__Bacilli, D_3__Lactobacillales, D_4__Leuconostocaceae, D_5__Leuconostoc, D_6__uncultured bacterium	2	0	0	0	0	0	0	0	0	0	0	0	0	0	0	0	0	0	0	2	0	0	0	0	0	0	0	0	0	0	0	0	0	0	0	0	0	0	0	0	0	0	0	0	0	0	0	0
CU918230.1.1305	D_0__Bacteria, D_1__Proteobacteria, D_2__Alphaproteobacteria, D_3__Sphingomonadales, D_4__Sphingomonadaceae, D_5__Novosphingobium, D_6__uncultured bacterium	60	0	0	0	0	0	0	0	0	0	0	0	0	0	0	0	0	0	0	0	0	0	0	0	24	0	0	0	0	0	0	0	0	0	0	0	0	0	0	0	0	0	0	0	0	0	0	0
KC294058.1.1426	D_0__Bacteria, D_1__Proteobacteria, D_2__Gammaproteobacteria, D_3__Pseudomonadales, D_4__Pseudomonadaceae, D_5__Pseudomonas, D_6__Pseudomonas sp. DF7	133649	4452	6327	57	3414	3374	1529	195	0	3	187	3117	159	31	23	4	3977	6124	6751	4094	4784	373	5856	5945	361	813	4296	3019	5707	23	9	151	5904	74	8	0	60	5019	6148	187	3333	45	6058	3	5	1	1	1
HM317009.1.1358	D_0__Bacteria, D_1__Proteobacteria, D_2__Gammaproteobacteria, D_3__Pseudomonadales, D_4__Pseudomonadaceae, D_5__Pseudomonas, D_6__uncultured bacterium	4	0	0	0	0	0	0	0	0	0	0	0	0	0	0	0	0	0	1	0	0	0	1	0	0	0	0	0	0	0	0	0	0	0	0	0	0	0	0	0	0	0	0	0	0	0	0	0
DQ532340.1.1442	D_0__Bacteria, D_1__Proteobacteria, D_2__Alphaproteobacteria, D_3__Sphingomonadales, D_4__Sphingomonadaceae, D_5__Sphingobium, D_6__uncultured bacterium	11	0	0	0	0	0	0	0	0	0	0	0	0	0	0	0	0	0	0	0	0	0	0	0	11	0	0	0	0	0	0	0	0	0	0	0	0	0	0	0	0	0	0	0	0	0	0	0
AB288922.1.1364	D_0__Bacteria, D_1__Proteobacteria, D_2__Gammaproteobacteria, D_3__Enterobacteriales, D_4__Enterobacteriaceae, D_5__Trabulsiella, D_6__uncultured bacterium	5	0	0	0	0	0	0	0	0	0	0	0	0	0	5	0	0	0	0	0	0	0	0	0	0	0	0	0	0	0	0	0	0	0	0	0	0	0	0	0	0	0	0	0	0	0	0	0
FJ719067.1.1403	D_0__Bacteria, D_1__Bacteroidetes, D_2__Sphingobacteriia, D_3__Sphingobacteriales, D_4__Chitinophagaceae, D_5__uncultured, D_6__uncultured bacterium	13	0	0	0	0	0	0	0	0	0	0	0	0	0	4	0	0	0	0	0	0	0	0	0	0	0	0	0	0	0	0	0	0	0	0	0	0	0	0	0	0	0	0	0	0	0	0	0
EU074168.1.1307	D_0__Bacteria, D_1__Proteobacteria, D_2__Alphaproteobacteria, D_3__Rhizobiales, D_4__Rhizobiaceae, D_5__Rhizobium, D_6__Neorhizobium alkalisoli	1336	0	0	0	7	0	0	0	0	0	0	35	0	0	0	0	0	12	0	0	0	0	0	5	1228	13	0	0	0	0	0	0	25	0	0	0	0	0	0	0	0	0	0	0	0	1	0	0
HQ681981.1.1481	D_0__Bacteria, D_1__Bacteroidetes, D_2__Flavobacteriia, D_3__Flavobacteriales, D_4__Flavobacteriaceae, D_5__Chryseobacterium, D_6__uncultured bacterium	7	0	0	0	0	0	0	0	0	0	0	0	0	0	0	0	0	0	0	0	0	0	0	0	0	0	0	0	0	0	0	0	0	0	0	0	0	0	0	0	0	0	0	0	0	0	0	0
EF494187.1.1345	D_0__Bacteria, D_1__Proteobacteria, D_2__Alphaproteobacteria, D_3__Sphingomonadales, D_4__Sphingomonadaceae, D_5__Sphingopyxis, D_6__Sphingomonas sp. DS2-RL	7	0	0	0	0	0	0	0	0	0	0	0	0	0	0	0	0	0	0	0	0	0	0	0	7	0	0	0	0	0	0	0	0	0	0	0	0	0	0	0	0	0	0	0	0	0	0	0
AY959016.1.1469	D_0__Bacteria, D_1__Firmicutes, D_2__Clostridia, D_3__Clostridiales, D_4__Family XI, D_5__Finegoldia, D_6__uncultured bacterium	174	0	50	0	0	16	0	0	0	0	0	0	0	0	0	0	0	0	0	0	0	0	0	0	0	0	0	0	0	0	0	0	0	0	0	0	1	0	0	0	0	0	0	0	0	0	1	0
EU132015.1.1361	D_0__Bacteria, D_1__Acidobacteria, D_2__Holophagae, D_3__Subgroup 7, D_4__uncultured bacterium, D_5__uncultured bacterium, D_6__uncultured bacterium	4	0	0	0	0	0	0	0	0	0	0	0	0	0	0	0	0	0	0	0	0	0	0	0	0	0	0	0	4	0	0	0	0	0	0	0	0	0	0	0	0	0	0	0	0	0	0	0
AY661986.1.1530	D_0__Bacteria, D_1__Proteobacteria, D_2__Gammaproteobacteria, D_3__Pseudomonadales, D_4__Pseudomonadaceae, D_5__Pseudomonas, D_6__uncultured bacterium	7	1	0	0	0	1	0	0	0	0	0	1	0	0	0	0	0	0	0	0	0	0	2	0	0	0	1	0	0	0	0	0	0	0	0	0	0	0	0	0	0	0	0	0	0	0	0	0
FJ790599.1.1362	D_0__Bacteria, D_1__Bacteroidetes, D_2__Sphingobacteriia, D_3__Sphingobacteriales, D_4__Chitinophagaceae, D_5__Flavisolibacter, D_6__uncultured Bacteroidetes bacterium	6	0	0	0	0	0	0	0	0	0	0	0	0	0	0	0	0	0	0	0	0	0	0	0	6	0	0	0	0	0	0	0	0	0	0	0	0	0	0	0	0	0	0	0	0	0	0	0
JX515456.1.1519	D_0__Bacteria, D_1__Firmicutes, D_2__Bacilli, D_3__Bacillales, D_4__Planococcaceae, D_5__Planomicrobium, D_6__uncultured bacterium	355	330	20	0	0	0	0	0	0	0	0	0	0	0	0	0	0	2	0	0	0	3	0	0	0	0	0	0	0	0	0	0	0	0	0	0	0	0	0	0	0	0	0	0	0	0	0	0
HQ652593.1.1513	D_0__Bacteria, D_1__Proteobacteria, D_2__Betaproteobacteria, D_3__Burkholderiales, D_4__Comamonadaceae, D_5__Hydrogenophaga, D_6__Hydrogenophaga sp. f22(2011)	2	0	0	0	0	0	0	0	0	0	0	0	0	0	0	0	0	0	0	0	0	0	0	0	2	0	0	0	0	0	0	0	0	0	0	0	0	0	0	0	0	0	0	0	0	0	0	0
KC150857.1.1431	D_0__Bacteria, D_1__Proteobacteria, D_2__Gammaproteobacteria, D_3__Enterobacteriales, D_4__Enterobacteriaceae, D_5__Pantoea, D_6__Pantoea sp. Benishangul Gumuz 1	2	0	0	0	0	0	0	0	0	0	0	0	0	0	2	0	0	0	0	0	0	0	0	0	0	0	0	0	0	0	0	0	0	0	0	0	0	0	0	0	0	0	0	0	0	0	0	0
KJ890498.1.1488	D_0__Bacteria, D_1__Actinobacteria, D_2__Actinobacteria, D_3__Micrococcales, D_4__Micrococcaceae, D_5__Micrococcus, D_6__uncultured bacterium	974	19	0	0	37	12	23	1	0	0	0	9	0	4	0	24	15	0	0	54	15	0	42	87	18	0	0	0	40	74	0	0	0	0	0	0	0	0	2	4	0	3	3	0	1	2	1	0
DQ808997.1.1378	D_0__Bacteria, D_1__Firmicutes, D_2__Clostridia, D_3__Clostridiales, D_4__Lachnospiraceae, D_5__Coprococcus 2, D_6__uncultured bacterium	7	0	0	0	0	0	0	0	0	0	0	0	0	0	0	0	0	0	0	7	0	0	0	0	0	0	0	0	0	0	0	0	0	0	0	0	0	0	0	0	0	0	0	0	0	0	0	0
JQ427212.1.1441	D_0__Bacteria, D_1__Proteobacteria, D_2__Alphaproteobacteria, D_3__Rhizobiales, D_4__Bradyrhizobiaceae, D_5__Bosea, D_6__uncultured bacterium	23	0	0	0	0	0	0	0	0	0	0	0	0	0	0	0	0	0	0	0	0	0	0	0	6	0	0	0	0	0	0	0	0	0	0	0	0	0	0	0	0	0	0	0	0	0	0	0
EF612283.1.1348	D_0__Bacteria, D_1__Spirochaetae, D_2__Spirochaetes, D_3__Spirochaetales, D_4__Leptospiraceae, D_5__Leptospira, D_6__Leptospira licerasiae serovar Varillal	17	0	0	0	0	0	0	0	0	0	0	0	0	0	0	0	0	0	0	0	0	0	0	0	0	0	0	0	0	0	0	0	0	0	0	0	0	0	0	0	0	0	0	0	0	0	0	0
JQ466880.1.1359	D_0__Bacteria, D_1__Fusobacteria, D_2__Fusobacteriia, D_3__Fusobacteriales, D_4__Leptotrichiaceae, D_5__Leptotrichia, D_6__uncultured bacterium	3	0	0	0	0	0	0	0	0	0	0	0	0	0	0	0	0	0	0	0	0	0	0	0	0	0	0	0	0	0	0	0	0	0	0	0	0	3	0	0	0	0	0	0	0	0	0	0
JF681638.1.1292	D_0__Bacteria, D_1__Firmicutes, D_2__Clostridia, D_3__Clostridiales, D_4__Lachnospiraceae, D_5__Lachnoclostridium 5, D_6__uncultured bacterium	31	0	0	0	0	0	0	0	0	0	0	0	0	0	0	0	0	0	0	0	0	0	0	0	0	0	0	0	0	0	0	0	0	0	0	0	0	0	0	0	0	0	0	0	0	0	31	0
CU922693.1.1343	D_0__Bacteria, D_1__Proteobacteria, D_2__Betaproteobacteria, D_3__Burkholderiales, D_4__Comamonadaceae, D_5__Alicycliphilus, D_6__uncultured bacterium	2	0	0	0	0	0	0	0	0	0	0	0	0	0	0	0	0	0	0	0	0	0	0	0	0	0	0	0	0	0	2	0	0	0	0	0	0	0	0	0	0	0	0	0	0	0	0	0
JN244676.1.1324	D_0__Bacteria, D_1__Firmicutes, D_2__Clostridia, D_3__Clostridiales, D_4__Clostridiaceae 1, D_5__Clostridium sensu stricto 1, D_6__Clostridium beijerinckii	33	0	0	0	0	0	0	0	0	0	0	32	0	0	0	0	0	0	0	0	0	0	0	0	0	0	0	0	0	0	0	0	0	0	0	0	0	0	0	0	0	1	0	0	0	0	0	0
KM200732.1.1447	D_0__Bacteria, D_1__Proteobacteria, D_2__Alphaproteobacteria, D_3__Rhizobiales, D_4__Xanthobacteraceae, D_5__Variibacter, D_6__uncultured bacterium	2	0	0	0	0	0	0	0	0	0	0	0	0	0	0	0	0	0	0	0	0	0	0	0	2	0	0	0	0	0	0	0	0	0	0	0	0	0	0	0	0	0	0	0	0	0	0	0
KF712807.1.1485	D_0__Bacteria, D_1__Actinobacteria, D_2__Actinobacteria, D_3__Micrococcales, D_4__Micrococcaceae, D_5__Arthrobacter, D_6__uncultured bacterium	116	0	0	0	0	0	0	0	0	0	0	0	0	0	0	0	0	0	0	0	0	0	0	0	0	0	0	0	0	0	0	0	0	0	0	0	0	0	0	0	0	0	0	0	0	0	0	0
JF175662.1.1338	D_0__Bacteria, D_1__Actinobacteria, D_2__Actinobacteria, D_3__Corynebacteriales, D_4__Mycobacteriaceae, D_5__Mycobacterium, D_6__uncultured bacterium	12	0	0	0	0	0	0	0	0	0	0	0	0	0	0	0	0	0	0	0	0	0	4	0	0	0	0	0	0	0	0	0	0	0	0	0	0	0	0	0	0	1	0	0	0	0	0	0
EU703254.1.1369	D_0__Bacteria, D_1__Cyanobacteria, D_2__Cyanobacteria, D_3__SubsectionI, D_4__FamilyI, D_5__Synechococcus, D_6__uncultured Synechococcus sp.	2	0	0	0	0	0	0	0	0	0	0	0	0	0	0	0	0	0	0	0	0	0	0	0	0	0	0	0	0	0	0	0	0	0	0	0	0	0	0	0	0	0	0	0	1	0	0	0
JN825568.1.1462	D_0__Bacteria, D_1__Planctomycetes, D_2__Planctomycetacia, D_3__Planctomycetales, D_4__Planctomycetaceae, D_5__Gemmata, D_6__uncultured Planctomycetales bacterium	4	0	0	0	0	0	0	0	0	0	0	0	0	0	0	0	4	0	0	0	0	0	0	0	0	0	0	0	0	0	0	0	0	0	0	0	0	0	0	0	0	0	0	0	0	0	0	0
HE575970.1.1503	D_0__Bacteria, D_1__Firmicutes, D_2__Bacilli, D_3__Lactobacillales, D_4__Aerococcaceae, D_5__Facklamia, D_6__uncultured bacterium	102	0	0	1	0	0	12	0	0	0	0	0	0	0	0	0	0	0	0	44	0	0	0	0	0	0	0	0	0	0	0	0	42	0	0	0	0	0	0	0	0	0	0	0	0	0	0	0
GQ086046.1.1301	D_0__Bacteria, D_1__Actinobacteria, D_2__Actinobacteria, D_3__Corynebacteriales, D_4__Corynebacteriaceae, D_5__Corynebacterium 1, D_6__uncultured bacterium	3	0	0	0	0	0	0	0	0	0	0	0	0	0	0	0	1	0	0	0	0	0	2	0	0	0	0	0	0	0	0	0	0	0	0	0	0	0	0	0	0	0	0	0	0	0	0	0
CU926443.1.1365	D_0__Bacteria, D_1__Bacteroidetes, D_2__Bacteroidia, D_3__Bacteroidales, D_4__Porphyromonadaceae, D_5__Proteiniphilum, D_6__uncultured bacterium	13	0	0	0	0	0	0	0	0	0	0	0	0	0	0	0	0	0	0	0	0	0	0	0	0	0	0	0	0	0	0	0	0	0	0	0	0	0	0	0	0	0	7	0	0	0	0	0
GU217702.1.1438	D_0__Bacteria, D_1__Proteobacteria, D_2__Gammaproteobacteria, D_3__Pseudomonadales, D_4__Pseudomonadaceae, D_5__Pseudomonas, D_6__Pseudomonas sp. ljh-30	58	6	0	0	1	1	0	0	0	0	0	0	0	0	0	0	0	0	0	0	0	0	0	0	47	0	0	0	0	0	0	0	0	2	0	0	0	0	0	0	0	0	0	0	0	0	0	0
JQ659638.1.1445	D_0__Bacteria, D_1__Proteobacteria, D_2__Alphaproteobacteria, D_3__Sphingomonadales, D_4__Sphingomonadaceae, D_5__Sphingobium, D_6__Sphingobium sp. R3-66	48	0	0	0	0	0	0	0	0	0	0	0	0	0	0	0	0	0	0	0	0	0	0	0	48	0	0	0	0	0	0	0	0	0	0	0	0	0	0	0	0	0	0	0	0	0	0	0
EF019054.1.1385	D_0__Bacteria, D_1__Actinobacteria, D_2__Thermoleophilia, D_3__Solirubrobacterales, D_4__480-2, D_5__uncultured actinobacterium, D_6__uncultured actinobacterium	2	0	0	0	0	0	0	0	0	0	0	0	0	0	0	0	0	0	0	0	0	0	0	0	0	0	0	0	0	0	0	0	0	0	0	0	0	0	0	0	0	0	0	0	0	0	0	0
FJ382873.1.1390	D_0__Bacteria, D_1__Proteobacteria, D_2__Betaproteobacteria, D_3__Methylophilales, D_4__Methylophilaceae, D_5__Methylotenera, D_6__uncultured bacterium	22	0	0	0	0	0	0	0	0	0	0	0	0	0	0	0	0	0	0	0	0	0	0	0	12	1	0	0	0	0	0	9	0	0	0	0	0	0	0	0	0	0	0	0	0	0	0	0
ATTJ01000001.1160193.1161675	D_0__Bacteria, D_1__Deinococcus-Thermus, D_2__Deinococci, D_3__Deinococcales, D_4__Deinococcaceae, D_5__Deinococcus, D_6__Deinococcus sp. 2009	3	0	0	0	0	0	0	0	0	0	0	0	0	0	0	0	0	0	0	0	0	0	0	0	0	0	0	0	0	0	0	0	0	0	0	0	0	0	0	3	0	0	0	0	0	0	0	0
AY162047.1.1345	D_0__Bacteria, D_1__Proteobacteria, D_2__Alphaproteobacteria, D_3__Rhizobiales, D_4__Phyllobacteriaceae, D_5__Aliihoeflea, D_6__alpha proteobacterium PI_GH2.1.D5	4	0	0	0	0	0	0	0	0	0	0	0	0	0	0	0	0	0	0	0	0	0	0	0	4	0	0	0	0	0	0	0	0	0	0	0	0	0	0	0	0	0	0	0	0	0	0	0
HM313113.1.1360	D_0__Bacteria, D_1__Proteobacteria, D_2__Gammaproteobacteria, D_3__Pseudomonadales, D_4__Moraxellaceae, D_5__Psychrobacter, D_6__uncultured bacterium	12	0	0	0	0	0	0	0	0	2	0	0	0	0	0	0	0	0	0	0	0	0	0	0	0	0	0	0	0	0	0	0	0	0	0	0	0	0	0	0	0	0	0	0	0	0	0	0
HM240873.1.1306	D_0__Bacteria, D_1__Proteobacteria, D_2__Alphaproteobacteria, D_3__Sphingomonadales, D_4__Sphingomonadaceae, D_5__Sphingomonas, D_6__uncultured bacterium	109	53	0	0	0	25	0	0	0	0	0	6	0	0	0	0	0	0	0	1	18	0	0	0	0	0	0	0	0	0	0	0	0	0	0	0	0	0	0	0	0	0	0	0	0	0	0	0
HQ224593.1.1445	D_0__Bacteria, D_1__Proteobacteria, D_2__Gammaproteobacteria, D_3__Pseudomonadales, D_4__Pseudomonadaceae, D_5__Pseudomonas, D_6__Pseudomonas sp. SGb99	5490	60	58	3	91	99	69	7	0	0	61	104	21	40	0	34	111	295	398	330	138	8	670	173	14	15	205	233	178	15	2	0	244	26	5	76	11	167	45	15	139	0	184	0	0	0	3	16
HQ622528.1.1339	D_0__Bacteria, D_1__Actinobacteria, D_2__Actinobacteria, D_3__Micrococcales, D_4__Brevibacteriaceae, D_5__Brevibacterium, D_6__Brevibacterium sp. H205	13	0	11	0	0	0	0	0	0	0	0	0	0	0	0	0	0	0	0	0	0	0	0	2	0	0	0	0	0	0	0	0	0	0	0	0	0	0	0	0	0	0	0	0	0	0	0	0
HM326315.1.1364	D_0__Bacteria, D_1__Proteobacteria, D_2__Gammaproteobacteria, D_3__Enterobacteriales, D_4__Enterobacteriaceae, D_5__Pantoea, D_6__uncultured bacterium	467	0	0	0	0	0	0	0	0	0	0	0	0	0	1	0	0	0	0	0	0	0	0	0	0	0	0	0	0	0	0	0	0	0	0	0	6	0	0	0	0	0	0	0	0	0	0	0
FJ515760.1.1464	D_0__Bacteria, D_1__Proteobacteria, D_2__Gammaproteobacteria, D_3__Pseudomonadales, D_4__Pseudomonadaceae, D_5__Pseudomonas, D_6__uncultured bacterium	25	0	0	0	0	0	0	0	0	0	0	0	0	0	0	0	0	0	0	0	0	0	0	0	0	0	0	0	0	0	0	0	0	0	0	0	0	0	0	0	0	0	0	0	2	0	0	0
KF105680.1.1347	D_0__Bacteria, D_1__Actinobacteria, D_2__Actinobacteria, D_3__Micrococcales, D_4__Micrococcaceae, D_5__Nesterenkonia, D_6__uncultured bacterium	25	0	0	0	0	0	0	0	0	0	21	0	0	0	0	0	0	0	0	0	0	0	0	0	0	0	0	0	0	4	0	0	0	0	0	0	0	0	0	0	0	0	0	0	0	0	0	0
JQ684168.1.1410	D_0__Bacteria, D_1__Proteobacteria, D_2__Alphaproteobacteria, D_3__Rhizobiales, D_4__Rhizobiaceae, D_5__Rhizobium, D_6__uncultured Rhizobiales bacterium	4	0	0	0	0	0	0	0	0	0	0	0	0	0	0	0	0	0	0	0	0	0	0	0	4	0	0	0	0	0	0	0	0	0	0	0	0	0	0	0	0	0	0	0	0	0	0	0
JN020225.1.1321	D_0__Bacteria, D_1__Bacteroidetes, D_2__Cytophagia, D_3__Cytophagales, D_4__Cytophagaceae, D_5__Hymenobacter, D_6__uncultured Bacteroidetes bacterium	91	0	0	0	0	0	0	0	0	0	0	0	0	0	0	0	0	0	0	91	0	0	0	0	0	0	0	0	0	0	0	0	0	0	0	0	0	0	0	0	0	0	0	0	0	0	0	0
KF715429.1.1320	D_0__Bacteria, D_1__Actinobacteria, D_2__Actinobacteria, D_3__Micrococcales, D_4__Microbacteriaceae, D_5__Agrococcus, D_6__Agrococcus sp. PLB101	7	0	0	0	0	0	0	0	0	0	0	0	0	0	0	0	0	0	0	0	0	0	0	0	0	0	0	0	0	0	0	0	0	0	0	0	0	0	0	0	0	0	0	0	0	0	0	0
LN560866.1.1319	D_0__Bacteria, D_1__Proteobacteria, D_2__Alphaproteobacteria, D_3__Rhizobiales, D_4__Methylobacteriaceae, D_5__Methylobacterium, D_6__uncultured bacterium	88	0	0	0	0	0	0	0	0	0	0	0	0	0	0	5	0	0	0	0	0	0	0	79	0	0	0	0	0	0	0	0	0	0	0	0	0	0	0	0	4	0	0	0	0	0	0	0
DQ817263.1.1486	D_0__Bacteria, D_1__Proteobacteria, D_2__Gammaproteobacteria, D_3__Enterobacteriales, D_4__Enterobacteriaceae, D_5__Citrobacter, D_6__uncultured bacterium	68	0	0	0	0	0	0	0	0	0	0	0	0	0	0	0	0	0	0	0	0	0	0	0	26	0	0	0	0	0	0	0	0	0	0	0	0	0	0	0	0	0	0	2	3	5	2	0
JF136026.1.1308	D_0__Bacteria, D_1__Proteobacteria, D_2__Alphaproteobacteria, D_3__Sphingomonadales, D_4__Sphingomonadaceae, D_5__Sphingopyxis, D_6__uncultured bacterium	49	0	0	0	36	0	0	0	0	0	0	0	0	0	0	0	0	0	0	0	0	0	0	0	4	0	0	0	0	0	0	0	0	0	0	0	0	0	0	0	0	0	0	0	0	0	0	1
HM248421.1.1285	D_0__Bacteria, D_1__Proteobacteria, D_2__Alphaproteobacteria, D_3__Rhodobacterales, D_4__Rhodobacteraceae, D_5__uncultured, D_6__uncultured bacterium	2	0	0	0	0	0	0	0	0	0	0	0	0	0	0	0	0	0	0	0	0	0	0	0	0	0	0	0	0	0	0	0	0	0	0	2	0	0	0	0	0	0	0	0	0	0	0	0
JX307667.1.1451	D_0__Bacteria, D_1__Proteobacteria, D_2__Gammaproteobacteria, D_3__Enterobacteriales, D_4__Enterobacteriaceae, D_5__Cronobacter, D_6__Cronobacter sakazakii	71	0	0	0	0	0	0	0	0	0	0	0	0	0	71	0	0	0	0	0	0	0	0	0	0	0	0	0	0	0	0	0	0	0	0	0	0	0	0	0	0	0	0	0	0	0	0	0
HM186200.1.1339	D_0__Bacteria, D_1__Actinobacteria, D_2__Actinobacteria, D_3__Corynebacteriales, D_4__Mycobacteriaceae, D_5__Mycobacterium, D_6__uncultured bacterium	21	0	0	0	0	0	0	0	0	0	0	0	0	0	0	0	0	0	0	0	0	0	0	0	0	0	0	0	0	0	0	0	0	0	0	0	0	0	0	0	0	0	0	0	0	0	0	0
CU919546.1.1308	D_0__Bacteria, D_1__Proteobacteria, D_2__Alphaproteobacteria, D_3__Rhodobacterales, D_4__Rhodobacteraceae, D_5__Rhodovulum, D_6__uncultured bacterium	5	0	0	0	0	0	0	0	0	0	0	0	0	0	0	0	0	0	0	0	0	0	0	0	5	0	0	0	0	0	0	0	0	0	0	0	0	0	0	0	0	0	0	0	0	0	0	0
AM936042.1.1307	D_0__Bacteria, D_1__Proteobacteria, D_2__Alphaproteobacteria, D_3__Sphingomonadales, D_4__Sphingomonadaceae, D_5__Novosphingobium, D_6__uncultured Novosphingobium sp.	5	0	0	0	0	0	0	0	0	0	0	0	0	0	0	0	0	0	0	0	0	0	0	0	5	0	0	0	0	0	0	0	0	0	0	0	0	0	0	0	0	0	0	0	0	0	0	0
KP142313.1.1416	D_0__Bacteria, D_1__Proteobacteria, D_2__Alphaproteobacteria, D_3__Sphingomonadales, D_4__Sphingomonadaceae, D_5__Sphingomonas, D_6__uncultured bacterium	78	0	0	0	0	0	0	0	0	0	0	0	0	0	0	0	0	36	0	0	0	1	0	0	0	0	0	0	0	0	0	0	0	0	0	0	0	0	22	0	0	0	0	0	0	0	0	0
FJ658874.1.1398	D_0__Bacteria, D_1__Proteobacteria, D_2__Gammaproteobacteria, D_3__Pseudomonadales, D_4__Moraxellaceae, D_5__Acinetobacter, D_6__uncultured bacterium	5	0	0	0	0	0	0	0	0	0	0	0	0	0	0	0	0	0	0	0	0	0	0	0	0	0	0	0	0	0	0	0	0	0	0	0	0	0	0	0	0	0	0	0	0	0	0	0
GABT01019963.848.2718	D_0__Bacteria, D_1__Cyanobacteria, D_2__Chloroplast, D_3__Cocos nucifera (coconut palm), D_4__Cocos nucifera (coconut palm), D_5__Cocos nucifera (coconut palm), D_6__Cocos nucifera (coconut palm)	652	1	0	0	0	1	15	0	0	0	0	0	0	0	0	0	0	0	0	0	0	0	0	0	0	0	0	0	0	0	0	0	0	0	0	0	0	0	48	0	0	0	0	0	0	0	0	0
JX222561.1.1496	D_0__Bacteria, D_1__Proteobacteria, D_2__Gammaproteobacteria, D_3__Pseudomonadales, D_4__Pseudomonadaceae, D_5__Pseudomonas, D_6__uncultured bacterium	5	0	0	0	0	0	0	0	0	0	0	0	0	0	0	0	0	0	0	0	0	0	0	0	0	0	0	0	0	0	0	0	0	0	0	0	0	0	0	0	0	0	0	0	0	0	0	0
KM922569.1.1377	D_0__Bacteria, D_1__Firmicutes, D_2__Bacilli, D_3__Lactobacillales, D_4__Leuconostocaceae, D_5__Weissella, D_6__Weissella cibaria	9	0	0	0	0	0	0	0	0	0	0	0	0	0	0	0	0	0	7	0	0	0	0	0	0	0	0	0	0	0	0	0	0	0	0	0	0	0	0	0	0	0	0	0	0	0	0	0
AF534218.1.1457	D_0__Bacteria, D_1__Proteobacteria, D_2__Betaproteobacteria, D_3__Burkholderiales, D_4__Alcaligenaceae, D_5__Achromobacter, D_6__uncultured bacterium	37	0	0	0	0	0	0	0	0	0	0	0	0	0	0	0	0	0	34	0	0	0	0	0	0	0	0	0	0	0	0	0	0	0	0	0	0	3	0	0	0	0	0	0	0	0	0	0
LN568204.1.1319	D_0__Bacteria, D_1__Proteobacteria, D_2__Alphaproteobacteria, D_3__Rhizobiales, D_4__Xanthobacteraceae, D_5__Variibacter, D_6__uncultured bacterium	20	0	0	0	0	0	0	0	0	0	0	0	0	0	0	0	0	0	0	0	0	0	0	0	0	0	0	0	0	0	0	0	0	0	0	0	0	0	20	0	0	0	0	0	0	0	0	0
JF122312.1.1370	D_0__Bacteria, D_1__Actinobacteria, D_2__Actinobacteria, D_3__Actinomycetales, D_4__Actinomycetaceae, D_5__Actinomyces, D_6__uncultured bacterium	19	0	0	0	0	8	0	0	0	0	0	0	0	0	0	0	0	0	0	0	0	0	0	0	0	0	0	0	0	0	0	0	0	0	0	0	0	0	9	0	0	0	0	0	0	0	0	0
CP001601.1487755.1489023	D_0__Bacteria, D_1__Actinobacteria, D_2__Actinobacteria, D_3__Corynebacteriales, D_4__Corynebacteriaceae, D_5__Corynebacterium 1, D_6__Corynebacterium aurimucosum ATCC 700975	28	0	0	0	0	0	0	0	0	0	0	0	0	0	0	0	0	0	0	0	0	0	0	0	0	0	0	0	0	0	0	0	0	0	0	0	0	0	0	0	0	0	0	0	0	0	0	0
GU208225.1.1433	D_0__Bacteria, D_1__Acidobacteria, D_2__Acidobacteria, D_3__Subgroup 2, D_4__uncultured prokaryote, D_5__uncultured prokaryote, D_6__uncultured prokaryote	2	0	0	0	0	0	0	0	0	0	0	0	0	0	0	0	0	0	0	0	0	0	0	0	2	0	0	0	0	0	0	0	0	0	0	0	0	0	0	0	0	0	0	0	0	0	0	0
KC000567.1.1317	D_0__Bacteria, D_1__Proteobacteria, D_2__Alphaproteobacteria, D_3__Sphingomonadales, D_4__Sphingomonadaceae, D_5__Sphingobium, D_6__unidentified marine bacterioplankton	2	0	0	0	0	0	0	0	0	0	0	0	0	0	0	0	0	0	0	0	0	0	0	0	2	0	0	0	0	0	0	0	0	0	0	0	0	0	0	0	0	0	0	0	0	0	0	0
JF176165.1.1340	D_0__Bacteria, D_1__Bacteroidetes, D_2__Cytophagia, D_3__Cytophagales, D_4__Cytophagaceae, D_5__Fibrisoma, D_6__uncultured bacterium	23	0	0	0	0	0	0	0	0	0	0	0	0	0	0	0	0	0	0	0	0	0	0	23	0	0	0	0	0	0	0	0	0	0	0	0	0	0	0	0	0	0	0	0	0	0	0	0
AM943035.1.1227	D_0__Bacteria, D_1__Proteobacteria, D_2__Betaproteobacteria, D_3__Burkholderiales, D_4__Comamonadaceae, D_5__Acidovorax, D_6__Acidovorax defluvii	6	0	0	0	0	0	0	0	0	0	0	0	0	0	0	0	0	0	0	0	0	0	0	0	0	0	0	0	0	0	0	0	0	0	0	0	0	0	0	0	0	0	0	0	0	0	0	0
JQ404486.1.1350	D_0__Bacteria, D_1__Actinobacteria, D_2__Actinobacteria, D_3__Micrococcales, D_4__Dermabacteraceae, D_5__Brachybacterium, D_6__Brachybacterium sp. XJ141W-N1	45	0	0	0	0	0	20	0	0	0	0	0	0	0	0	0	0	0	0	0	0	0	0	0	0	0	0	0	0	0	0	0	0	0	0	0	0	0	0	0	0	0	0	0	0	3	0	0
GU815113.1.1466	D_0__Bacteria, D_1__Proteobacteria, D_2__Gammaproteobacteria, D_3__Enterobacteriales, D_4__Enterobacteriaceae, D_5__Klebsiella, D_6__uncultured bacterium	28	28	0	0	0	0	0	0	0	0	0	0	0	0	0	0	0	0	0	0	0	0	0	0	0	0	0	0	0	0	0	0	0	0	0	0	0	0	0	0	0	0	0	0	0	0	0	0
EU617867.1.1485	D_0__Bacteria, D_1__Bacteroidetes, D_2__Flavobacteriia, D_3__Flavobacteriales, D_4__Cryomorphaceae, D_5__Fluviicola, D_6__uncultured bacterium	2	0	0	0	0	0	0	0	0	0	0	0	0	0	0	0	0	0	0	0	0	0	0	0	0	0	0	0	0	1	0	0	0	0	0	0	0	0	0	0	0	0	0	0	0	0	0	0
JX222304.1.1447	D_0__Bacteria, D_1__Proteobacteria, D_2__Alphaproteobacteria, D_3__Caulobacterales, D_4__Caulobacteraceae, D_5__Caulobacter, D_6__uncultured bacterium	13	0	0	0	0	0	0	0	0	0	0	0	0	0	0	0	0	0	0	0	0	0	0	9	3	0	0	0	0	0	0	0	0	0	0	0	0	0	0	1	0	0	0	0	0	0	0	0
AY491089.1.1358	D_0__Bacteria, D_1__Proteobacteria, D_2__Alphaproteobacteria, D_3__Rhizobiales, D_4__Bradyrhizobiaceae, D_5__Bradyrhizobium, D_6__Bradyrhizobium sp. ICMP 14755	65	0	0	0	0	11	0	0	0	0	0	0	0	0	0	0	0	4	0	0	0	2	0	0	0	0	0	0	0	25	0	0	15	0	0	0	0	0	0	0	0	0	0	0	0	0	0	0
JF232365.1.1348	D_0__Bacteria, D_1__Firmicutes, D_2__Clostridia, D_3__Clostridiales, D_4__Family XI, D_5__Anaerococcus, D_6__uncultured bacterium	8	0	0	0	0	0	0	0	0	0	0	0	0	0	0	0	8	0	0	0	0	0	0	0	0	0	0	0	0	0	0	0	0	0	0	0	0	0	0	0	0	0	0	0	0	0	0	0
GQ019351.1.1346	D_0__Bacteria, D_1__Firmicutes, D_2__Clostridia, D_3__Clostridiales, D_4__Family XI, D_5__Anaerococcus, D_6__uncultured bacterium	10	0	0	0	0	0	0	0	0	0	0	0	0	0	0	0	0	0	0	0	0	0	0	0	0	0	0	0	0	0	0	0	0	0	0	0	0	0	0	0	0	0	0	0	0	0	0	0
HM556315.1.1390	D_0__Bacteria, D_1__Proteobacteria, D_2__Gammaproteobacteria, D_3__Enterobacteriales, D_4__Enterobacteriaceae, D_5__Pantoea, D_6__uncultured bacterium	2	0	0	0	0	0	0	0	0	0	0	0	0	0	0	0	0	0	0	0	0	0	0	0	0	0	0	0	0	0	0	0	0	0	0	0	0	0	0	0	0	0	0	0	0	0	0	0
FJ932666.1.1315	D_0__Bacteria, D_1__Proteobacteria, D_2__Alphaproteobacteria, D_3__Sphingomonadales, D_4__Sphingomonadaceae, D_5__Sphingomonas, D_6__Sphingomonadaceae bacterium MC5-f7	84	0	0	0	0	0	0	0	0	0	0	0	0	0	0	11	0	0	0	0	0	0	0	0	0	0	0	29	0	0	0	0	0	0	0	0	0	0	0	0	37	7	0	0	0	0	0	0
JN869209.1.1529	D_0__Bacteria, D_1__Proteobacteria, D_2__Betaproteobacteria, D_3__Burkholderiales, D_4__Comamonadaceae, D_5__Variovorax, D_6__uncultured bacterium	2	0	0	0	0	0	0	0	0	0	0	0	0	0	0	0	0	0	0	0	0	0	0	0	0	0	0	0	0	0	2	0	0	0	0	0	0	0	0	0	0	0	0	0	0	0	0	0
EU705744.1.1254	D_0__Bacteria, D_1__Proteobacteria, D_2__Betaproteobacteria, D_3__Burkholderiales, D_4__Burkholderiaceae, D_5__Ralstonia, D_6__uncultured bacterium	130	0	0	0	0	0	0	0	0	0	16	8	0	0	0	0	0	0	0	0	0	0	0	0	0	0	0	0	0	28	0	0	0	0	0	0	0	0	8	3	0	0	0	0	0	0	0	0
JQ247331.1.1456	D_0__Bacteria, D_1__Proteobacteria, D_2__Gammaproteobacteria, D_3__Pseudomonadales, D_4__Moraxellaceae, D_5__Acinetobacter, D_6__Acinetobacter sp. 'LN BR 12349'	18	0	0	0	0	0	0	0	0	0	0	0	0	0	0	0	0	0	0	0	0	0	0	0	0	0	0	0	0	0	0	0	0	0	0	0	0	0	0	0	0	0	0	0	0	0	0	0
HM332115.1.1336	D_0__Bacteria, D_1__Actinobacteria, D_2__Actinobacteria, D_3__Propionibacteriales, D_4__Nocardioidaceae, D_5__Nocardioides, D_6__uncultured bacterium	4	0	0	0	0	0	0	0	0	0	0	0	0	0	0	0	0	0	0	0	0	0	0	0	0	0	0	0	0	0	0	0	0	0	0	0	0	0	0	0	0	0	0	0	0	0	0	0
LN572791.1.1368	D_0__Bacteria, D_1__Bacteroidetes, D_2__Cytophagia, D_3__Cytophagales, D_4__Cytophagaceae, D_5__uncultured, D_6__uncultured bacterium	2	0	0	0	0	0	0	0	0	0	0	0	0	0	0	0	0	0	0	0	0	0	0	0	2	0	0	0	0	0	0	0	0	0	0	0	0	0	0	0	0	0	0	0	0	0	0	0
GQ379596.1.1226	D_0__Bacteria, D_1__Proteobacteria, D_2__Gammaproteobacteria, D_3__Enterobacteriales, D_4__Enterobacteriaceae, D_5__Enterobacter, D_6__uncultured bacterium	2	0	0	0	0	0	0	0	0	0	0	0	0	0	2	0	0	0	0	0	0	0	0	0	0	0	0	0	0	0	0	0	0	0	0	0	0	0	0	0	0	0	0	0	0	0	0	0
AB089102.1.1355	D_0__Bacteria, D_1__Proteobacteria, D_2__Betaproteobacteria, D_3__Neisseriales, D_4__Neisseriaceae, D_5__Aquitalea, D_6__uncultured beta proteobacterium	65	0	0	0	0	0	0	0	0	0	0	0	0	0	0	0	0	0	0	0	0	0	0	0	0	3	0	0	0	0	0	0	0	55	0	0	0	0	0	0	0	0	0	0	0	0	0	0
EU466964.1.1370	D_0__Bacteria, D_1__Verrucomicrobia, D_2__Verrucomicrobiae, D_3__Verrucomicrobiales, D_4__Verrucomicrobiaceae, D_5__Akkermansia, D_6__uncultured bacterium	4	0	0	0	0	0	0	0	0	0	0	0	0	0	0	0	0	0	0	0	0	0	0	0	0	0	0	0	0	0	0	0	0	0	0	0	0	0	0	0	0	0	0	0	0	0	0	0
DQ068767.1.1532	D_0__Bacteria, D_1__Proteobacteria, D_2__Gammaproteobacteria, D_3__Enterobacteriales, D_4__Enterobacteriaceae, D_5__Pantoea, D_6__Pantoea sp. Co9945	1295	120	0	0	0	0	0	0	0	0	0	0	0	0	0	0	0	0	0	0	6	0	0	0	0	0	0	0	0	0	0	0	0	0	0	0	0	0	5	0	0	0	0	0	0	0	0	0
KF088577.1.1357	D_0__Bacteria, D_1__Proteobacteria, D_2__Betaproteobacteria, D_3__Burkholderiales, D_4__Comamonadaceae, D_5__Acidovorax, D_6__uncultured bacterium	177	0	0	0	0	0	0	0	0	0	0	0	0	0	0	0	0	0	0	0	0	0	0	36	141	0	0	0	0	0	0	0	0	0	0	0	0	0	0	0	0	0	0	0	0	0	0	0
KF756344.1.1304	D_0__Bacteria, D_1__Proteobacteria, D_2__Gammaproteobacteria, D_3__Alteromonadales, D_4__Pseudoalteromonadaceae, D_5__Pseudoalteromonas, D_6__uncultured Pseudoalteromonas sp.	2	0	0	0	0	0	0	0	0	0	0	0	0	0	0	0	0	0	0	0	0	0	2	0	0	0	0	0	0	0	0	0	0	0	0	0	0	0	0	0	0	0	0	0	0	0	0	0
AX316094.1.1458	D_0__Bacteria, D_1__Proteobacteria, D_2__Betaproteobacteria, D_3__Nitrosomonadales, D_4__Nitrosomonadaceae, D_5__Nitrosospira, D_6__unidentified	14	0	0	0	0	0	0	0	0	0	0	14	0	0	0	0	0	0	0	0	0	0	0	0	0	0	0	0	0	0	0	0	0	0	0	0	0	0	0	0	0	0	0	0	0	0	0	0
KJ534278.1.1470	D_0__Bacteria, D_1__Proteobacteria, D_2__Gammaproteobacteria, D_3__Enterobacteriales, D_4__Enterobacteriaceae, D_5__Pantoea, D_6__Pantoea septica	6	0	0	0	0	0	0	0	0	0	0	0	0	0	0	0	0	0	0	0	0	0	0	0	0	0	0	0	0	0	0	0	0	0	0	0	0	0	0	0	0	0	0	0	0	0	0	0
CP002281.1990128.1991637	D_0__Bacteria, D_1__Fusobacteria, D_2__Fusobacteriia, D_3__Fusobacteriales, D_4__Fusobacteriaceae, D_5__Ilyobacter, D_6__Ilyobacter polytropus DSM 2926	27	0	0	0	0	1	0	1	0	0	0	0	0	1	0	0	0	1	0	0	0	0	0	0	0	0	0	2	0	0	0	0	0	0	3	0	0	1	2	0	1	0	0	0	0	0	1	1
KF104565.1.1357	D_0__Bacteria, D_1__Actinobacteria, D_2__Actinobacteria, D_3__Corynebacteriales, D_4__Corynebacteriaceae, D_5__Corynebacterium, D_6__uncultured bacterium	60	0	0	0	0	0	0	0	0	0	0	0	0	0	0	0	0	0	0	0	0	0	0	0	0	0	0	0	0	0	0	0	0	0	0	0	0	2	0	0	0	0	0	0	0	0	0	0
GQ369073.1.1365	D_0__Bacteria, D_1__Proteobacteria, D_2__Alphaproteobacteria, D_3__Sphingomonadales, D_4__Sphingomonadaceae, D_5__Sphingomonas, D_6__Sphingomonas sp. Z0-YC6805	70	0	0	0	0	0	0	0	0	0	0	0	0	0	0	0	0	0	0	0	0	2	0	0	7	0	0	3	0	0	0	0	0	0	0	0	0	0	0	11	0	0	0	0	0	0	0	0
KF282384.1.1405	D_0__Bacteria, D_1__Proteobacteria, D_2__Gammaproteobacteria, D_3__Alteromonadales, D_4__Shewanellaceae, D_5__Shewanella, D_6__Shewanellaceae bacterium GUDS1239	3	0	0	0	0	0	0	0	0	0	0	0	0	0	0	0	0	0	0	0	0	0	0	0	0	0	0	0	0	0	0	0	0	0	0	0	0	0	0	0	0	0	0	0	0	0	0	0
KC554368.1.1519	D_0__Bacteria, D_1__Actinobacteria, D_2__Acidimicrobiia, D_3__Acidimicrobiales, D_4__Iamiaceae, D_5__Iamia, D_6__uncultured bacterium	2	0	0	0	0	0	0	0	0	0	0	0	0	0	0	0	0	0	0	0	0	0	0	0	0	1	0	0	0	0	0	0	0	0	0	0	0	0	0	1	0	0	0	0	0	0	0	0
GQ915078.1.1439	D_0__Bacteria, D_1__Firmicutes, D_2__Bacilli, D_3__Lactobacillales, D_4__Enterococcaceae, D_5__Vagococcus, D_6__Enterococcaceae bacterium AaMG2	116	0	0	0	0	0	0	0	0	0	0	0	0	0	0	0	116	0	0	0	0	0	0	0	0	0	0	0	0	0	0	0	0	0	0	0	0	0	0	0	0	0	0	0	0	0	0	0
KC113184.1.1386	D_0__Bacteria, D_1__Proteobacteria, D_2__Gammaproteobacteria, D_3__Pseudomonadales, D_4__Pseudomonadaceae, D_5__Pseudomonas, D_6__Pseudomonas sp. KSI 1300	68	0	0	0	3	0	0	0	0	0	0	1	0	0	0	0	0	2	2	5	2	0	3	3	0	1	3	0	3	0	0	1	3	0	0	0	0	1	3	1	0	0	0	0	0	0	0	0
EU506758.1.1349	D_0__Bacteria, D_1__Proteobacteria, D_2__Alphaproteobacteria, D_3__Rhizobiales, D_4__Methylobacteriaceae, D_5__Methylobacterium, D_6__uncultured bacterium	451	38	0	0	0	13	0	0	0	0	43	0	0	0	0	0	24	0	0	0	13	0	35	18	47	13	3	44	0	5	1	0	0	77	0	0	0	0	0	0	2	0	0	0	0	0	0	1
GQ063996.1.1351	D_0__Bacteria, D_1__Proteobacteria, D_2__Gammaproteobacteria, D_3__Pseudomonadales, D_4__Moraxellaceae, D_5__Moraxella, D_6__uncultured bacterium	376	0	0	0	0	2	66	0	2	0	0	0	106	0	0	0	0	0	0	0	0	0	0	69	0	6	0	0	68	0	0	0	0	0	0	0	0	55	0	0	0	0	0	0	0	0	0	0
FJ543024.1.1454	D_0__Bacteria, D_1__Proteobacteria, D_2__Alphaproteobacteria, D_3__Rhizobiales, D_4__Xanthobacteraceae, D_5__Variibacter, D_6__uncultured bacterium	165	0	0	0	0	0	0	0	0	0	0	0	0	0	0	0	0	0	0	0	0	0	0	0	0	0	0	0	0	0	0	0	0	0	0	0	0	0	0	0	0	0	0	0	0	0	0	165
FJ817379.1.1431	D_0__Bacteria, D_1__Actinobacteria, D_2__Actinobacteria, D_3__Pseudonocardiales, D_4__Pseudonocardiaceae, D_5__Pseudonocardia, D_6__Pseudonocardia seranimata	5	0	0	0	0	0	0	0	0	0	0	0	0	0	0	0	0	0	0	0	0	0	0	0	4	0	0	0	0	0	0	0	0	0	0	0	0	0	0	0	0	0	0	0	0	0	0	0
HM248965.1.1382	D_0__Bacteria, D_1__Firmicutes, D_2__Bacilli, D_3__Lactobacillales, D_4__Lactobacillaceae, D_5__Lactobacillus, D_6__uncultured bacterium	2	0	0	0	0	0	0	0	0	0	0	0	0	0	0	0	0	0	2	0	0	0	0	0	0	0	0	0	0	0	0	0	0	0	0	0	0	0	0	0	0	0	0	0	0	0	0	0
JX505351.1.1410	D_0__Bacteria, D_1__Proteobacteria, D_2__Alphaproteobacteria, D_3__Rhizobiales, D_4__Beijerinckiaceae, D_5__Methylorosula, D_6__uncultured Beijerinckiaceae bacterium	150	0	0	0	0	0	0	0	0	0	0	0	0	0	0	0	0	0	0	0	0	0	0	0	0	0	0	0	0	0	0	0	0	0	0	0	0	0	0	0	0	0	0	0	0	0	0	0
EF682937.1.1507	D_0__Bacteria, D_1__Firmicutes, D_2__Bacilli, D_3__Bacillales, D_4__Paenibacillaceae, D_5__Paenibacillus, D_6__uncultured Firmicutes bacterium	6	0	0	0	0	0	0	0	0	0	0	0	0	0	0	0	0	0	0	0	0	0	0	0	0	0	0	0	0	0	0	0	0	0	0	0	0	0	0	0	0	0	0	0	0	0	0	0
GACN01029607.149.2074	D_0__Bacteria, D_1__Cyanobacteria, D_2__Chloroplast, D_3__Gerbera hybrid cultivar, D_4__Gerbera hybrid cultivar, D_5__Gerbera hybrid cultivar, D_6__Gerbera hybrid cultivar	429	4	0	0	0	150	0	0	0	0	0	0	0	2	0	0	0	0	0	0	0	0	175	0	32	0	41	0	11	0	0	0	0	0	0	0	0	0	0	3	0	9	0	0	0	0	0	0
EF459523.1.1444	D_0__Bacteria, D_1__Bacteroidetes, D_2__Sphingobacteriia, D_3__Sphingobacteriales, D_4__Sphingobacteriaceae, D_5__Pedobacter, D_6__Pedobacter sp. KFC-76	18	12	0	0	0	0	0	0	0	0	0	0	0	0	0	0	0	0	0	0	0	0	0	0	3	0	0	0	0	0	0	0	0	0	0	0	0	0	0	0	3	0	0	0	0	0	0	0
FJ558438.1.1392	D_0__Bacteria, D_1__Actinobacteria, D_2__Actinobacteria, D_3__Micrococcales, D_4__Micrococcaceae, D_5__Rothia, D_6__uncultured bacterium	13	0	0	0	0	0	0	0	0	0	0	0	0	0	0	0	0	0	0	0	0	0	0	0	0	0	0	0	0	0	0	0	0	0	0	0	0	0	0	0	0	0	0	0	0	0	0	0
AB607851.1.1445	D_0__Bacteria, D_1__Actinobacteria, D_2__Actinobacteria, D_3__Kineosporiales, D_4__Kineosporiaceae, D_5__Kineosporia, D_6__Kineosporia sp. LW-07	24	0	0	0	0	0	0	0	0	0	0	0	0	0	0	0	0	0	0	0	0	0	0	0	0	0	0	0	0	0	0	0	0	24	0	0	0	0	0	0	0	0	0	0	0	0	0	0
HQ385542.1.1401	D_0__Bacteria, D_1__Proteobacteria, D_2__Gammaproteobacteria, D_3__Xanthomonadales, D_4__Xanthomonadaceae, D_5__uncultured, D_6__uncultured bacterium	9	0	0	0	0	0	0	0	0	0	0	0	0	0	0	0	0	0	0	0	0	0	0	0	0	0	0	0	0	0	0	0	0	0	0	0	0	0	0	0	0	0	0	0	0	0	0	0
KM253206.1.1406	D_0__Bacteria, D_1__Proteobacteria, D_2__Alphaproteobacteria, D_3__Sphingomonadales, D_4__Sphingomonadaceae, D_5__Sphingobium, D_6__Sphingobium sp. UR 2-10	17	0	0	0	0	0	5	0	0	0	0	0	0	0	0	0	0	0	0	0	0	0	0	0	12	0	0	0	0	0	0	0	0	0	0	0	0	0	0	0	0	0	0	0	0	0	0	0
AB508351.1.1454	D_0__Bacteria, D_1__Actinobacteria, D_2__Actinobacteria, D_3__Propionibacteriales, D_4__Nocardioidaceae, D_5__Nocardioides, D_6__Nocardioides sp. DN36	6	0	0	0	0	0	0	0	0	0	0	0	0	0	3	0	0	0	0	0	0	1	0	0	0	0	0	0	0	0	0	0	0	0	0	0	0	0	0	2	0	0	0	0	0	0	0	0
EU134492.1.1414	D_0__Bacteria, D_1__Proteobacteria, D_2__Deltaproteobacteria, D_3__Myxococcales, D_4__BIrii41, D_5__uncultured bacterium, D_6__uncultured bacterium	23	0	0	0	0	0	0	0	0	0	0	0	0	0	0	0	0	0	0	0	23	0	0	0	0	0	0	0	0	0	0	0	0	0	0	0	0	0	0	0	0	0	0	0	0	0	0	0
FJ796220.1.1405	D_0__Bacteria, D_1__Proteobacteria, D_2__Gammaproteobacteria, D_3__Enterobacteriales, D_4__Enterobacteriaceae, D_5__Pantoea, D_6__Pantoea ananatis	2	0	0	0	0	0	0	0	0	0	0	0	0	0	0	0	0	0	0	0	0	0	0	0	0	0	0	0	0	0	0	0	0	0	0	0	0	0	0	0	0	0	0	0	0	0	0	0
FN433023.1.1257	D_0__Bacteria, D_1__Actinobacteria, D_2__Actinobacteria, D_3__Micrococcales, D_4__Microbacteriaceae, D_5__Microbacterium, D_6__Microbacterium lacus	104	0	0	0	0	0	0	0	0	0	0	0	0	0	0	0	0	0	0	0	0	0	0	0	0	0	0	0	0	0	0	0	0	0	0	0	0	0	0	0	0	0	0	0	0	0	0	0
HM801866.1.1390	D_0__Bacteria, D_1__Firmicutes, D_2__Clostridia, D_3__Clostridiales, D_4__Family XI, D_5__Peptoniphilus, D_6__Peptoniphilus rhinitidis 1-13	47	0	0	0	0	0	29	0	0	0	0	0	0	0	0	0	0	0	0	0	0	0	1	0	0	0	0	0	0	0	0	16	0	0	0	0	0	0	0	0	0	0	0	0	0	0	0	0
AY117149.1.1422	D_0__Bacteria, D_1__Proteobacteria, D_2__Alphaproteobacteria, D_3__Rhizobiales, D_4__Hyphomicrobiaceae, D_5__Blastochloris, D_6__Blastochloris sulfoviridis	16	0	0	0	0	0	0	0	0	0	0	0	0	0	2	0	0	0	14	0	0	0	0	0	0	0	0	0	0	0	0	0	0	0	0	0	0	0	0	0	0	0	0	0	0	0	0	0
HM558228.1.1373	D_0__Bacteria, D_1__Proteobacteria, D_2__Gammaproteobacteria, D_3__Enterobacteriales, D_4__Enterobacteriaceae, D_5__Tatumella, D_6__uncultured bacterium	16	0	0	0	0	0	0	0	0	0	0	0	0	0	0	0	0	0	0	0	0	0	0	0	0	0	0	0	0	0	0	0	0	0	0	0	0	0	0	0	0	0	0	0	0	0	0	0
AY664005.1.1223	D_0__Bacteria, D_1__Cyanobacteria, D_2__Cyanobacteria, D_3__SubsectionI, D_4__FamilyI, D_5__Synechococcus, D_6__uncultured Synechococcus sp.	148	35	0	0	0	0	0	0	0	0	0	0	0	0	0	0	0	0	0	0	14	0	0	0	0	0	0	0	0	0	0	0	0	0	0	0	0	26	28	0	0	0	0	2	0	0	0	0
EU705796.1.1228	D_0__Bacteria, D_1__Proteobacteria, D_2__Betaproteobacteria, D_3__Burkholderiales, D_4__Burkholderiaceae, D_5__Ralstonia, D_6__uncultured Ralstonia sp.	2	0	0	0	0	0	0	0	0	0	0	0	0	0	0	0	0	0	0	0	0	0	0	0	0	0	0	0	0	0	0	0	0	0	0	0	0	0	0	0	0	0	0	0	0	0	0	0
JQ189108.1.1370	D_0__Bacteria, D_1__Proteobacteria, D_2__Gammaproteobacteria, D_3__Enterobacteriales, D_4__Enterobacteriaceae, D_5__Pantoea, D_6__uncultured bacterium	2	0	0	0	0	0	0	0	0	0	0	0	0	0	2	0	0	0	0	0	0	0	0	0	0	0	0	0	0	0	0	0	0	0	0	0	0	0	0	0	0	0	0	0	0	0	0	0
HM066678.1.1455	D_0__Bacteria, D_1__Proteobacteria, D_2__Alphaproteobacteria, D_3__Rhizobiales, D_4__Rhizobiaceae, D_5__Rhizobium, D_6__uncultured bacterium	141	0	10	0	0	0	0	0	0	0	0	0	0	0	10	0	0	0	0	0	0	0	0	0	20	0	0	0	0	0	0	0	0	0	0	0	12	0	0	0	0	0	0	0	0	0	0	0
JF500197.1.1495	D_0__Bacteria, D_1__Proteobacteria, D_2__Gammaproteobacteria, D_3__Pseudomonadales, D_4__Pseudomonadaceae, D_5__Pseudomonas, D_6__uncultured bacterium	23	1	1	0	0	0	2	0	0	0	0	0	0	0	0	0	0	1	1	1	2	0	1	0	0	0	1	1	1	0	0	0	1	0	0	0	0	0	3	0	0	0	0	0	0	0	0	0
HM217966.1.1345	D_0__Bacteria, D_1__Proteobacteria, D_2__Alphaproteobacteria, D_3__Rhodospirillales, D_4__Acetobacteraceae, D_5__Gluconobacter, D_6__Gluconobacter oxydans	123	0	0	0	0	0	0	0	0	0	0	0	0	0	0	0	0	0	0	0	0	0	0	0	0	0	0	0	0	0	0	0	0	0	0	0	0	0	0	0	0	0	0	0	4	0	0	0
KC633535.1.1494	D_0__Bacteria, D_1__Proteobacteria, D_2__Betaproteobacteria, D_3__Rhodocyclales, D_4__Rhodocyclaceae, D_5__Zoogloea, D_6__uncultured beta proteobacterium	4	0	0	0	0	0	0	0	0	0	0	0	0	0	0	0	0	0	0	0	0	0	0	0	4	0	0	0	0	0	0	0	0	0	0	0	0	0	0	0	0	0	0	0	0	0	0	0
JF113176.1.1360	D_0__Bacteria, D_1__Proteobacteria, D_2__Gammaproteobacteria, D_3__Xanthomonadales, D_4__Xanthomonadaceae, D_5__Lysobacter, D_6__uncultured bacterium	2	0	0	0	0	0	0	0	0	0	0	0	0	0	2	0	0	0	0	0	0	0	0	0	0	0	0	0	0	0	0	0	0	0	0	0	0	0	0	0	0	0	0	0	0	0	0	0
FM201202.1.1336	D_0__Bacteria, D_1__Proteobacteria, D_2__Alphaproteobacteria, D_3__Caulobacterales, D_4__Hyphomonadaceae, D_5__uncultured, D_6__uncultured bacterium	4	0	0	0	0	0	0	0	0	0	0	0	0	0	0	0	0	0	0	0	0	0	0	0	4	0	0	0	0	0	0	0	0	0	0	0	0	0	0	0	0	0	0	0	0	0	0	0
JQ659493.1.1432	D_0__Bacteria, D_1__Proteobacteria, D_2__Gammaproteobacteria, D_3__Pseudomonadales, D_4__Pseudomonadaceae, D_5__Pseudomonas, D_6__Pseudomonas psychrotolerans	5749	0	0	2	0	0	0	1	0	0	0	0	0	0	1	0	0	0	0	0	7	0	0	0	1	0	0	0	0	0	0	0	0	0	0	0	6	0	0	0	0	0	0	0	0	0	0	0
AB971869.1.1245	D_0__Bacteria, D_1__Proteobacteria, D_2__Gammaproteobacteria, D_3__Pseudomonadales, D_4__Moraxellaceae, D_5__Acinetobacter, D_6__Acinetobacter venetianus	19	19	0	0	0	0	0	0	0	0	0	0	0	0	0	0	0	0	0	0	0	0	0	0	0	0	0	0	0	0	0	0	0	0	0	0	0	0	0	0	0	0	0	0	0	0	0	0
KF619446.1.1358	D_0__Bacteria, D_1__Bacteroidetes, D_2__Flavobacteriia, D_3__Flavobacteriales, D_4__Flavobacteriaceae, D_5__Chryseobacterium, D_6__Flavobacteriaceae bacterium FLA	12	0	0	0	0	0	0	0	0	0	0	0	0	0	0	0	0	0	0	0	0	0	0	0	12	0	0	0	0	0	0	0	0	0	0	0	0	0	0	0	0	0	0	0	0	0	0	0
JF212647.1.1365	D_0__Bacteria, D_1__Proteobacteria, D_2__Gammaproteobacteria, D_3__Pseudomonadales, D_4__Pseudomonadaceae, D_5__Pseudomonas, D_6__uncultured bacterium	680	0	0	0	100	14	129	1	0	0	0	0	0	7	8	5	0	12	15	0	0	0	0	0	0	0	0	0	17	0	9	0	0	2	7	2	4	0	0	0	0	0	0	2	0	0	3	0
EU801746.1.1502	D_0__Bacteria, D_1__Proteobacteria, D_2__Betaproteobacteria, D_3__Methylophilales, D_4__Methylophilaceae, D_5__Methylotenera, D_6__uncultured bacterium	2	0	0	0	0	0	0	0	0	0	0	0	0	0	0	0	0	0	0	0	0	0	0	0	2	0	0	0	0	0	0	0	0	0	0	0	0	0	0	0	0	0	0	0	0	0	0	0
DQ816093.1.1428	D_0__Bacteria, D_1__Firmicutes, D_2__Clostridia, D_3__Clostridiales, D_4__Clostridiaceae 1, D_5__Clostridium sensu stricto 1, D_6__uncultured bacterium	7	0	0	0	0	0	0	0	0	0	0	1	0	0	0	0	0	0	0	1	0	0	0	0	0	0	0	2	1	0	0	0	0	0	0	0	0	0	0	0	1	0	0	0	0	0	0	0
JQ958883.1.1409	D_0__Bacteria, D_1__Actinobacteria, D_2__Actinobacteria, D_3__Micrococcales, D_4__Micrococcaceae, D_5__Kocuria, D_6__Kocuria rosea	96	0	0	0	0	0	0	0	0	0	0	0	0	0	0	0	0	0	0	0	0	0	0	0	0	0	0	0	0	0	0	0	0	0	0	0	0	0	0	0	0	0	0	0	0	0	0	0
HQ754307.1.1415	D_0__Bacteria, D_1__Actinobacteria, D_2__Actinobacteria, D_3__Propionibacteriales, D_4__Propionibacteriaceae, D_5__Propionibacterium, D_6__uncultured organism	19	2	0	0	0	0	1	1	0	0	0	0	0	0	0	0	0	0	0	0	0	0	0	0	0	0	1	0	0	0	0	0	0	0	0	0	0	0	0	0	0	0	0	0	0	0	0	0
GQ001578.1.1319	D_0__Bacteria, D_1__Chloroflexi, D_2__Thermomicrobia, D_3__JG30-KF-CM45, D_4__uncultured bacterium, D_5__uncultured bacterium, D_6__uncultured bacterium	7	0	0	0	0	0	0	0	0	0	0	0	0	0	0	0	0	0	0	0	0	0	0	0	0	0	0	0	0	0	0	0	0	0	0	0	0	0	0	0	0	0	0	0	0	0	0	0
JPOU01000071.205.1552	D_0__Bacteria, D_1__Proteobacteria, D_2__Alphaproteobacteria, D_3__Sphingomonadales, D_4__Sphingomonadaceae, D_5__Sphingobium, D_6__Sphingobium yanoikuyae	640	18	19	0	0	12	0	0	0	0	0	0	0	0	3	0	0	0	0	0	23	0	0	0	125	0	0	0	2	0	0	0	0	0	0	0	0	0	0	0	0	0	12	0	0	0	0	420
KF084369.1.1363	D_0__Bacteria, D_1__Proteobacteria, D_2__Gammaproteobacteria, D_3__Enterobacteriales, D_4__Enterobacteriaceae, D_5__Serratia, D_6__uncultured bacterium	42	0	0	0	0	0	0	0	0	0	0	0	0	0	0	0	0	0	0	0	0	0	0	0	0	0	0	0	0	0	0	0	0	0	0	0	0	0	1	0	0	0	1	0	0	0	0	0
AB486672.1.1300	D_0__Bacteria, D_1__Bacteroidetes, D_2__WCHB1-32, D_3__uncultured bacterium, D_4__uncultured bacterium, D_5__uncultured bacterium, D_6__uncultured bacterium	7	7	0	0	0	0	0	0	0	0	0	0	0	0	0	0	0	0	0	0	0	0	0	0	0	0	0	0	0	0	0	0	0	0	0	0	0	0	0	0	0	0	0	0	0	0	0	0
AB302340.1.1418	D_0__Bacteria, D_1__Actinobacteria, D_2__Actinobacteria, D_3__Propionibacteriales, D_4__Nocardioidaceae, D_5__Nocardioides, D_6__actinobacterium B26	47	0	0	0	16	0	0	0	0	0	0	0	0	0	0	0	0	0	0	0	0	0	0	0	2	0	0	0	0	29	0	0	0	0	0	0	0	0	0	0	0	0	0	0	0	0	0	0
JF154823.1.1344	D_0__Bacteria, D_1__Actinobacteria, D_2__Actinobacteria, D_3__Micrococcales, D_4__Microbacteriaceae, D_5__Rathayibacter, D_6__uncultured bacterium	3	0	0	0	0	0	0	0	0	0	0	0	0	0	0	0	0	3	0	0	0	0	0	0	0	0	0	0	0	0	0	0	0	0	0	0	0	0	0	0	0	0	0	0	0	0	0	0
KF108959.1.1352	D_0__Bacteria, D_1__Firmicutes, D_2__Clostridia, D_3__Clostridiales, D_4__Family XI, D_5__Anaerococcus, D_6__uncultured bacterium	53	0	46	0	0	0	0	0	0	0	0	0	0	0	0	0	0	0	0	0	0	0	0	0	0	0	0	0	0	0	0	0	0	0	0	0	0	0	0	0	0	0	0	0	0	0	0	0
DQ303126.1.1253	D_0__Bacteria, D_1__Proteobacteria, D_2__Gammaproteobacteria, D_3__Aeromonadales, D_4__Aeromonadaceae, D_5__Aeromonas, D_6__Aeromonas sp. HM-6	2	0	0	0	0	0	0	0	0	0	0	0	0	0	0	0	0	0	0	0	0	0	0	0	0	0	0	0	0	0	0	0	0	0	0	0	0	0	0	2	0	0	0	0	0	0	0	0
JN999928.1.1419	D_0__Bacteria, D_1__Bacteroidetes, D_2__Flavobacteriia, D_3__Flavobacteriales, D_4__Flavobacteriaceae, D_5__Chryseobacterium, D_6__Chryseobacterium hagamense	61	0	0	0	0	0	0	0	0	0	0	0	0	0	6	0	0	0	0	0	0	0	36	0	0	0	0	10	0	0	0	0	0	0	0	0	0	0	0	0	0	0	1	0	0	0	0	0
FJ671077.1.1341	D_0__Bacteria, D_1__Proteobacteria, D_2__Alphaproteobacteria, D_3__Rhizobiales, D_4__Phyllobacteriaceae, D_5__Aquamicrobium, D_6__uncultured bacterium	4	0	0	0	0	0	0	0	0	0	0	0	0	0	0	0	0	0	0	0	0	0	0	0	0	0	0	0	0	0	0	0	0	0	0	0	0	0	0	0	0	0	0	0	0	0	0	0
GQ052892.1.1313	D_0__Bacteria, D_1__Saccharibacteria, D_2__uncultured bacterium, D_3__uncultured bacterium, D_4__uncultured bacterium, D_5__uncultured bacterium, D_6__uncultured bacterium	2541	0	0	0	0	0	0	0	0	0	0	0	0	0	0	0	0	0	0	0	0	0	0	0	0	0	0	0	0	0	0	0	0	0	0	0	0	0	0	0	0	0	0	0	0	0	0	2540
GQ009565.1.1338	D_0__Bacteria, D_1__Actinobacteria, D_2__Actinobacteria, D_3__Propionibacteriales, D_4__Nocardioidaceae, D_5__Nocardioides, D_6__uncultured bacterium	4	0	0	0	0	0	0	0	0	0	0	0	0	0	0	0	0	0	0	0	0	0	0	0	4	0	0	0	0	0	0	0	0	0	0	0	0	0	0	0	0	0	0	0	0	0	0	0
EU132347.1.1336	D_0__Bacteria, D_1__Acidobacteria, D_2__Acidobacteria, D_3__Subgroup 4, D_4__Unknown Family, D_5__Blastocatella, D_6__uncultured bacterium	62	0	0	0	0	0	0	0	0	0	0	0	0	0	0	0	0	0	0	0	59	0	0	0	0	0	0	0	0	0	0	0	0	0	0	0	0	0	0	0	0	0	0	0	0	0	0	0
KJ939471.1.1346	D_0__Bacteria, D_1__Firmicutes, D_2__Bacilli, D_3__Bacillales, D_4__Family XII, D_5__Exiguobacterium, D_6__Exiguobacterium profundum	5	0	0	0	0	0	0	0	0	0	0	0	0	0	0	0	0	0	0	0	0	0	0	0	0	0	0	0	0	0	0	0	0	0	0	0	0	0	0	0	0	0	0	0	0	0	0	0
JF223382.1.1339	D_0__Bacteria, D_1__Actinobacteria, D_2__Actinobacteria, D_3__Corynebacteriales, D_4__Corynebacteriaceae, D_5__Corynebacterium 1, D_6__uncultured bacterium	86	0	0	0	0	0	0	0	0	0	0	0	0	0	0	0	0	0	0	0	9	0	0	0	0	0	0	0	0	0	0	0	0	0	0	0	0	0	73	0	0	0	0	0	0	0	0	0
LN564035.1.1377	D_0__Bacteria, D_1__Proteobacteria, D_2__Gammaproteobacteria, D_3__Enterobacteriales, D_4__Enterobacteriaceae, D_5__Citrobacter, D_6__uncultured bacterium	24	0	0	0	0	0	0	0	0	0	0	0	0	0	22	0	0	0	0	0	0	0	0	0	0	0	0	0	0	0	0	0	1	0	0	0	0	0	0	0	0	0	0	0	0	0	0	0
JQ182409.1.1382	D_0__Bacteria, D_1__Firmicutes, D_2__Bacilli, D_3__Bacillales, D_4__Family XII, D_5__Exiguobacterium, D_6__Exiguobacterium sp. PMA	32	0	0	0	0	0	0	0	0	0	0	0	0	0	0	0	0	0	0	0	0	0	0	0	0	0	0	0	0	0	0	0	25	0	0	0	0	0	0	0	0	0	0	0	0	0	0	0
GQ110524.1.1341	D_0__Bacteria, D_1__Actinobacteria, D_2__Actinobacteria, D_3__Corynebacteriales, D_4__Corynebacteriaceae, D_5__Corynebacterium 1, D_6__uncultured bacterium	186	0	0	0	33	0	0	0	0	0	0	0	0	0	0	0	0	0	0	0	0	0	0	0	0	0	0	7	0	0	0	0	0	0	0	0	0	0	0	1	0	0	0	0	0	0	0	0
KJ000766.1.1376	D_0__Bacteria, D_1__Proteobacteria, D_2__Gammaproteobacteria, D_3__Enterobacteriales, D_4__Enterobacteriaceae, D_5__Kluyvera, D_6__Kluyvera sp. SCU-B68	2644	0	0	0	0	1	0	0	0	0	0	0	0	2	0	1	0	0	0	0	0	0	1	0	0	1	3	0	0	0	0	0	0	0	1	0	0	0	0	0	0	0	2	75	86	69	83	17
LN614694.1.1354	D_0__Bacteria, D_1__Proteobacteria, D_2__Alphaproteobacteria, D_3__Rhodospirillales, D_4__Acetobacteraceae, D_5__uncultured, D_6__Acetobacteraceae bacterium D2B25	3	0	0	0	0	0	0	0	0	0	0	0	0	0	0	0	0	0	0	0	0	0	0	0	0	0	0	0	3	0	0	0	0	0	0	0	0	0	0	0	0	0	0	0	0	0	0	0
JF681281.1.1426	D_0__Bacteria, D_1__Proteobacteria, D_2__Gammaproteobacteria, D_3__Pseudomonadales, D_4__Pseudomonadaceae, D_5__Pseudomonas, D_6__uncultured gamma proteobacterium	258	0	0	0	0	0	0	0	0	0	0	0	0	58	1	31	0	0	0	0	0	0	0	4	0	0	0	0	0	0	0	0	1	71	5	0	0	0	0	0	0	0	0	0	1	1	0	0
FJ556999.1.1465	D_0__Bacteria, D_1__Firmicutes, D_2__Bacilli, D_3__Lactobacillales, D_4__Lactobacillaceae, D_5__Lactobacillus, D_6__Lactobacillus acidophilus	4	0	0	0	0	0	0	0	0	0	0	0	0	0	0	0	0	0	0	0	0	0	0	0	0	0	0	0	0	0	0	0	0	0	0	0	0	0	4	0	0	0	0	0	0	0	0	0
GU272230.1.1503	D_0__Bacteria, D_1__Proteobacteria, D_2__Gammaproteobacteria, D_3__Xanthomonadales, D_4__Xanthomonadaceae, D_5__Stenotrophomonas, D_6__uncultured bacterium	176	0	0	0	0	0	7	0	0	0	0	26	0	0	0	0	36	0	0	0	2	0	0	0	0	11	0	0	57	0	0	0	6	0	0	0	0	5	26	0	0	0	0	0	0	0	0	0
FJ192110.1.1445	D_0__Bacteria, D_1__Proteobacteria, D_2__Gammaproteobacteria, D_3__Pseudomonadales, D_4__Pseudomonadaceae, D_5__Pseudomonas, D_6__uncultured Pseudomonas sp.	8	0	0	0	0	0	0	0	0	0	0	0	1	0	0	0	0	0	0	0	0	0	0	0	0	0	0	0	0	0	0	0	0	0	0	2	0	0	0	0	0	0	0	0	0	0	0	0
GU001902.1.1482	D_0__Bacteria, D_1__Firmicutes, D_2__Bacilli, D_3__Bacillales, D_4__Bacillaceae, D_5__Bacillus, D_6__Bacillus horikoshii	47	0	0	0	0	0	0	0	0	0	0	0	0	0	0	0	0	0	0	0	0	0	0	0	0	0	0	0	0	0	0	0	0	0	0	0	0	0	0	0	0	0	0	0	0	0	0	0
KF841821.1.1377	D_0__Bacteria, D_1__Proteobacteria, D_2__Gammaproteobacteria, D_3__Enterobacteriales, D_4__Enterobacteriaceae, D_5__Cronobacter, D_6__uncultured bacterium	10	0	0	0	0	0	0	0	0	0	0	0	0	0	10	0	0	0	0	0	0	0	0	0	0	0	0	0	0	0	0	0	0	0	0	0	0	0	0	0	0	0	0	0	0	0	0	0
JF118320.1.1312	D_0__Bacteria, D_1__Proteobacteria, D_2__Alphaproteobacteria, D_3__Rhodospirillales, D_4__Acetobacteraceae, D_5__Roseomonas, D_6__uncultured bacterium	14	0	0	0	0	0	0	0	0	0	0	0	0	0	0	0	0	0	0	0	0	0	0	0	14	0	0	0	0	0	0	0	0	0	0	0	0	0	0	0	0	0	0	0	0	0	0	0
GQ167665.1.1411	D_0__Bacteria, D_1__Proteobacteria, D_2__Epsilonproteobacteria, D_3__Campylobacterales, D_4__Campylobacteraceae, D_5__Campylobacter, D_6__Campylobacter ureolyticus	4	0	0	0	0	0	0	0	0	0	0	0	0	0	0	0	0	0	0	0	0	0	0	0	0	0	0	0	0	0	0	0	0	0	0	0	0	0	0	0	0	0	0	0	0	0	0	0
FJ745233.1.1329	D_0__Bacteria, D_1__Proteobacteria, D_2__Alphaproteobacteria, D_3__Rhodobacterales, D_4__Rhodobacteraceae, D_5__uncultured, D_6__uncultured alpha proteobacterium	2	0	0	0	0	0	0	0	0	0	0	0	0	0	0	0	0	0	0	0	0	0	0	0	0	0	0	0	0	0	0	0	0	0	0	0	0	0	0	0	0	0	0	0	0	0	0	0
HM341105.1.1303	D_0__Bacteria, D_1__Proteobacteria, D_2__Alphaproteobacteria, D_3__Caulobacterales, D_4__Caulobacteraceae, D_5__Brevundimonas, D_6__uncultured bacterium	7	0	0	0	0	0	0	0	0	0	0	0	0	0	0	0	0	0	0	0	0	0	0	0	0	7	0	0	0	0	0	0	0	0	0	0	0	0	0	0	0	0	0	0	0	0	0	0
KM207681.34553.35936	D_0__Bacteria, D_1__Proteobacteria, D_2__Alphaproteobacteria, D_3__Rickettsiales, D_4__Mitochondria, D_5__Nicotiana tabacum/Hyoscyamus niger cybrid, D_6__Nicotiana tabacum/Hyoscyamus niger cybrid	2	0	0	0	0	0	0	0	0	0	0	0	0	0	0	0	0	0	0	0	0	0	0	0	0	0	0	0	0	0	0	0	0	0	0	0	0	0	0	0	0	0	0	0	0	0	0	0
HK241350.1.1534	D_0__Bacteria, D_1__Firmicutes, D_2__Bacilli, D_3__Bacillales, D_4__Staphylococcaceae, D_5__Macrococcus, D_6__unidentified	57	0	0	0	0	0	0	0	0	0	0	0	0	0	0	0	0	0	0	0	0	0	0	0	0	0	0	0	0	0	0	0	0	0	0	0	0	0	0	0	0	0	50	0	0	0	0	0
JF110348.1.1335	D_0__Bacteria, D_1__Actinobacteria, D_2__Actinobacteria, D_3__Corynebacteriales, D_4__Mycobacteriaceae, D_5__Mycobacterium, D_6__uncultured bacterium	44	0	0	0	0	0	0	0	0	0	0	0	0	0	0	0	0	0	0	0	26	0	0	0	0	18	0	0	0	0	0	0	0	0	0	0	0	0	0	0	0	0	0	0	0	0	0	0
HM640290.1.1422	D_0__Bacteria, D_1__Proteobacteria, D_2__Gammaproteobacteria, D_3__Pseudomonadales, D_4__Pseudomonadaceae, D_5__Pseudomonas, D_6__Pseudomonas poae	400	0	8	0	0	0	11	11	0	0	0	24	71	0	0	0	0	0	15	0	0	1	0	16	2	8	27	0	3	5	0	0	0	0	2	16	0	0	33	3	0	0	0	0	0	1	0	0
KF600545.1.1270	D_0__Bacteria, D_1__Firmicutes, D_2__Bacilli, D_3__Lactobacillales, D_4__Leuconostocaceae, D_5__Fructobacillus, D_6__Fructobacillus fructosus	5394	0	0	0	0	0	0	0	0	0	0	0	0	0	0	0	0	0	0	0	0	0	0	0	0	0	0	0	0	0	0	0	0	0	0	0	0	0	0	0	0	0	0	0	0	0	0	0
EU132847.1.1290	D_0__Bacteria, D_1__Actinobacteria, D_2__Actinobacteria, D_3__Propionibacteriales, D_4__Nocardioidaceae, D_5__Nocardioides, D_6__uncultured bacterium	2	0	0	0	0	0	0	0	0	0	0	0	0	0	0	0	0	0	0	0	0	0	0	0	0	0	0	0	1	0	0	0	0	0	0	0	0	0	0	1	0	0	0	0	0	0	0	0
KF835772.1.1397	D_0__Bacteria, D_1__Proteobacteria, D_2__Gammaproteobacteria, D_3__Enterobacteriales, D_4__Enterobacteriaceae, D_5__Salmonella, D_6__Cronobacter helveticus	25	0	0	0	0	0	0	0	0	0	0	0	0	0	0	0	0	0	0	0	0	0	0	0	0	0	0	0	0	0	0	0	0	0	0	25	0	0	0	0	0	0	0	0	0	0	0	0
JX310701.1.1409	D_0__Bacteria, D_1__Proteobacteria, D_2__Betaproteobacteria, D_3__Burkholderiales, D_4__Burkholderiaceae, D_5__Burkholderia, D_6__Burkholderia cepacia	2	0	0	0	0	0	0	0	0	0	0	0	0	0	0	0	0	0	0	0	0	0	0	0	0	0	0	0	0	0	0	0	0	2	0	0	0	0	0	0	0	0	0	0	0	0	0	0
HQ598945.1.1456	D_0__Bacteria, D_1__Acidobacteria, D_2__Acidobacteria, D_3__Acidobacteriales, D_4__Acidobacteriaceae (Subgroup 1), D_5__Edaphobacter, D_6__uncultured Acidobacteria bacterium	8	0	0	0	0	0	0	0	0	0	0	0	0	0	0	0	0	0	0	0	0	0	0	0	0	0	0	0	0	0	0	0	0	0	0	0	0	0	0	0	0	0	0	0	0	0	0	0
AY948357.1.1341	D_0__Bacteria, D_1__Actinobacteria, D_2__Actinobacteria, D_3__PeM15, D_4__uncultured bacterium, D_5__uncultured bacterium, D_6__uncultured bacterium	6	0	0	0	0	0	0	0	0	0	0	0	0	0	0	0	0	0	1	0	0	0	0	0	0	0	0	0	0	0	0	0	0	0	0	1	0	0	2	0	0	0	0	0	0	0	0	0
HQ011601.1.1208	D_0__Bacteria, D_1__Proteobacteria, D_2__Betaproteobacteria, D_3__Methylophilales, D_4__Methylophilaceae, D_5__Methylophilus, D_6__uncultured bacterium	170	0	0	0	0	0	0	0	0	0	0	0	0	0	0	0	0	0	0	0	0	0	0	0	156	0	0	0	0	0	0	14	0	0	0	0	0	0	0	0	0	0	0	0	0	0	0	0
LN570344.1.1317	D_0__Bacteria, D_1__Proteobacteria, D_2__Alphaproteobacteria, D_3__Rhizobiales, D_4__Phyllobacteriaceae, D_5__Mesorhizobium, D_6__uncultured bacterium	6	0	0	0	0	0	0	0	0	0	0	0	0	0	0	0	0	0	0	0	0	0	0	0	0	6	0	0	0	0	0	0	0	0	0	0	0	0	0	0	0	0	0	0	0	0	0	0
FJ179538.1.1496	D_0__Bacteria, D_1__Bacteroidetes, D_2__Sphingobacteriia, D_3__Sphingobacteriales, D_4__Sphingobacteriaceae, D_5__Sphingobacterium, D_6__Sphingobacterium sp. BHN1	9	0	0	0	0	0	0	0	0	0	0	0	0	0	0	0	0	0	0	0	0	0	0	0	0	0	0	0	0	0	0	0	0	0	0	0	0	0	0	0	0	0	0	0	0	0	0	0
HM823884.1.1328	D_0__Bacteria, D_1__Deinococcus-Thermus, D_2__Deinococci, D_3__Deinococcales, D_4__Deinococcaceae, D_5__Deinococcus, D_6__uncultured bacterium	3	0	0	0	0	0	0	0	0	0	0	0	0	0	0	0	0	0	0	0	0	0	0	0	0	0	0	0	0	0	0	0	0	0	0	0	0	0	0	0	0	0	0	0	0	0	0	0
FJ774959.1.1452	D_0__Bacteria, D_1__Proteobacteria, D_2__Alphaproteobacteria, D_3__Rhodospirillales, D_4__Acetobacteraceae, D_5__Asaia, D_6__proteobacterium symbiont of Nilaparvata lugens	47766	0	0	0	0	0	0	0	0	0	0	0	0	0	0	0	0	0	298	0	0	0	0	0	0	0	0	0	0	0	0	0	0	0	2	0	0	0	0	0	0	0	0	0	0	0	0	0
KF963723.1.1326	D_0__Bacteria, D_1__Proteobacteria, D_2__Alphaproteobacteria, D_3__Rhizobiales, D_4__Rhizobiaceae, D_5__Shinella, D_6__uncultured bacterium	19	0	0	0	0	0	0	0	0	0	0	0	0	0	8	0	0	0	0	0	0	0	0	0	11	0	0	0	0	0	0	0	0	0	0	0	0	0	0	0	0	0	0	0	0	0	0	0
FJ946599.1.1290	D_0__Bacteria, D_1__Proteobacteria, D_2__Alphaproteobacteria, D_3__Rhodobacterales, D_4__Rhodobacteraceae, D_5__Rhodobacter, D_6__uncultured Rhodobacterales bacterium	2	0	0	0	0	0	0	0	0	0	0	0	0	0	0	0	0	0	0	0	0	0	0	0	2	0	0	0	0	0	0	0	0	0	0	0	0	0	0	0	0	0	0	0	0	0	0	0
AB175639.1.1433	D_0__Bacteria, D_1__Proteobacteria, D_2__Alphaproteobacteria, D_3__Rhizobiales, D_4__Methylobacteriaceae, D_5__Methylobacterium, D_6__Methylobacterium organophilum	5	0	0	0	0	0	0	0	0	0	0	0	0	0	0	0	0	0	0	0	0	0	0	0	5	0	0	0	0	0	0	0	0	0	0	0	0	0	0	0	0	0	0	0	0	0	0	0
FJ960103.1.1365	D_0__Bacteria, D_1__Cyanobacteria, D_2__Cyanobacteria, D_3__SubsectionI, D_4__FamilyI, D_5__Prochlorococcus, D_6__uncultured bacterium	17	0	0	0	0	0	0	0	0	0	1	0	0	0	0	1	0	0	0	0	0	0	0	0	0	1	1	1	0	0	1	0	0	0	0	1	0	0	0	1	1	0	0	0	0	1	0	0
KC551259.1.1366	D_0__Bacteria, D_1__Firmicutes, D_2__Bacilli, D_3__Bacillales, D_4__Bacillaceae, D_5__Geobacillus, D_6__Geobacillus sp. HBB220	111	0	0	0	23	0	0	0	0	0	0	0	0	0	0	0	0	0	0	0	0	0	14	0	55	0	0	0	16	0	0	0	0	0	0	0	0	0	0	0	0	0	0	0	0	0	0	0
AB637345.1.1462	D_0__Bacteria, D_1__Deinococcus-Thermus, D_2__Deinococci, D_3__Deinococcales, D_4__Deinococcaceae, D_5__Deinococcus, D_6__uncultured bacterium	2	0	0	0	0	0	0	0	0	0	0	0	0	0	0	0	0	0	0	0	0	0	0	0	0	0	0	0	0	0	0	0	0	0	0	0	0	0	0	0	0	0	0	0	0	0	0	0
KC758924.1.1390	D_0__Bacteria, D_1__Proteobacteria, D_2__Betaproteobacteria, D_3__Burkholderiales, D_4__Comamonadaceae, D_5__Aquabacterium, D_6__uncultured bacterium	35	0	0	0	0	0	0	0	0	0	0	0	0	0	0	0	0	0	0	0	0	0	0	30	0	0	0	0	0	0	0	0	0	5	0	0	0	0	0	0	0	0	0	0	0	0	0	0
JF135773.1.1306	D_0__Bacteria, D_1__Proteobacteria, D_2__Alphaproteobacteria, D_3__Rhizobiales, D_4__Methylobacteriaceae, D_5__Methylobacterium, D_6__uncultured bacterium	4	0	0	0	0	0	0	0	0	0	0	0	0	0	0	0	0	0	0	0	0	0	0	0	2	0	0	0	0	0	0	0	0	0	0	0	0	0	0	0	0	0	0	0	0	0	0	0
GU815104.1.1471	D_0__Bacteria, D_1__Proteobacteria, D_2__Gammaproteobacteria, D_3__Enterobacteriales, D_4__Enterobacteriaceae, D_5__Citrobacter, D_6__uncultured bacterium	2577	0	0	0	0	0	0	0	0	0	0	0	0	0	0	0	0	0	0	0	0	0	0	0	0	0	0	0	0	0	0	0	0	0	1	0	0	0	2	0	0	0	1	146	125	139	119	32
AF548880.1.1322	D_0__Bacteria, D_1__Firmicutes, D_2__Bacilli, D_3__Bacillales, D_4__Planococcaceae, D_5__Sporosarcina, D_6__Bacillus sp. CPB 9	80	0	0	0	0	0	0	0	0	0	0	0	0	77	0	0	0	0	0	0	0	3	0	0	0	0	0	0	0	0	0	0	0	0	0	0	0	0	0	0	0	0	0	0	0	0	0	0
EU162043.1.1420	D_0__Bacteria, D_1__Proteobacteria, D_2__Gammaproteobacteria, D_3__Pseudomonadales, D_4__Pseudomonadaceae, D_5__Pseudomonas, D_6__Pseudomonas sp. B5	25	0	0	0	0	0	9	0	0	0	0	0	0	0	0	0	0	0	0	0	0	4	0	0	0	0	0	0	0	0	0	0	12	0	0	0	0	0	0	0	0	0	0	0	0	0	0	0
AY168742.1.1500	D_0__Bacteria, D_1__Proteobacteria, D_2__Betaproteobacteria, D_3__Hot Creek 32, D_4__uncultured bacterium, D_5__uncultured bacterium, D_6__uncultured bacterium	95	0	0	0	27	0	0	0	0	0	0	0	0	0	0	0	0	0	0	0	0	0	0	0	0	0	0	0	0	0	0	0	0	68	0	0	0	0	0	0	0	0	0	0	0	0	0	0
JF217287.1.1304	D_0__Bacteria, D_1__Proteobacteria, D_2__Alphaproteobacteria, D_3__Rhizobiales, D_4__Methylobacteriaceae, D_5__Methylobacterium, D_6__uncultured bacterium	139	0	0	0	0	0	0	0	0	0	0	5	0	0	0	0	0	0	0	0	0	0	0	3	0	0	11	0	15	0	0	0	0	0	0	0	0	29	0	0	12	0	0	0	0	0	0	0
EU772613.1.1305	D_0__Bacteria, D_1__Proteobacteria, D_2__Gammaproteobacteria, D_3__Enterobacteriales, D_4__Enterobacteriaceae, D_5__Enterobacter, D_6__uncultured bacterium	28	4	0	0	0	0	6	0	0	0	0	1	0	0	0	0	1	2	0	0	0	0	0	1	3	0	1	0	0	0	0	0	0	0	0	0	0	1	1	0	1	0	5	0	0	0	0	0
GQ040606.1.1350	D_0__Bacteria, D_1__Firmicutes, D_2__Clostridia, D_3__Clostridiales, D_4__Family XI, D_5__Anaerococcus, D_6__uncultured bacterium	78	0	11	0	44	0	0	0	0	0	0	0	0	0	0	0	0	6	0	0	0	0	0	0	2	0	0	0	0	0	0	0	0	0	0	0	0	14	0	0	0	0	0	0	0	0	0	0
JN032355.1.1380	D_0__Bacteria, D_1__Actinobacteria, D_2__Actinobacteria, D_3__Micrococcales, D_4__Micrococcaceae, D_5__Micrococcus, D_6__uncultured Micrococcus sp.	2	0	0	0	0	0	2	0	0	0	0	0	0	0	0	0	0	0	0	0	0	0	0	0	0	0	0	0	0	0	0	0	0	0	0	0	0	0	0	0	0	0	0	0	0	0	0	0
KF413412.1.1460	D_0__Bacteria, D_1__Firmicutes, D_2__Bacilli, D_3__Bacillales, D_4__Staphylococcaceae, D_5__Staphylococcus, D_6__Staphylococcus saprophyticus	97	0	0	0	0	0	0	0	0	0	0	0	0	0	0	0	0	0	0	0	0	0	0	0	0	0	0	0	0	0	0	0	0	0	0	0	0	0	0	0	0	0	0	0	0	0	0	0
HQ120641.1.1456	D_0__Bacteria, D_1__Proteobacteria, D_2__Alphaproteobacteria, D_3__Sphingomonadales, D_4__Sphingomonadaceae, D_5__Sphingomonas, D_6__uncultured bacterium	2	0	0	0	0	0	0	0	0	0	0	0	0	0	0	0	0	0	0	0	0	0	0	0	0	0	0	0	0	0	0	0	0	0	0	0	0	0	0	0	0	0	0	0	0	0	0	0
FQ659658.1.1349	D_0__Bacteria, D_1__Proteobacteria, D_2__Betaproteobacteria, D_3__Burkholderiales, D_4__Comamonadaceae, D_5__uncultured, D_6__uncultured soil bacterium	6	0	0	0	0	0	0	0	0	0	0	0	0	0	0	0	0	0	0	0	0	0	0	0	3	0	0	0	0	0	0	0	0	0	0	0	0	0	0	3	0	0	0	0	0	0	0	0
KF543256.1.1362	D_0__Bacteria, D_1__Actinobacteria, D_2__Actinobacteria, D_3__Micrococcales, D_4__Micrococcaceae, D_5__Rothia, D_6__Rothia nasimurium	12	0	0	0	0	0	0	7	0	0	0	0	0	0	0	0	0	0	0	0	0	0	0	0	5	0	0	0	0	0	0	0	0	0	0	0	0	0	0	0	0	0	0	0	0	0	0	0
FN794246.1.1498	D_0__Bacteria, D_1__Proteobacteria, D_2__Gammaproteobacteria, D_3__Pseudomonadales, D_4__Pseudomonadaceae, D_5__Pseudomonas, D_6__uncultured bacterium	54	5	4	0	2	1	0	0	0	0	0	1	0	0	0	0	0	1	3	1	2	1	0	5	0	0	5	2	1	0	0	1	4	0	0	0	0	2	3	0	4	0	1	0	0	0	0	0
JN643061.1.1302	D_0__Bacteria, D_1__Proteobacteria, D_2__Gammaproteobacteria, D_3__Xanthomonadales, D_4__Xanthomonadaceae, D_5__Panacagrimonas, D_6__uncultured bacterium	43	0	0	0	0	0	0	0	0	0	0	0	0	0	0	0	0	0	0	0	0	0	0	41	0	0	0	0	0	0	0	0	0	0	0	0	0	0	2	0	0	0	0	0	0	0	0	0
EU595359.1.1408	D_0__Bacteria, D_1__Bacteroidetes, D_2__Sphingobacteriia, D_3__Sphingobacteriales, D_4__Sphingobacteriaceae, D_5__Sphingobacterium, D_6__Sphingobacterium sp. 34	61	0	0	0	0	0	0	0	0	0	0	0	0	0	0	0	0	0	0	0	0	0	0	0	0	0	0	0	0	0	0	0	0	0	0	0	0	0	0	0	0	0	0	0	0	0	0	0
EU705022.1.1285	D_0__Bacteria, D_1__Proteobacteria, D_2__Gammaproteobacteria, D_3__Pseudomonadales, D_4__Moraxellaceae, D_5__Acinetobacter, D_6__uncultured Acinetobacter sp.	2	0	0	0	0	0	0	0	0	0	0	0	0	0	0	0	0	0	0	0	0	0	0	0	0	0	0	0	0	0	0	0	0	0	0	0	0	0	0	0	0	0	0	0	0	0	0	0
GAXA01004606.2.1370	D_0__Bacteria, D_1__Proteobacteria, D_2__Gammaproteobacteria, D_3__Pseudomonadales, D_4__Pseudomonadaceae, D_5__Pseudomonas, D_6__Isonychia bicolor	21729	278	653	7	177	336	80	17	12	1	700	520	513	173	176	239	335	756	891	244	672	24	391	797	434	69	290	225	437	766	120	1442	326	586	35	240	164	528	507	20	235	7	798	6	28	0	5	53
JQ684445.1.1480	D_0__Bacteria, D_1__Proteobacteria, D_2__TA18, D_3__uncultured Ochrobactrum sp., D_4__uncultured Ochrobactrum sp., D_5__uncultured Ochrobactrum sp., D_6__uncultured Ochrobactrum sp.	2	0	0	0	0	0	0	0	0	0	0	0	0	0	0	0	0	0	0	0	0	0	0	0	0	0	0	0	0	0	0	0	0	0	0	0	0	0	0	0	0	0	0	0	0	0	0	0
JQ316675.1.1495	D_0__Bacteria, D_1__Proteobacteria, D_2__Betaproteobacteria, D_3__Burkholderiales, D_4__Oxalobacteraceae, D_5__Massilia, D_6__uncultured bacterium	11	0	0	0	0	11	0	0	0	0	0	0	0	0	0	0	0	0	0	0	0	0	0	0	0	0	0	0	0	0	0	0	0	0	0	0	0	0	0	0	0	0	0	0	0	0	0	0
FJ375873.1.1453	D_0__Bacteria, D_1__Firmicutes, D_2__Clostridia, D_3__Clostridiales, D_4__Clostridiaceae 1, D_5__Clostridium sensu stricto 1, D_6__uncultured bacterium	51	33	0	0	0	0	0	0	0	0	0	0	0	0	0	0	0	0	0	0	0	0	0	0	0	0	0	0	0	0	0	0	0	0	0	0	0	0	17	0	0	0	0	0	0	0	0	0
FR823006.1.1439	D_0__Bacteria, D_1__Proteobacteria, D_2__Alphaproteobacteria, D_3__Rickettsiales, D_4__Rickettsiaceae, D_5__uncultured, D_6__endosymbiont of Euplotes octocarinatus FL(12)-VI	24	0	0	0	0	0	0	0	0	0	0	0	0	0	0	0	0	0	0	0	0	24	0	0	0	0	0	0	0	0	0	0	0	0	0	0	0	0	0	0	0	0	0	0	0	0	0	0
LN563815.1.1379	D_0__Bacteria, D_1__Actinobacteria, D_2__Thermoleophilia, D_3__Solirubrobacterales, D_4__Solirubrobacteraceae, D_5__Solirubrobacter, D_6__uncultured bacterium	17	0	0	0	0	0	0	0	0	0	0	0	0	0	0	0	0	0	0	17	0	0	0	0	0	0	0	0	0	0	0	0	0	0	0	0	0	0	0	0	0	0	0	0	0	0	0	0
HM309650.1.1368	D_0__Bacteria, D_1__Verrucomicrobia, D_2__Verrucomicrobiae, D_3__Verrucomicrobiales, D_4__Verrucomicrobiaceae, D_5__Brevifollis, D_6__uncultured bacterium	50	0	0	0	0	39	0	0	0	0	0	0	11	0	0	0	0	0	0	0	0	0	0	0	0	0	0	0	0	0	0	0	0	0	0	0	0	0	0	0	0	0	0	0	0	0	0	0
EU672823.1.1507	D_0__Bacteria, D_1__Proteobacteria, D_2__Alphaproteobacteria, D_3__Rhizobiales, D_4__Methylobacteriaceae, D_5__Methylobacterium, D_6__Methylobacterium sp. 117	167	0	0	0	0	0	0	4	0	0	0	0	0	0	0	0	0	46	0	0	44	0	0	5	4	8	10	0	7	0	0	1	0	18	0	0	0	0	0	0	5	0	0	0	0	0	0	0
JN245796.1.1499	D_0__Bacteria, D_1__Bacteroidetes, D_2__Bacteroidia, D_3__Bacteroidales, D_4__Prevotellaceae, D_5__Prevotella 7, D_6__uncultured bacterium	4	0	0	0	0	0	0	0	0	0	0	0	0	0	0	0	0	0	0	0	0	0	0	0	0	0	0	0	0	0	0	0	0	0	0	0	0	0	0	0	0	0	0	0	0	0	0	0
KF102552.1.1352	D_0__Bacteria, D_1__Actinobacteria, D_2__Actinobacteria, D_3__Corynebacteriales, D_4__uncultured, D_5__uncultured bacterium, D_6__uncultured bacterium	2	0	0	0	0	0	0	0	0	0	0	0	0	0	0	0	0	0	0	0	0	0	0	0	0	0	0	0	0	0	0	0	0	0	0	0	0	0	0	0	0	0	0	0	0	0	0	0
GQ051663.1.1346	D_0__Bacteria, D_1__Firmicutes, D_2__Clostridia, D_3__Clostridiales, D_4__Family XI, D_5__Anaerococcus, D_6__uncultured bacterium	2	0	0	0	0	0	0	0	0	0	0	0	0	0	0	0	2	0	0	0	0	0	0	0	0	0	0	0	0	0	0	0	0	0	0	0	0	0	0	0	0	0	0	0	0	0	0	0
FJ478762.1.1508	D_0__Bacteria, D_1__Actinobacteria, D_2__Thermoleophilia, D_3__Gaiellales, D_4__Gaiellaceae, D_5__Gaiella, D_6__uncultured bacterium	4	0	0	0	0	0	0	0	0	0	0	0	0	0	0	0	0	0	0	0	0	0	0	0	0	0	0	0	0	0	0	0	0	0	0	0	0	0	4	0	0	0	0	0	0	0	0	0
JMCM01000373.809.2215	D_0__Bacteria, D_1__Tenericutes, D_2__Mollicutes, D_3__Entomoplasmatales, D_4__Spiroplasmataceae, D_5__Spiroplasma, D_6__Dactylopius coccus	1139	0	0	0	0	0	4	0	0	0	0	0	0	0	0	0	26	0	0	0	0	4	0	8	2	2	0	0	1048	0	0	0	0	0	0	0	0	0	10	0	0	0	0	0	0	0	0	0
KF585027.1.1376	D_0__Bacteria, D_1__Actinobacteria, D_2__Actinobacteria, D_3__Micrococcales, D_4__Brevibacteriaceae, D_5__Brevibacterium, D_6__Brevibacterium sp. ZJHD5-03	37	0	0	0	0	0	0	0	0	0	0	0	26	7	0	0	0	0	0	0	0	0	0	0	0	0	0	0	0	0	0	0	0	0	0	0	0	0	0	0	0	0	0	0	0	0	0	0
DQ264492.1.1523	D_0__Bacteria, D_1__Proteobacteria, D_2__Gammaproteobacteria, D_3__Pseudomonadales, D_4__Pseudomonadaceae, D_5__Pseudomonas, D_6__uncultured bacterium	60	0	0	0	0	0	0	0	0	0	0	0	0	0	0	0	0	28	0	0	0	0	0	0	0	0	0	0	0	0	0	0	0	0	0	0	0	32	0	0	0	0	0	0	0	0	0	0
HM309493.1.1306	D_0__Bacteria, D_1__Proteobacteria, D_2__Alphaproteobacteria, D_3__Sphingomonadales, D_4__Sphingomonadaceae, D_5__Sphingomonas, D_6__uncultured bacterium	26	0	0	0	0	0	0	0	0	0	0	0	0	0	0	0	0	0	0	0	0	0	0	0	0	0	0	0	0	0	0	0	0	0	0	0	0	0	0	0	22	0	0	0	0	0	0	0
EF019390.1.1333	D_0__Bacteria, D_1__Proteobacteria, D_2__Alphaproteobacteria, D_3__Rhizobiales, D_4__Xanthobacteraceae, D_5__Labrys, D_6__uncultured Phyllobacteriaceae bacterium	1067	0	0	0	0	0	0	0	1	0	270	0	25	0	0	12	0	0	0	0	0	0	0	0	0	0	0	0	0	141	0	264	0	159	3	15	13	0	0	0	0	0	0	0	0	0	0	0
JF172099.1.1346	D_0__Bacteria, D_1__Actinobacteria, D_2__Actinobacteria, D_3__Corynebacteriales, D_4__Corynebacteriaceae, D_5__Corynebacterium 1, D_6__uncultured bacterium	7	0	0	0	0	0	0	0	0	0	0	0	0	0	0	0	0	0	0	0	0	0	0	0	0	0	0	0	7	0	0	0	0	0	0	0	0	0	0	0	0	0	0	0	0	0	0	0
FJ592815.1.1377	D_0__Bacteria, D_1__Actinobacteria, D_2__Actinobacteria, D_3__Corynebacteriales, D_4__Mycobacteriaceae, D_5__Mycobacterium, D_6__uncultured bacterium	26	0	0	0	26	0	0	0	0	0	0	0	0	0	0	0	0	0	0	0	0	0	0	0	0	0	0	0	0	0	0	0	0	0	0	0	0	0	0	0	0	0	0	0	0	0	0	0
KF385043.1.1448	D_0__Bacteria, D_1__Proteobacteria, D_2__Alphaproteobacteria, D_3__Rhizobiales, D_4__Rhizobiaceae, D_5__Rhizobium, D_6__uncultured Rhizobium sp.	47	0	0	0	0	20	0	0	0	0	0	0	0	0	0	0	0	0	0	0	0	0	0	0	27	0	0	0	0	0	0	0	0	0	0	0	0	0	0	0	0	0	0	0	0	0	0	0
AM930280.1.1444	D_0__Bacteria, D_1__Proteobacteria, D_2__Alphaproteobacteria, D_3__Rhizobiales, D_4__Brucellaceae, D_5__Daeguia, D_6__uncultured bacterium	69	0	0	0	0	0	0	0	0	0	0	0	0	0	0	0	0	0	0	0	0	0	0	0	0	0	0	0	0	0	0	0	69	0	0	0	0	0	0	0	0	0	0	0	0	0	0	0
AF143446.1.1458	D_0__Bacteria, D_1__Proteobacteria, D_2__Alphaproteobacteria, D_3__Rhizobiales, D_4__Bartonellaceae, D_5__Bartonella, D_6__Bartonella vinsonii subsp. berkhoffii	38	0	0	0	0	0	0	0	0	0	0	0	0	0	0	0	0	0	0	0	0	0	0	0	0	0	0	0	0	0	0	0	0	0	0	0	0	0	0	0	0	0	0	0	0	0	0	0
HM296835.1.1339	D_0__Bacteria, D_1__Actinobacteria, D_2__Actinobacteria, D_3__Corynebacteriales, D_4__Corynebacteriaceae, D_5__Corynebacterium 1, D_6__uncultured bacterium	38	0	0	0	0	0	24	0	0	0	0	9	0	0	0	0	0	0	0	0	0	0	0	0	1	0	0	0	0	0	0	0	0	0	0	0	0	0	0	0	0	0	0	0	0	0	0	0
LN558624.1.1376	D_0__Bacteria, D_1__Proteobacteria, D_2__Gammaproteobacteria, D_3__Enterobacteriales, D_4__Enterobacteriaceae, D_5__Proteus, D_6__Proteus mirabilis	72	72	0	0	0	0	0	0	0	0	0	0	0	0	0	0	0	0	0	0	0	0	0	0	0	0	0	0	0	0	0	0	0	0	0	0	0	0	0	0	0	0	0	0	0	0	0	0
FJ976542.1.1383	D_0__Bacteria, D_1__Proteobacteria, D_2__Gammaproteobacteria, D_3__Xanthomonadales, D_4__Xanthomonadaceae, D_5__Stenotrophomonas, D_6__Stenotrophomonas sp. LCR33	3	0	0	0	0	0	0	0	0	0	0	0	0	0	0	0	0	0	0	0	0	0	0	0	3	0	0	0	0	0	0	0	0	0	0	0	0	0	0	0	0	0	0	0	0	0	0	0
EU417655.1.1432	D_0__Bacteria, D_1__Firmicutes, D_2__Bacilli, D_3__Bacillales, D_4__Bacillaceae, D_5__Bacillus, D_6__Bacillus sp. 5.5LF25T	5	0	0	0	0	0	0	0	0	0	0	0	0	0	0	0	0	0	0	0	0	0	0	0	0	0	0	0	0	0	0	0	0	0	0	0	0	0	0	0	0	0	0	0	0	0	0	0
GQ037346.1.1385	D_0__Bacteria, D_1__Firmicutes, D_2__Negativicutes, D_3__Selenomonadales, D_4__Veillonellaceae, D_5__Veillonella, D_6__uncultured bacterium	33	0	0	0	0	0	0	0	0	0	0	0	0	0	0	0	0	0	12	0	21	0	0	0	0	0	0	0	0	0	0	0	0	0	0	0	0	0	0	0	0	0	0	0	0	0	0	0
AGCI01000028.1.1356	D_0__Bacteria, D_1__Proteobacteria, D_2__Gammaproteobacteria, D_3__Enterobacteriales, D_4__Enterobacteriaceae, D_5__Hafnia, D_6__Hafnia alvei ATCC 51873	44	0	0	0	0	0	0	0	0	0	0	0	0	0	0	0	0	0	0	0	0	0	0	0	0	0	0	0	0	0	0	0	0	0	0	0	0	0	0	0	0	0	0	2	3	1	1	1
EF119847.1.1442	D_0__Bacteria, D_1__Proteobacteria, D_2__Gammaproteobacteria, D_3__Pseudomonadales, D_4__Pseudomonadaceae, D_5__Pseudomonas, D_6__Pseudomonas sp. CWX5	34	0	0	0	0	0	0	2	0	0	0	3	0	0	0	0	0	0	0	0	0	0	0	25	4	0	0	0	0	0	0	0	0	0	0	0	0	0	0	0	0	0	0	0	0	0	0	0
LK392709.1.1389	D_0__Bacteria, D_1__Bacteroidetes, D_2__Bacteroidia, D_3__Bacteroidales, D_4__Bacteroidaceae, D_5__Bacteroides, D_6__uncultured bacterium	134	0	0	0	0	0	0	0	0	0	0	0	0	0	0	0	0	0	0	0	0	0	0	0	0	0	0	0	0	0	0	0	0	0	0	0	0	0	0	0	0	0	0	0	0	0	0	0
EF653586.1.1334	D_0__Bacteria, D_1__Bacteroidetes, D_2__Flavobacteriia, D_3__Flavobacteriales, D_4__Flavobacteriaceae, D_5__Flavobacterium, D_6__uncultured bacterium	7	0	0	0	0	0	0	0	0	0	0	0	0	0	0	0	0	0	0	0	0	0	0	0	0	0	0	0	0	0	0	0	0	0	0	0	0	0	0	0	0	0	0	0	0	0	0	0
FJ889313.1.1443	D_0__Bacteria, D_1__Proteobacteria, D_2__Alphaproteobacteria, D_3__Sphingomonadales, D_4__Erythrobacteraceae, D_5__Altererythrobacter, D_6__uncultured Porphyrobacter sp.	31	0	0	0	0	0	0	0	0	0	0	0	0	0	0	0	0	0	0	0	0	0	0	0	26	5	0	0	0	0	0	0	0	0	0	0	0	0	0	0	0	0	0	0	0	0	0	0
KF788221.1.1430	D_0__Bacteria, D_1__Actinobacteria, D_2__Actinobacteria, D_3__Micrococcales, D_4__Microbacteriaceae, D_5__Microbacterium, D_6__Microbacterium sp. F28(2013)	2	0	0	0	0	0	0	0	0	0	0	0	0	0	0	0	0	0	0	0	0	0	0	0	0	0	0	0	0	0	0	0	0	0	0	0	0	0	0	1	0	0	0	0	0	0	0	0
KF248417.1.1325	D_0__Bacteria, D_1__Bacteroidetes, D_2__Bacteroidia, D_3__Bacteroidales, D_4__Prevotellaceae, D_5__Alloprevotella, D_6__uncultured Prevotella sp.	12	0	0	0	0	0	0	0	0	0	0	0	0	0	0	0	0	0	0	0	0	0	0	0	0	0	0	0	0	0	0	0	0	0	0	0	0	0	0	0	0	0	0	0	0	0	0	0
KC775699.1.1399	D_0__Bacteria, D_1__Proteobacteria, D_2__Betaproteobacteria, D_3__Burkholderiales, D_4__Comamonadaceae, D_5__Schlegelella, D_6__uncultured Schlegelella sp.	695	26	26	0	0	2	0	0	0	0	0	26	0	0	0	0	21	0	35	0	2	4	0	39	16	3	38	54	55	0	0	0	19	0	0	0	0	122	83	1	37	0	0	0	0	0	0	0
KC665708.1.1507	D_0__Bacteria, D_1__Proteobacteria, D_2__Gammaproteobacteria, D_3__Pseudomonadales, D_4__Moraxellaceae, D_5__uncultured, D_6__Aeromonas sp. 2e	63	0	0	0	28	0	0	0	0	0	0	0	0	0	0	0	0	0	35	0	0	0	0	0	0	0	0	0	0	0	0	0	0	0	0	0	0	0	0	0	0	0	0	0	0	0	0	0
DQ344632.1.1467	D_0__Bacteria, D_1__Actinobacteria, D_2__Actinobacteria, D_3__Pseudonocardiales, D_4__Pseudonocardiaceae, D_5__Pseudonocardia, D_6__Pseudonocardia ailaonensis	4	0	0	0	0	0	0	0	0	0	0	0	0	0	0	0	0	0	0	0	0	0	0	0	0	0	0	0	0	0	0	0	0	0	0	0	0	0	0	0	0	0	0	0	0	0	0	0
EU705038.1.1227	D_0__Bacteria, D_1__Proteobacteria, D_2__Alphaproteobacteria, D_3__Sphingomonadales, D_4__Sphingomonadaceae, D_5__Novosphingobium, D_6__uncultured Novosphingobium sp.	1497	0	0	0	0	0	0	0	0	0	0	0	0	0	0	0	0	0	0	0	0	0	0	0	1491	6	0	0	0	0	0	0	0	0	0	0	0	0	0	0	0	0	0	0	0	0	0	0
KM100582.1.1415	D_0__Bacteria, D_1__Bacteroidetes, D_2__Cytophagia, D_3__Cytophagales, D_4__Cytophagaceae, D_5__Dyadobacter, D_6__Dyadobacter sp. THG-J3	2	0	0	0	0	0	0	0	0	0	0	0	0	0	0	0	0	0	0	0	0	0	0	0	0	0	0	0	0	0	0	0	0	0	0	0	0	0	0	0	0	0	0	0	0	0	0	2
JF203069.1.1363	D_0__Bacteria, D_1__Proteobacteria, D_2__Gammaproteobacteria, D_3__Enterobacteriales, D_4__Enterobacteriaceae, D_5__Pantoea, D_6__uncultured bacterium	20	0	5	0	0	0	0	0	0	0	0	0	0	0	0	0	0	0	0	0	0	0	0	0	0	0	0	0	0	0	0	0	0	0	0	0	0	0	0	0	0	0	0	0	0	0	0	0
EU801571.1.1492	D_0__Bacteria, D_1__Proteobacteria, D_2__Betaproteobacteria, D_3__Burkholderiales, D_4__Oxalobacteraceae, D_5__Massilia, D_6__uncultured bacterium	8	0	0	0	0	0	0	0	0	0	0	0	0	0	0	0	0	0	0	0	0	0	0	0	8	0	0	0	0	0	0	0	0	0	0	0	0	0	0	0	0	0	0	0	0	0	0	0
FJ267536.1.1366	D_0__Bacteria, D_1__Actinobacteria, D_2__Actinobacteria, D_3__Propionibacteriales, D_4__Nocardioidaceae, D_5__Aeromicrobium, D_6__Aeromicrobium sp. I_Gauze_W_12_4	95	0	18	0	0	0	0	0	0	0	0	0	77	0	0	0	0	0	0	0	0	0	0	0	0	0	0	0	0	0	0	0	0	0	0	0	0	0	0	0	0	0	0	0	0	0	0	0
FJ015028.1.1368	D_0__Bacteria, D_1__Proteobacteria, D_2__Gammaproteobacteria, D_3__Pseudomonadales, D_4__Pseudomonadaceae, D_5__Pseudomonas, D_6__Pseudomonas sp. M49-6.2	12	0	0	0	0	0	0	0	0	0	0	0	0	0	0	0	0	0	0	0	0	0	0	0	0	0	0	0	0	0	0	0	0	0	0	0	0	0	0	0	0	0	0	0	0	0	0	0
CBXU010029358.21841.23289	D_0__Bacteria, D_1__Cyanobacteria, D_2__Chloroplast, D_3__Fraxinus excelsior (European ash), D_4__Fraxinus excelsior (European ash), D_5__Fraxinus excelsior (European ash), D_6__Fraxinus excelsior (European ash)	7	0	0	0	0	5	0	0	0	0	0	0	0	0	0	0	0	0	0	0	0	0	0	0	0	0	0	0	0	0	0	0	0	0	0	0	0	0	0	0	0	0	0	0	0	0	0	0
HQ780923.1.1448	D_0__Bacteria, D_1__Bacteroidetes, D_2__Bacteroidia, D_3__Bacteroidales, D_4__Prevotellaceae, D_5__Alloprevotella, D_6__uncultured organism	2	0	0	0	0	0	0	0	0	0	0	0	0	0	0	0	0	0	0	0	0	0	0	0	0	0	0	0	0	0	0	0	0	0	0	0	0	0	0	0	0	0	0	0	0	0	0	0
KF799748.1.1458	D_0__Bacteria, D_1__Cyanobacteria, D_2__Chloroplast, D_3__uncultured bacterium, D_4__uncultured bacterium, D_5__uncultured bacterium, D_6__uncultured bacterium	2	0	0	0	0	0	0	0	0	0	0	0	0	0	0	0	0	0	0	0	1	0	0	0	0	0	0	0	0	0	0	0	0	0	0	0	0	0	0	0	0	0	0	0	0	0	0	0
GQ059094.1.1372	D_0__Bacteria, D_1__Firmicutes, D_2__Bacilli, D_3__Bacillales, D_4__Bacillaceae, D_5__Bacillus, D_6__uncultured bacterium	157	0	0	0	0	0	0	0	0	0	0	0	0	0	0	0	0	0	0	0	0	0	0	0	0	0	0	0	0	0	0	0	0	0	0	0	0	0	0	0	0	0	0	0	0	0	0	0
GU569112.1.1447	D_0__Bacteria, D_1__Proteobacteria, D_2__Alphaproteobacteria, D_3__Rhizobiales, D_4__Bradyrhizobiaceae, D_5__Nitrobacter, D_6__uncultured Rhodopseudomonas sp.	31	0	0	0	0	0	0	0	0	0	0	0	0	0	0	0	0	0	0	0	0	0	0	0	12	19	0	0	0	0	0	0	0	0	0	0	0	0	0	0	0	0	0	0	0	0	0	0
FJ612268.1.1500	D_0__Bacteria, D_1__Verrucomicrobia, D_2__Spartobacteria, D_3__Chthoniobacterales, D_4__DA101 soil group, D_5__uncultured bacterium, D_6__uncultured bacterium	8	0	0	0	0	0	0	0	0	0	0	0	0	0	0	0	1	0	0	0	0	0	0	0	1	0	0	1	0	0	0	0	0	0	0	0	0	1	1	0	0	0	0	0	1	0	1	0
JF128946.1.1349	D_0__Bacteria, D_1__Actinobacteria, D_2__Actinobacteria, D_3__Micrococcales, D_4__Intrasporangiaceae, D_5__uncultured, D_6__uncultured bacterium	2	0	0	0	0	0	0	0	0	0	0	0	0	0	0	0	0	0	0	0	0	0	0	0	0	0	0	0	0	0	0	0	0	0	0	0	0	0	0	0	0	0	0	0	0	0	0	0
GU188917.1.1396	D_0__Bacteria, D_1__Proteobacteria, D_2__Gammaproteobacteria, D_3__Pseudomonadales, D_4__Pseudomonadaceae, D_5__Pseudomonas, D_6__Pseudomonas jessenii	3	0	0	0	0	0	0	0	0	0	0	0	0	0	0	0	0	0	3	0	0	0	0	0	0	0	0	0	0	0	0	0	0	0	0	0	0	0	0	0	0	0	0	0	0	0	0	0
AM412127.1.1354	D_0__Bacteria, D_1__Proteobacteria, D_2__Betaproteobacteria, D_3__Burkholderiales, D_4__Comamonadaceae, D_5__Aquabacterium, D_6__Aquabacterium sp. P-136	54	0	0	0	0	0	0	0	0	0	0	0	0	0	0	0	0	0	0	45	0	0	0	0	2	0	0	0	0	0	0	0	0	0	0	0	0	0	0	0	0	0	0	0	0	0	0	0
HM298672.1.1282	D_0__Bacteria, D_1__Proteobacteria, D_2__Alphaproteobacteria, D_3__Rhodobacterales, D_4__Rhodobacteraceae, D_5__Paracocccus, D_6__uncultured bacterium	331	0	0	0	0	0	0	1	0	0	0	5	0	50	0	0	0	4	0	0	118	0	0	90	0	0	0	0	0	0	0	0	0	0	0	0	0	0	0	0	0	0	7	0	0	0	0	0
D17527.1.1394	D_0__Bacteria, D_1__Actinobacteria, D_2__Actinobacteria, D_3__Kineosporiales, D_4__Kineosporiaceae, D_5__Kineococcus, D_6__Kineococcus aurantiacus	12	0	0	0	0	0	0	0	0	0	0	0	0	0	0	0	0	0	0	0	0	0	12	0	0	0	0	0	0	0	0	0	0	0	0	0	0	0	0	0	0	0	0	0	0	0	0	0
HH792644.1.1448	D_0__Bacteria, D_1__Firmicutes, D_2__Clostridia, D_3__Clostridiales, D_4__Clostridiaceae 1, D_5__Proteiniclasticum, D_6__unidentified	6	0	0	0	0	0	0	0	0	0	0	0	0	0	0	0	0	0	0	0	0	0	6	0	0	0	0	0	0	0	0	0	0	0	0	0	0	0	0	0	0	0	0	0	0	0	0	0
HQ682021.1.1451	D_0__Bacteria, D_1__Proteobacteria, D_2__Alphaproteobacteria, D_3__Rhizobiales, D_4__Rhizobiaceae, D_5__Rhizobium, D_6__uncultured bacterium	8	0	0	0	0	0	0	0	0	0	0	0	0	0	2	0	0	0	0	0	0	0	0	0	2	0	0	0	0	0	0	0	0	0	0	0	0	0	0	4	0	0	0	0	0	0	0	0
GU455146.1.1517	D_0__Bacteria, D_1__Firmicutes, D_2__Clostridia, D_3__Clostridiales, D_4__Peptostreptococcaceae, D_5__Acetoanaerobium, D_6__uncultured bacterium	33	0	0	0	0	0	0	0	0	0	0	0	0	0	0	0	0	0	0	0	0	0	0	0	0	0	0	0	0	0	0	0	0	0	0	0	0	33	0	0	0	0	0	0	0	0	0	0
EU488186.1.1483	D_0__Bacteria, D_1__Proteobacteria, D_2__Alphaproteobacteria, D_3__Rhizobiales, D_4__Rhizobiaceae, D_5__Rhizobium, D_6__uncultured bacterium	5	0	0	0	0	0	0	0	0	0	0	0	0	0	0	0	0	0	0	0	0	0	0	0	5	0	0	0	0	0	0	0	0	0	0	0	0	0	0	0	0	0	0	0	0	0	0	0
KC331757.1.1335	D_0__Bacteria, D_1__Actinobacteria, D_2__Thermoleophilia, D_3__Gaiellales, D_4__uncultured, D_5__uncultured bacterium, D_6__uncultured bacterium	25	0	0	0	0	0	0	0	0	0	0	0	0	0	0	0	0	0	0	0	0	0	0	0	3	0	0	18	0	0	0	0	0	0	0	0	0	0	0	0	0	0	0	0	0	0	0	0
CP000750.3112461.3113972	D_0__Bacteria, D_1__Actinobacteria, D_2__Actinobacteria, D_3__Kineosporiales, D_4__Kineosporiaceae, D_5__Kineococcus, D_6__Kineococcus radiotolerans SRS30216 = ATCC BAA-149	3	0	0	0	0	0	0	0	0	0	0	0	0	0	0	0	0	0	0	0	0	0	0	0	0	0	0	0	0	0	0	0	0	0	0	0	0	0	0	3	0	0	0	0	0	0	0	0
EU512011.1.1361	D_0__Bacteria, D_1__Proteobacteria, D_2__Gammaproteobacteria, D_3__Pseudomonadales, D_4__Pseudomonadaceae, D_5__Pseudomonas, D_6__uncultured bacterium	4	0	0	0	0	0	0	0	0	0	0	0	0	0	0	0	0	0	0	0	0	0	0	0	0	0	0	0	0	0	0	0	0	0	0	0	0	0	0	0	0	0	0	0	0	0	0	0
GQ016570.1.1348	D_0__Bacteria, D_1__Actinobacteria, D_2__Actinobacteria, D_3__Micrococcales, D_4__Micrococcaceae, D_5__Rothia, D_6__uncultured bacterium	2	0	0	0	0	0	0	0	0	0	0	0	0	0	0	0	0	0	0	0	0	0	0	0	0	0	0	0	0	0	0	0	0	0	0	0	0	0	0	0	0	0	0	0	0	0	0	0
HE662687.1.1595	D_0__Bacteria, D_1__Proteobacteria, D_2__Gammaproteobacteria, D_3__Enterobacteriales, D_4__Enterobacteriaceae, D_5__Pantoea, D_6__Pantoea sp. X32	2	0	0	0	0	0	0	0	0	0	0	0	0	0	0	0	0	0	0	0	0	0	0	0	0	0	0	0	0	0	0	0	0	0	0	0	0	0	0	0	0	0	0	0	0	0	0	0
KF072318.1.1353	D_0__Bacteria, D_1__Proteobacteria, D_2__Betaproteobacteria, D_3__Burkholderiales, D_4__Oxalobacteraceae, D_5__Massilia, D_6__uncultured bacterium	113	0	0	0	0	0	0	0	0	0	0	0	0	64	2	12	0	0	0	0	0	0	0	0	0	0	0	0	0	0	0	0	0	0	0	0	0	0	0	0	0	0	0	3	0	0	0	4
GQ009486.1.1364	D_0__Bacteria, D_1__Proteobacteria, D_2__Gammaproteobacteria, D_3__Enterobacteriales, D_4__Enterobacteriaceae, D_5__Pantoea, D_6__uncultured bacterium	6	0	0	0	0	0	0	0	0	0	0	0	0	0	0	0	0	0	0	0	0	0	0	0	0	0	0	0	0	0	0	0	0	0	0	0	6	0	0	0	0	0	0	0	0	0	0	0
AB546244.1.1433	D_0__Bacteria, D_1__Firmicutes, D_2__Clostridia, D_3__Clostridiales, D_4__Eubacteriaceae, D_5__Acetobacterium, D_6__Acetobacterium sp. Mic42c02	13	0	0	0	0	0	0	0	0	0	0	0	0	0	1	0	0	0	1	1	1	0	0	0	0	0	0	0	0	0	0	0	1	0	0	0	0	0	0	0	0	0	0	0	0	1	0	1
EU808471.1.1321	D_0__Bacteria, D_1__Actinobacteria, D_2__Actinobacteria, D_3__Corynebacteriales, D_4__Mycobacteriaceae, D_5__Mycobacterium, D_6__uncultured bacterium	4	0	0	0	0	0	0	0	0	0	0	0	0	0	0	0	0	0	0	0	0	0	0	0	0	0	0	0	0	0	0	0	0	0	0	0	0	0	0	0	0	0	0	0	0	0	0	0
JN869029.1.1533	D_0__Bacteria, D_1__Verrucomicrobia, D_2__Verrucomicrobiae, D_3__Verrucomicrobiales, D_4__Verrucomicrobiaceae, D_5__Prosthecobacter, D_6__uncultured bacterium	6	0	0	0	0	0	0	0	0	0	0	0	0	0	0	0	0	0	0	0	0	0	0	0	0	0	0	0	0	0	0	0	0	0	0	0	0	0	0	0	0	0	0	0	0	0	0	0
EU771671.1.1398	D_0__Bacteria, D_1__Proteobacteria, D_2__Gammaproteobacteria, D_3__Enterobacteriales, D_4__Enterobacteriaceae, D_5__Enterobacter, D_6__uncultured bacterium	37	0	4	0	0	0	0	0	0	0	0	0	0	0	0	0	0	0	0	0	0	0	0	0	0	0	0	0	0	0	0	0	0	0	0	0	0	0	0	0	0	0	0	0	0	0	0	27
JF217156.1.1328	D_0__Bacteria, D_1__Deinococcus-Thermus, D_2__Deinococci, D_3__Deinococcales, D_4__Deinococcaceae, D_5__Deinococcus, D_6__uncultured bacterium	7	0	0	0	0	0	0	0	0	0	0	0	0	0	0	0	0	0	0	0	0	0	0	0	0	0	0	0	0	0	0	0	0	0	0	0	0	0	0	0	0	0	0	0	0	0	0	0
KP142374.1.1409	D_0__Bacteria, D_1__Proteobacteria, D_2__Gammaproteobacteria, D_3__Enterobacteriales, D_4__Enterobacteriaceae, D_5__Ewingella, D_6__uncultured bacterium	10	0	0	0	0	0	0	0	0	0	0	0	0	0	0	0	0	0	0	0	0	0	0	0	0	0	0	0	0	0	0	0	0	0	0	0	0	0	0	0	0	0	0	1	0	0	0	0
KF037731.1.1454	D_0__Bacteria, D_1__Proteobacteria, D_2__Alphaproteobacteria, D_3__Sphingomonadales, D_4__Sphingomonadaceae, D_5__Sphingomonas, D_6__uncultured bacterium	73	18	0	0	0	0	0	0	0	0	0	0	0	0	0	0	0	0	0	0	0	0	0	0	0	0	0	0	0	55	0	0	0	0	0	0	0	0	0	0	0	0	0	0	0	0	0	0
HQ910340.1.1494	D_0__Bacteria, D_1__Proteobacteria, D_2__Betaproteobacteria, D_3__Burkholderiales, D_4__Comamonadaceae, D_5__Ramlibacter, D_6__uncultured bacterium	2	0	0	0	0	0	0	0	0	0	0	0	0	0	0	0	0	0	0	0	0	0	0	0	2	0	0	0	0	0	0	0	0	0	0	0	0	0	0	0	0	0	0	0	0	0	0	0
HM475286.1.1317	D_0__Bacteria, D_1__Proteobacteria, D_2__Gammaproteobacteria, D_3__Enterobacteriales, D_4__Enterobacteriaceae, D_5__Serratia, D_6__Serratia sp. CECRI-SR-17	3185	55	181	4	36	8	42	5	0	0	61	79	87	63	6	16	11	185	243	23	20	6	143	115	25	40	68	48	161	23	1	21	56	34	0	3	12	195	135	4	37	0	262	0	1	0	0	9
X97361.1.1464	D_0__Bacteria, D_1__Proteobacteria, D_2__Gammaproteobacteria, D_3__Legionellales, D_4__Legionellaceae, D_5__Legionella, D_6__Legionella sp.	127	0	0	0	0	0	0	0	0	0	0	127	0	0	0	0	0	0	0	0	0	0	0	0	0	0	0	0	0	0	0	0	0	0	0	0	0	0	0	0	0	0	0	0	0	0	0	0
KC545933.1.1499	D_0__Bacteria, D_1__Firmicutes, D_2__Bacilli, D_3__Lactobacillales, D_4__Leuconostocaceae, D_5__Leuconostoc, D_6__Leuconostoc lactis	2	0	0	2	0	0	0	0	0	0	0	0	0	0	0	0	0	0	0	0	0	0	0	0	0	0	0	0	0	0	0	0	0	0	0	0	0	0	0	0	0	0	0	0	0	0	0	0
AY707776.1.1419	D_0__Bacteria, D_1__Firmicutes, D_2__Bacilli, D_3__Lactobacillales, D_4__Aerococcaceae, D_5__Aerococcus, D_6__Aerococcus viridans	3654	34	12	1	10	60	21	0	0	0	0	47	0	0	0	0	33	13	31	54	85	0	82	2301	9	35	89	68	14	0	0	0	109	0	0	0	0	24	41	0	22	0	117	0	0	0	0	0
AY862013.1.1266	D_0__Bacteria, D_1__Proteobacteria, D_2__Alphaproteobacteria, D_3__Rhizobiales, D_4__Methylobacteriaceae, D_5__Meganema, D_6__uncultured alpha proteobacterium	14	0	0	0	0	0	0	0	0	0	0	0	0	0	0	0	0	0	0	0	0	0	0	0	14	0	0	0	0	0	0	0	0	0	0	0	0	0	0	0	0	0	0	0	0	0	0	0
JN408975.1.1456	D_0__Bacteria, D_1__Proteobacteria, D_2__Betaproteobacteria, D_3__Nitrosomonadales, D_4__Nitrosomonadaceae, D_5__uncultured, D_6__uncultured beta proteobacterium	2	0	0	0	0	0	0	0	0	0	0	0	0	0	0	0	0	0	0	0	0	0	0	0	0	0	0	0	0	0	0	0	0	0	0	0	0	0	0	2	0	0	0	0	0	0	0	0
KF827260.1.1400	D_0__Bacteria, D_1__Proteobacteria, D_2__Alphaproteobacteria, D_3__Sphingomonadales, D_4__Sphingomonadaceae, D_5__Novosphingobium, D_6__uncultured alpha proteobacterium	7	0	0	0	0	0	0	0	0	0	0	0	0	0	0	0	0	0	0	0	0	0	0	0	7	0	0	0	0	0	0	0	0	0	0	0	0	0	0	0	0	0	0	0	0	0	0	0
JQ659451.1.1348	D_0__Bacteria, D_1__Proteobacteria, D_2__Alphaproteobacteria, D_3__Sphingomonadales, D_4__Sphingomonadaceae, D_5__Sphingomonas, D_6__Sphingomonas sp. L7-516	2	0	0	0	0	0	0	0	0	0	0	0	0	0	0	0	0	0	0	0	0	0	0	0	0	0	0	0	0	0	0	0	0	0	0	0	0	0	0	0	0	0	0	0	0	0	0	0
GQ004229.1.1339	D_0__Bacteria, D_1__Actinobacteria, D_2__Actinobacteria, D_3__Corynebacteriales, D_4__Corynebacteriaceae, D_5__Corynebacterium 1, D_6__uncultured bacterium	29	0	0	0	0	0	0	0	0	0	0	0	0	0	0	0	0	0	0	0	0	0	0	0	0	0	0	0	0	0	0	0	0	0	0	0	0	0	0	0	0	0	0	0	0	0	0	0
KP411858.1.1465	D_0__Bacteria, D_1__Bacteroidetes, D_2__Sphingobacteriia, D_3__Sphingobacteriales, D_4__Chitinophagaceae, D_5__uncultured, D_6__uncultured bacterium	2	0	0	0	2	0	0	0	0	0	0	0	0	0	0	0	0	0	0	0	0	0	0	0	0	0	0	0	0	0	0	0	0	0	0	0	0	0	0	0	0	0	0	0	0	0	0	0
KF090683.1.1361	D_0__Bacteria, D_1__Bacteroidetes, D_2__Bacteroidia, D_3__Bacteroidales, D_4__Prevotellaceae, D_5__Prevotella, D_6__uncultured bacterium	31	0	0	0	0	0	0	0	0	0	0	0	0	0	0	0	0	0	0	0	0	0	30	0	0	0	0	0	0	0	0	0	0	0	0	0	0	0	0	0	0	0	0	0	0	0	1	0
JQ795771.1.1456	D_0__Bacteria, D_1__Proteobacteria, D_2__Betaproteobacteria, D_3__Neisseriales, D_4__Neisseriaceae, D_5__Deefgea, D_6__Deefgea chitinilytica	2	0	0	0	0	0	0	0	0	0	0	0	0	0	0	0	0	0	0	0	0	0	0	0	2	0	0	0	0	0	0	0	0	0	0	0	0	0	0	0	0	0	0	0	0	0	0	0
EF588221.1.1406	D_0__Bacteria, D_1__Actinobacteria, D_2__Actinobacteria, D_3__Pseudonocardiales, D_4__Pseudonocardiaceae, D_5__Pseudonocardia, D_6__Pseudonocardia sp. SP030328-02	37	0	0	0	0	0	0	0	0	0	0	0	30	0	0	0	0	0	0	0	0	0	0	0	0	0	6	0	0	0	0	0	0	0	0	0	1	0	0	0	0	0	0	0	0	0	0	0
JF235353.1.1350	D_0__Bacteria, D_1__Proteobacteria, D_2__Betaproteobacteria, D_3__Burkholderiales, D_4__Comamonadaceae, D_5__Leptothrix, D_6__uncultured bacterium	2	0	0	0	0	0	0	0	0	0	0	0	0	0	0	0	0	0	0	0	0	0	0	0	0	0	0	0	0	0	0	0	0	0	0	0	0	0	0	0	0	0	0	0	0	0	0	0
GQ181152.1.1504	D_0__Bacteria, D_1__Proteobacteria, D_2__Betaproteobacteria, D_3__Burkholderiales, D_4__Burkholderiaceae, D_5__Burkholderia, D_6__Burkholderia sp. enrichment culture clone Cl6_3.6	3544	0	0	0	0	0	0	0	2	2	168	0	219	41	48	80	0	0	0	0	0	0	0	0	0	0	0	0	0	502	8	363	5	311	20	44	83	0	0	0	0	0	0	0	0	0	0	0
EU809202.1.1272	D_0__Bacteria, D_1__Proteobacteria, D_2__Alphaproteobacteria, D_3__Sphingomonadales, D_4__Sphingomonadaceae, D_5__Novosphingobium, D_6__uncultured bacterium	9	0	0	0	0	0	0	0	0	0	0	0	0	0	0	0	0	0	0	0	0	0	0	0	0	0	0	0	0	0	0	0	0	0	0	0	0	0	0	0	0	0	0	0	0	0	0	0
KF511913.1.1463	D_0__Bacteria, D_1__Firmicutes, D_2__Clostridia, D_3__Clostridiales, D_4__Clostridiaceae 1, D_5__Clostridium sensu stricto 10, D_6__uncultured Clostridium sp.	3	0	0	2	0	0	0	0	0	0	0	0	0	0	0	0	0	0	0	0	0	1	0	0	0	0	0	0	0	0	0	0	0	0	0	0	0	0	0	0	0	0	0	0	0	0	0	0
KF071251.1.1363	D_0__Bacteria, D_1__Proteobacteria, D_2__Gammaproteobacteria, D_3__Pseudomonadales, D_4__Moraxellaceae, D_5__Acinetobacter, D_6__uncultured bacterium	34	0	0	0	0	0	0	0	0	0	0	0	0	0	0	0	0	13	0	0	0	0	0	15	0	0	0	0	0	0	0	0	0	0	0	0	0	0	0	0	0	0	0	0	0	0	0	0
EU195872.1.1285	D_0__Bacteria, D_1__Proteobacteria, D_2__Gammaproteobacteria, D_3__Enterobacteriales, D_4__Enterobacteriaceae, D_5__Providencia, D_6__Providencia sp. SBS1	141	0	0	0	0	0	0	0	0	0	0	0	0	15	0	0	0	0	0	0	0	0	0	0	0	0	0	0	0	0	0	101	0	0	0	0	0	0	0	0	0	0	0	0	0	0	0	0
CP004346.1982393.1983928	D_0__Bacteria, D_1__Actinobacteria, D_2__Actinobacteria, D_3__Bifidobacteriales, D_4__Bifidobacteriaceae, D_5__Bifidobacterium, D_6__Bifidobacterium thermophilum RBL67	34	0	0	2	0	0	0	0	0	0	0	1	0	0	0	0	0	0	0	0	0	0	0	0	0	0	0	0	0	0	0	0	0	0	0	0	0	13	0	0	0	0	0	0	0	0	0	0
EF515194.1.1347	D_0__Bacteria, D_1__Proteobacteria, D_2__Alphaproteobacteria, D_3__Rhizobiales, D_4__Bradyrhizobiaceae, D_5__Rhodopseudomonas, D_6__uncultured bacterium	32	0	0	0	0	0	0	0	0	0	0	26	0	0	6	0	0	0	0	0	0	0	0	0	0	0	0	0	0	0	0	0	0	0	0	0	0	0	0	0	0	0	0	0	0	0	0	0
AC204691.103667.105015	D_0__Bacteria, D_1__Cyanobacteria, D_2__Chloroplast, D_3__Zea mays, D_4__Zea mays, D_5__Zea mays, D_6__Zea mays	1341	0	0	0	0	0	0	0	0	0	0	0	0	0	0	0	0	0	0	0	0	0	7	16	5	1	0	0	3	0	0	0	0	0	0	0	0	0	0	0	11	0	2	0	0	0	0	0
EF419374.1.1418	D_0__Bacteria, D_1__Actinobacteria, D_2__Actinobacteria, D_3__Micrococcales, D_4__Micrococcaceae, D_5__Micrococcus, D_6__uncultured Micrococcus sp.	30	0	0	0	0	0	0	0	0	0	0	0	0	0	0	0	0	0	0	0	0	0	0	0	0	0	0	0	0	0	0	0	0	0	0	30	0	0	0	0	0	0	0	0	0	0	0	0
EF019106.1.1344	D_0__Bacteria, D_1__Proteobacteria, D_2__Alphaproteobacteria, D_3__Caulobacterales, D_4__Caulobacteraceae, D_5__uncultured, D_6__uncultured proteobacterium	45	0	0	0	0	0	0	0	0	0	0	0	0	0	0	0	0	0	0	0	0	0	0	0	21	0	0	0	0	0	0	0	0	0	0	0	0	0	0	0	0	0	0	0	0	0	0	0
FJ557935.1.1397	D_0__Bacteria, D_1__Actinobacteria, D_2__Actinobacteria, D_3__Actinomycetales, D_4__Actinomycetaceae, D_5__Actinomyces, D_6__uncultured bacterium	8	0	0	0	0	0	0	0	0	0	0	0	0	0	0	0	0	0	0	0	0	0	0	0	0	0	0	0	0	0	0	0	0	0	0	0	0	0	0	0	0	0	0	0	0	0	0	0
AB712349.1.1463	D_0__Bacteria, D_1__Proteobacteria, D_2__Alphaproteobacteria, D_3__Rhizobiales, D_4__Hyphomicrobiaceae, D_5__Devosia, D_6__Devosia submarina	12	0	0	0	0	0	0	0	0	0	0	0	0	0	0	0	0	0	0	0	0	0	0	11	0	0	0	0	0	0	0	0	0	0	0	0	0	0	0	0	0	0	0	0	0	0	0	0
KC509581.1.1328	D_0__Bacteria, D_1__Proteobacteria, D_2__Gammaproteobacteria, D_3__Enterobacteriales, D_4__Enterobacteriaceae, D_5__Enterobacter, D_6__Enterobacter cloacae	9	0	0	0	0	0	0	0	0	0	0	0	0	0	0	0	0	0	0	0	0	0	0	0	9	0	0	0	0	0	0	0	0	0	0	0	0	0	0	0	0	0	0	0	0	0	0	0
KC252899.1.1362	D_0__Bacteria, D_1__Proteobacteria, D_2__Gammaproteobacteria, D_3__Enterobacteriales, D_4__Enterobacteriaceae, D_5__Cronobacter, D_6__Pantoea sp. R067c	6	0	0	2	0	0	0	0	0	0	0	0	0	0	0	0	0	0	0	0	0	0	0	0	0	2	0	0	0	0	0	0	0	0	0	0	2	0	0	0	0	0	0	0	0	0	0	0
GQ079892.1.1367	D_0__Bacteria, D_1__Firmicutes, D_2__Bacilli, D_3__Bacillales, D_4__Family X, D_5__Thermicanus, D_6__uncultured bacterium	34	0	0	0	0	0	0	0	0	0	0	0	0	0	0	0	0	0	0	0	0	2	0	0	0	4	0	0	0	0	0	0	0	0	0	0	0	0	0	0	0	0	0	0	0	0	0	0
EF199744.1.1426	D_0__Bacteria, D_1__Proteobacteria, D_2__Betaproteobacteria, D_3__Burkholderiales, D_4__Oxalobacteraceae, D_5__Massilia, D_6__Naxibacter indica	9	0	0	0	0	0	0	0	0	0	0	0	0	0	0	0	0	0	0	0	0	0	0	0	4	0	0	0	0	0	0	0	0	0	0	0	0	0	0	0	0	0	5	0	0	0	0	0
JQ994345.1.1491	D_0__Bacteria, D_1__Proteobacteria, D_2__Betaproteobacteria, D_3__Burkholderiales, D_4__Comamonadaceae, D_5__Paucibacter, D_6__uncultured Burkholderiales bacterium	20	0	10	0	0	0	0	0	0	0	0	0	0	0	0	0	0	0	0	0	0	0	0	0	10	0	0	0	0	0	0	0	0	0	0	0	0	0	0	0	0	0	0	0	0	0	0	0
HQ008643.1.1297	D_0__Bacteria, D_1__Proteobacteria, D_2__Gammaproteobacteria, D_3__Enterobacteriales, D_4__Enterobacteriaceae, D_5__Escherichia-Shigella, D_6__uncultured bacterium	4	0	0	0	0	0	0	0	0	0	0	0	0	0	4	0	0	0	0	0	0	0	0	0	0	0	0	0	0	0	0	0	0	0	0	0	0	0	0	0	0	0	0	0	0	0	0	0
KJ185029.1.1441	D_0__Bacteria, D_1__Proteobacteria, D_2__Betaproteobacteria, D_3__Burkholderiales, D_4__Oxalobacteraceae, D_5__Herbaspirillum, D_6__Herbaspirillum sp. FSBSY11	10	0	0	0	0	0	0	0	0	0	0	0	0	0	0	0	0	0	0	0	0	0	0	0	10	0	0	0	0	0	0	0	0	0	0	0	0	0	0	0	0	0	0	0	0	0	0	0
GQ487989.1.1481	D_0__Bacteria, D_1__Proteobacteria, D_2__Gammaproteobacteria, D_3__Enterobacteriales, D_4__Enterobacteriaceae, D_5__Enterobacter, D_6__uncultured bacterium	16	1	1	0	0	3	0	0	0	0	0	0	0	0	2	0	0	1	0	1	1	0	0	0	0	0	2	0	0	0	0	0	0	0	0	0	0	0	0	0	1	0	2	0	0	0	0	0
EU773929.1.1396	D_0__Bacteria, D_1__Proteobacteria, D_2__Gammaproteobacteria, D_3__Pseudomonadales, D_4__Moraxellaceae, D_5__Acinetobacter, D_6__uncultured bacterium	114	0	0	0	3	0	0	0	0	0	0	0	0	0	0	0	22	0	0	0	0	0	0	2	0	0	0	0	0	6	0	0	0	0	0	0	0	0	0	0	0	0	0	0	0	0	0	0
KF066213.1.1331	D_0__Bacteria, D_1__Actinobacteria, D_2__Actinobacteria, D_3__Corynebacteriales, D_4__Nocardiaceae, D_5__Williamsia, D_6__uncultured bacterium	44	0	0	0	0	0	0	0	0	0	0	0	0	0	0	0	0	0	0	0	0	0	0	0	0	0	0	0	0	0	0	0	0	0	0	0	0	0	0	0	0	0	0	0	0	0	0	0
GQ087900.1.1347	D_0__Bacteria, D_1__Actinobacteria, D_2__Actinobacteria, D_3__Micrococcales, D_4__Brevibacteriaceae, D_5__Brevibacterium, D_6__uncultured bacterium	175	0	0	0	0	0	0	0	0	0	0	0	0	0	0	0	0	0	0	0	0	0	0	0	0	0	0	0	0	0	0	0	0	0	0	0	0	0	0	0	0	0	0	0	0	0	0	0
KF003211.1.1493	D_0__Bacteria, D_1__Bacteroidetes, D_2__Sphingobacteriia, D_3__Sphingobacteriales, D_4__Sphingobacteriaceae, D_5__Sphingobacterium, D_6__uncultured bacterium	47	0	0	0	0	0	0	0	0	0	0	0	0	0	0	0	0	0	47	0	0	0	0	0	0	0	0	0	0	0	0	0	0	0	0	0	0	0	0	0	0	0	0	0	0	0	0	0
CU919208.1.1309	D_0__Bacteria, D_1__Proteobacteria, D_2__Alphaproteobacteria, D_3__Sphingomonadales, D_4__Sphingomonadaceae, D_5__Novosphingobium, D_6__uncultured bacterium	4	0	0	0	0	0	0	0	0	0	0	0	0	0	0	0	0	0	0	0	0	0	0	0	0	0	0	0	0	0	0	0	0	0	0	0	0	0	0	0	0	0	0	0	0	0	0	0
HM108641.1.1494	D_0__Bacteria, D_1__Proteobacteria, D_2__Betaproteobacteria, D_3__Burkholderiales, D_4__Burkholderiaceae, D_5__Burkholderia, D_6__uncultured beta proteobacterium	16335	0	0	0	0	0	0	0	10	10	671	0	1401	217	75	474	0	0	0	0	0	0	0	0	1	0	0	0	0	2809	19	2752	0	1349	99	120	235	0	0	0	0	0	0	0	0	1	0	2
LN560942.1.1374	D_0__Bacteria, D_1__Proteobacteria, D_2__Gammaproteobacteria, D_3__Enterobacteriales, D_4__Enterobacteriaceae, D_5__Pantoea, D_6__uncultured bacterium	2	0	0	1	0	0	0	0	0	0	0	0	0	0	1	0	0	0	0	0	0	0	0	0	0	0	0	0	0	0	0	0	0	0	0	0	0	0	0	0	0	0	0	0	0	0	0	0
JQ464957.1.1405	D_0__Bacteria, D_1__Proteobacteria, D_2__Gammaproteobacteria, D_3__Pasteurellales, D_4__Pasteurellaceae, D_5__Haemophilus, D_6__uncultured bacterium	66	0	0	0	0	0	0	0	0	0	0	0	0	0	0	0	0	0	0	0	66	0	0	0	0	0	0	0	0	0	0	0	0	0	0	0	0	0	0	0	0	0	0	0	0	0	0	0
EU773756.1.1398	D_0__Bacteria, D_1__Proteobacteria, D_2__Gammaproteobacteria, D_3__Enterobacteriales, D_4__Enterobacteriaceae, D_5__Escherichia-Shigella, D_6__uncultured bacterium	13	0	1	0	1	0	0	0	0	0	0	1	0	0	0	0	2	0	0	1	1	0	0	0	0	2	0	0	1	0	0	0	0	2	0	0	0	0	0	1	0	0	0	0	0	0	0	0
HM327477.1.1328	D_0__Bacteria, D_1__Actinobacteria, D_2__Actinobacteria, D_3__Frankiales, D_4__uncultured, D_5__uncultured bacterium, D_6__uncultured bacterium	95	0	0	0	0	49	0	0	0	0	0	0	0	0	0	0	0	0	0	0	0	0	0	0	10	0	0	6	0	0	0	0	0	0	0	0	0	5	0	0	0	0	0	0	0	0	0	0
EU124745.1.1416	D_0__Bacteria, D_1__Proteobacteria, D_2__Gammaproteobacteria, D_3__Oceanospirillales, D_4__Halomonadaceae, D_5__Halomonas, D_6__Halomonas sp. MZ0306A1	53	0	0	0	0	0	0	0	0	0	0	0	0	0	0	0	0	0	0	0	0	0	0	0	0	0	0	0	0	0	0	0	0	0	0	0	0	0	0	0	0	0	0	0	0	0	0	0
HM746988.1.1391	D_0__Bacteria, D_1__Proteobacteria, D_2__Gammaproteobacteria, D_3__Pasteurellales, D_4__Pasteurellaceae, D_5__Pasteurella, D_6__Pasteurella multocida subsp. septica	2	0	0	0	0	0	0	0	0	0	0	0	0	0	0	0	0	0	0	0	0	0	0	0	0	0	0	0	0	0	0	0	0	0	0	0	0	0	2	0	0	0	0	0	0	0	0	0
HM037999.1.1434	D_0__Bacteria, D_1__Thermotogae, D_2__Thermotogae, D_3__Thermotogales, D_4__Thermotogaceae, D_5__Geotoga, D_6__Geotoga petraea	4	0	0	0	0	1	0	0	0	0	0	0	0	0	0	0	0	0	0	0	0	1	0	0	0	0	0	0	0	0	0	0	0	0	0	0	0	0	0	0	0	0	0	1	0	0	0	0
EF018181.1.1334	D_0__Bacteria, D_1__Proteobacteria, D_2__Alphaproteobacteria, D_3__Rhizobiales, D_4__Hyphomicrobiaceae, D_5__Rhodoplanes, D_6__uncultured Hyphomicrobiaceae bacterium	46	0	0	0	0	0	0	0	0	0	0	0	0	0	0	0	0	0	0	0	0	0	0	0	0	0	0	0	0	0	0	0	0	46	0	0	0	0	0	0	0	0	0	0	0	0	0	0
HQ183820.1.1499	D_0__Bacteria, D_1__Proteobacteria, D_2__Gammaproteobacteria, D_3__Pseudomonadales, D_4__Pseudomonadaceae, D_5__Pseudomonas, D_6__uncultured Pseudomonas sp.	17	0	0	0	0	0	0	0	0	0	0	0	0	0	0	0	17	0	0	0	0	0	0	0	0	0	0	0	0	0	0	0	0	0	0	0	0	0	0	0	0	0	0	0	0	0	0	0
DQ347903.1.1437	D_0__Bacteria, D_1__Actinobacteria, D_2__Actinobacteria, D_3__Micrococcales, D_4__Intrasporangiaceae, D_5__Terrabacter, D_6__uncultured bacterium	5	0	0	0	0	0	0	0	0	0	0	0	0	0	0	0	0	0	0	0	0	0	0	0	0	0	0	0	0	0	0	0	0	0	0	0	0	0	0	0	0	0	0	0	0	0	0	0
EU046556.1.1455	D_0__Bacteria, D_1__Proteobacteria, D_2__Betaproteobacteria, D_3__Burkholderiales, D_4__Oxalobacteraceae, D_5__Herbaspirillum, D_6__Herbaspirillum huttiense subsp. putei	30	0	0	0	30	0	0	0	0	0	0	0	0	0	0	0	0	0	0	0	0	0	0	0	0	0	0	0	0	0	0	0	0	0	0	0	0	0	0	0	0	0	0	0	0	0	0	0
EU463063.1.1384	D_0__Bacteria, D_1__Actinobacteria, D_2__Actinobacteria, D_3__Micrococcales, D_4__Dermabacteraceae, D_5__Brachybacterium, D_6__uncultured bacterium	41	0	0	0	0	0	0	0	0	0	0	0	0	0	0	0	0	0	0	0	0	0	0	0	0	0	0	0	0	0	0	0	0	0	0	0	0	0	0	0	0	0	0	0	0	0	0	0
JQ236847.1.1369	D_0__Bacteria, D_1__Proteobacteria, D_2__Alphaproteobacteria, D_3__Caulobacterales, D_4__Caulobacteraceae, D_5__Brevundimonas, D_6__Brevundimonas sp. hswX138	21	0	0	0	0	0	0	0	0	0	0	0	0	0	0	0	0	0	0	0	0	0	0	0	21	0	0	0	0	0	0	0	0	0	0	0	0	0	0	0	0	0	0	0	0	0	0	0
KJ680265.1.1307	D_0__Bacteria, D_1__Proteobacteria, D_2__Betaproteobacteria, D_3__Burkholderiales, D_4__Comamonadaceae, D_5__Comamonas, D_6__bacterium E3-16	12	0	0	0	0	0	0	0	0	0	0	0	0	0	0	0	0	0	0	0	0	0	0	0	0	0	0	0	0	0	0	0	0	0	0	0	0	0	0	0	0	0	0	0	0	0	0	0
AJ277650.1.1306	D_0__Bacteria, D_1__Actinobacteria, D_2__Actinobacteria, D_3__Micrococcales, D_4__Intrasporangiaceae, D_5__Ornithinimicrobium, D_6__Ornithinimicrobium humiphilum	11	8	0	0	0	0	0	0	0	0	0	0	0	0	0	0	2	0	0	0	0	0	0	0	0	0	0	0	0	0	0	0	0	0	0	0	0	0	0	1	0	0	0	0	0	0	0	0
JQ450837.1.1319	D_0__Bacteria, D_1__Proteobacteria, D_2__Alphaproteobacteria, D_3__Rhodobacterales, D_4__Rhodobacteraceae, D_5__Paracocccus, D_6__uncultured bacterium	71	0	10	0	0	0	0	0	0	0	0	0	0	0	0	0	0	0	0	0	1	0	0	0	40	0	0	0	0	0	0	0	0	0	0	0	0	0	0	0	0	0	0	0	0	0	0	0
JF319244.1.1445	D_0__Bacteria, D_1__Acidobacteria, D_2__Acidobacteria, D_3__Subgroup 4, D_4__Unknown Family, D_5__Blastocatella, D_6__uncultured Acidobacteria bacterium	2	0	0	0	0	0	0	0	0	0	0	0	0	0	0	0	0	0	0	0	0	0	0	0	2	0	0	0	0	0	0	0	0	0	0	0	0	0	0	0	0	0	0	0	0	0	0	0
KJ960189.1.1385	D_0__Bacteria, D_1__Proteobacteria, D_2__Alphaproteobacteria, D_3__Rhodobacterales, D_4__Rhodobacteraceae, D_5__Paracocccus, D_6__Paracoccus sp. 39036	6	0	0	0	0	0	0	4	0	0	0	0	0	0	0	0	0	0	0	0	0	0	0	0	0	0	0	0	0	0	0	0	0	0	0	0	0	0	0	0	0	0	2	0	0	0	0	0
JX222424.1.1501	D_0__Bacteria, D_1__Proteobacteria, D_2__Gammaproteobacteria, D_3__Pseudomonadales, D_4__Pseudomonadaceae, D_5__Pseudomonas, D_6__uncultured bacterium	48	1	2	0	2	1	0	0	0	0	0	1	0	0	0	0	0	2	2	1	0	0	0	0	0	0	2	4	3	0	0	1	4	0	0	0	0	1	1	0	0	0	1	0	0	0	0	0
JQ457591.1.1392	D_0__Bacteria, D_1__Actinobacteria, D_2__Actinobacteria, D_3__Actinomycetales, D_4__Actinomycetaceae, D_5__Actinomyces, D_6__uncultured bacterium	2	0	0	2	0	0	0	0	0	0	0	0	0	0	0	0	0	0	0	0	0	0	0	0	0	0	0	0	0	0	0	0	0	0	0	0	0	0	0	0	0	0	0	0	0	0	0	0
FJ744895.1.1352	D_0__Bacteria, D_1__Actinobacteria, D_2__Acidimicrobiia, D_3__Acidimicrobiales, D_4__OM1 clade, D_5__Candidatus Actinomarina, D_6__uncultured bacterium	21	14	0	0	0	0	1	0	0	0	0	0	0	0	0	0	0	0	0	0	0	1	1	0	0	1	1	0	0	0	0	0	0	0	0	0	0	0	0	0	0	0	0	0	0	0	0	0
FN667162.1.1491	D_0__Bacteria, D_1__Firmicutes, D_2__Bacilli, D_3__Bacillales, D_4__Thermoactinomycetaceae, D_5__Planifilum, D_6__uncultured compost bacterium	7	0	0	0	0	0	7	0	0	0	0	0	0	0	0	0	0	0	0	0	0	0	0	0	0	0	0	0	0	0	0	0	0	0	0	0	0	0	0	0	0	0	0	0	0	0	0	0
HM556551.1.1374	D_0__Bacteria, D_1__Proteobacteria, D_2__Gammaproteobacteria, D_3__Enterobacteriales, D_4__Enterobacteriaceae, D_5__Tatumella, D_6__uncultured bacterium	49	0	0	0	0	0	0	0	0	0	0	0	0	0	28	0	0	0	0	0	0	0	0	0	0	0	0	0	0	0	0	0	0	0	0	0	2	0	0	0	0	0	0	0	0	0	0	0
AB098589.1.1453	D_0__Bacteria, D_1__Proteobacteria, D_2__Alphaproteobacteria, D_3__Rhodobacterales, D_4__Rhodobacteraceae, D_5__Paracocccus, D_6__Paracoccus sp. TUT1021	76	0	0	0	0	0	0	0	0	0	0	0	0	0	0	0	0	0	0	0	0	0	35	0	0	0	0	0	37	0	0	0	0	0	0	0	0	0	0	0	0	0	0	0	0	0	3	0
GQ078714.1.1306	D_0__Bacteria, D_1__Proteobacteria, D_2__Alphaproteobacteria, D_3__Sphingomonadales, D_4__Sphingomonadaceae, D_5__Sphingomonas, D_6__uncultured bacterium	34	15	0	0	0	0	0	0	0	0	0	0	0	0	0	1	0	0	0	0	18	0	0	0	0	0	0	0	0	0	0	0	0	0	0	0	0	0	0	0	0	0	0	0	0	0	0	0
KC432135.1.1352	D_0__Bacteria, D_1__Proteobacteria, D_2__Betaproteobacteria, D_3__Burkholderiales, D_4__Comamonadaceae, D_5__Pseudorhodoferax, D_6__uncultured bacterium	25	0	0	0	0	0	0	0	0	0	0	0	0	0	0	0	0	0	0	0	0	0	0	0	0	0	0	0	0	0	0	0	0	0	0	0	0	0	0	0	0	0	0	0	0	0	0	0
KF101211.1.1331	D_0__Bacteria, D_1__Actinobacteria, D_2__Actinobacteria, D_3__Corynebacteriales, D_4__Nocardiaceae, D_5__Williamsia, D_6__uncultured bacterium	2	0	0	0	0	0	0	0	0	0	0	0	0	0	0	0	0	0	0	0	0	0	0	0	0	0	0	0	0	0	0	0	0	0	0	0	0	0	0	0	0	0	0	0	0	0	0	0
KJ938704.1.1465	D_0__Bacteria, D_1__Actinobacteria, D_2__Actinobacteria, D_3__Corynebacteriales, D_4__Corynebacteriaceae, D_5__Corynebacterium, D_6__Corynebacterium sp. NML 130205	2	0	0	0	0	0	0	0	0	0	0	0	0	0	0	0	0	0	0	0	0	0	0	0	0	0	0	0	0	0	0	0	0	0	0	0	0	0	0	0	0	0	0	0	0	0	0	0
GU179600.1.1392	D_0__Bacteria, D_1__Proteobacteria, D_2__Gammaproteobacteria, D_3__Pseudomonadales, D_4__Pseudomonadaceae, D_5__Pseudomonas, D_6__uncultured Pseudomonas sp.	969	0	1	0	2	0	0	0	0	0	43	0	0	0	0	17	19	0	1	0	0	0	1	0	0	0	0	0	0	0	0	0	1	0	0	0	1	0	0	0	1	0	1	0	0	0	0	16
JQ661202.1.1403	D_0__Bacteria, D_1__Proteobacteria, D_2__Gammaproteobacteria, D_3__Pseudomonadales, D_4__Moraxellaceae, D_5__Acinetobacter, D_6__Acinetobacter radioresistens	987	0	0	0	228	42	27	0	1	0	0	5	0	0	0	0	0	1	141	0	0	0	0	0	0	0	12	0	0	0	3	0	0	0	1	2	0	230	0	2	0	0	15	0	1	0	0	1
EU704810.1.1242	D_0__Bacteria, D_1__Proteobacteria, D_2__Alphaproteobacteria, D_3__Rhizobiales, D_4__Bradyrhizobiaceae, D_5__Bradyrhizobium, D_6__uncultured Bradyrhizobium sp.	3	0	0	0	0	0	0	0	0	0	0	0	0	3	0	0	0	0	0	0	0	0	0	0	0	0	0	0	0	0	0	0	0	0	0	0	0	0	0	0	0	0	0	0	0	0	0	0
JN367202.1.1438	D_0__Bacteria, D_1__Bacteroidetes, D_2__Cytophagia, D_3__Cytophagales, D_4__Cytophagaceae, D_5__Adhaeribacter, D_6__uncultured Hymenobacter group bacterium	17	0	0	0	0	0	0	0	0	0	0	0	0	0	0	0	0	0	0	0	0	0	0	0	0	0	0	0	0	0	0	0	0	0	0	17	0	0	0	0	0	0	0	0	0	0	0	0
CU920513.1.1306	D_0__Bacteria, D_1__Proteobacteria, D_2__Alphaproteobacteria, D_3__Rhodobacterales, D_4__Rhodobacteraceae, D_5__Rhodobacter, D_6__uncultured bacterium	2	0	0	0	0	0	0	0	0	0	0	0	0	0	0	0	0	0	0	0	0	0	0	0	2	0	0	0	0	0	0	0	0	0	0	0	0	0	0	0	0	0	0	0	0	0	0	0
AY870319.1.1397	D_0__Bacteria, D_1__Proteobacteria, D_2__Gammaproteobacteria, D_3__Enterobacteriales, D_4__Enterobacteriaceae, D_5__Serratia, D_6__Serratia marcescens	48539	3	0	0	0	12	40	0	0	0	0	61	0	0	0	0	31	8	0	0	0	8	96	0	0	0	37	0	0	0	0	0	55	1	0	0	0	191	132	5	15	1	118	89	0	75	0	4
JN367240.1.1449	D_0__Bacteria, D_1__Proteobacteria, D_2__Gammaproteobacteria, D_3__Xanthomonadales, D_4__Xanthomonadaceae, D_5__uncultured, D_6__uncultured bacterium	4	0	0	0	0	0	0	0	0	0	0	0	0	0	0	0	0	0	0	0	0	0	0	0	0	0	4	0	0	0	0	0	0	0	0	0	0	0	0	0	0	0	0	0	0	0	0	0
HM343633.1.1348	D_0__Bacteria, D_1__Firmicutes, D_2__Clostridia, D_3__Clostridiales, D_4__Family XI, D_5__Anaerococcus, D_6__uncultured bacterium	4	0	0	0	0	0	0	0	0	0	0	0	0	0	0	0	0	0	0	0	0	0	0	0	0	0	0	0	0	0	0	0	0	0	0	0	0	0	0	0	0	0	0	0	0	0	0	0
BBPC01229999.770.2234	D_0__Bacteria, D_1__Cyanobacteria, D_2__Chloroplast, D_3__Humulus lupulus var. lupulus, D_4__Humulus lupulus var. lupulus, D_5__Humulus lupulus var. lupulus, D_6__Humulus lupulus var. lupulus	72	0	0	0	0	0	0	2	0	0	0	0	0	0	0	0	0	0	0	0	0	0	0	0	0	0	0	0	0	0	0	0	0	0	0	0	0	0	0	0	0	0	0	0	0	0	0	0
JQ308618.1.1512	D_0__Bacteria, D_1__Proteobacteria, D_2__Gammaproteobacteria, D_3__Pseudomonadales, D_4__Pseudomonadaceae, D_5__Pseudomonas, D_6__Pseudomonas sp. JSPB5	56	0	0	0	0	26	0	0	0	0	0	20	0	0	0	0	0	0	0	0	0	0	0	0	0	0	0	0	0	0	0	0	0	0	0	0	0	0	0	0	0	0	0	0	0	0	0	0
HM112803.1.1339	D_0__Bacteria, D_1__Proteobacteria, D_2__Alphaproteobacteria, D_3__Rickettsiales, D_4__Anaplasmataceae, D_5__Wolbachia, D_6__uncultured alpha proteobacterium	550122	0	0	0	0	0	0	0	0	0	0	0	0	0	0	0	0	0	0	0	0	2	0	62	0	1	1	0	1	0	9	0	0	0	1	323	0	0	0	1	0	0	0	1	1	0	0	0
FN814307.1.1438	D_0__Bacteria, D_1__Proteobacteria, D_2__Betaproteobacteria, D_3__Burkholderiales, D_4__Oxalobacteraceae, D_5__Massilia, D_6__Massilia consociata	2	0	0	0	0	0	0	0	0	0	0	0	0	0	0	0	0	0	0	0	0	0	0	0	0	0	0	0	0	0	0	0	0	0	0	0	0	0	0	0	0	2	0	0	0	0	0	0
JN013932.1.1509	D_0__Bacteria, D_1__Proteobacteria, D_2__Gammaproteobacteria, D_3__Enterobacteriales, D_4__Enterobacteriaceae, D_5__Enterobacter, D_6__uncultured bacterium	4	0	0	0	0	0	0	0	0	0	0	0	0	0	0	0	0	0	0	0	0	0	0	0	0	0	0	0	0	0	0	0	0	0	0	0	1	0	0	0	0	0	0	1	0	0	0	0
EU459382.1.1418	D_0__Bacteria, D_1__Firmicutes, D_2__Bacilli, D_3__Lactobacillales, D_4__Enterococcaceae, D_5__Enterococcus, D_6__uncultured bacterium	52	0	0	1	0	0	0	0	0	0	0	0	0	0	0	0	4	0	0	0	0	1	0	0	0	2	8	1	0	0	0	0	0	0	0	0	1	0	0	0	0	0	0	0	0	0	0	0
KM272388.1.1327	D_0__Bacteria, D_1__Proteobacteria, D_2__Gammaproteobacteria, D_3__Xanthomonadales, D_4__Xanthomonadaceae, D_5__Ignatzschineria, D_6__Ignatzschineria indica	2	2	0	0	0	0	0	0	0	0	0	0	0	0	0	0	0	0	0	0	0	0	0	0	0	0	0	0	0	0	0	0	0	0	0	0	0	0	0	0	0	0	0	0	0	0	0	0
HM186258.1.1307	D_0__Bacteria, D_1__Proteobacteria, D_2__Alphaproteobacteria, D_3__Sphingomonadales, D_4__Sphingomonadaceae, D_5__Sphingopyxis, D_6__uncultured bacterium	11	0	0	0	0	0	0	0	0	0	0	0	0	0	0	0	0	0	0	0	0	0	0	0	11	0	0	0	0	0	0	0	0	0	0	0	0	0	0	0	0	0	0	0	0	0	0	0
X84977.1.1491	D_0__Bacteria, D_1__Actinobacteria, D_2__Actinobacteria, D_3__Corynebacteriales, D_4__Mycobacteriaceae, D_5__Mycobacterium, D_6__Mycobacterium vanbaalenii	292	0	0	0	0	0	0	0	0	0	0	0	0	0	0	0	0	0	0	0	0	0	0	0	0	0	0	0	0	0	0	0	0	0	0	0	0	0	0	0	0	0	0	0	0	0	0	0
DQ326229.1.1348	D_0__Bacteria, D_1__Firmicutes, D_2__Erysipelotrichia, D_3__Erysipelotrichales, D_4__Erysipelotrichaceae, D_5__Catenibacterium, D_6__uncultured bacterium	2	0	0	0	0	0	0	0	0	0	0	0	0	0	0	0	0	0	0	0	0	2	0	0	0	0	0	0	0	0	0	0	0	0	0	0	0	0	0	0	0	0	0	0	0	0	0	0
GU339250.1.1494	D_0__Bacteria, D_1__Proteobacteria, D_2__Gammaproteobacteria, D_3__Pseudomonadales, D_4__Pseudomonadaceae, D_5__Pseudomonas, D_6__Pseudomonas balearica	413	0	0	1	0	0	0	0	0	0	47	0	0	0	0	0	0	0	61	0	0	0	1	0	0	0	0	0	0	0	0	0	0	0	0	0	3	0	0	1	0	0	0	0	0	0	0	0
GQ048539.1.1305	D_0__Bacteria, D_1__Proteobacteria, D_2__Alphaproteobacteria, D_3__Rhizobiales, D_4__Rhizobiaceae, D_5__Rhizobium, D_6__uncultured bacterium	62	0	0	0	0	0	0	0	0	0	0	0	0	0	0	0	15	0	0	0	0	0	0	0	42	0	0	0	0	0	0	0	0	0	0	0	0	0	0	0	0	0	0	0	0	0	0	0
EU440723.1.1414	D_0__Bacteria, D_1__Proteobacteria, D_2__Alphaproteobacteria, D_3__Sphingomonadales, D_4__Sphingomonadaceae, D_5__Sphingomonas, D_6__uncultured Kaistobacter sp.	38	0	0	0	0	0	0	0	0	0	0	0	0	0	0	0	0	0	0	0	35	0	0	0	0	0	0	0	0	0	0	0	0	0	0	0	0	0	0	3	0	0	0	0	0	0	0	0
JF177262.1.1346	D_0__Bacteria, D_1__Bacteroidetes, D_2__Flavobacteriia, D_3__Flavobacteriales, D_4__Flavobacteriaceae, D_5__Flavobacterium, D_6__uncultured bacterium	2	0	0	0	0	0	0	0	0	0	0	0	0	0	0	0	0	0	0	0	0	0	0	0	2	0	0	0	0	0	0	0	0	0	0	0	0	0	0	0	0	0	0	0	0	0	0	0
HM584318.1.1451	D_0__Bacteria, D_1__Proteobacteria, D_2__Betaproteobacteria, D_3__Burkholderiales, D_4__Comamonadaceae, D_5__uncultured, D_6__uncultured bacterium	2	0	0	0	0	0	0	0	0	0	0	0	0	0	0	0	0	0	0	0	0	0	0	0	2	0	0	0	0	0	0	0	0	0	0	0	0	0	0	0	0	0	0	0	0	0	0	0
KF112046.1.1433	D_0__Bacteria, D_1__Proteobacteria, D_2__Gammaproteobacteria, D_3__Xanthomonadales, D_4__Solimonadaceae, D_5__Solimonas, D_6__Solimonas terrae	9	0	0	0	0	0	0	0	0	0	0	0	0	0	0	0	0	0	0	0	0	0	0	0	0	9	0	0	0	0	0	0	0	0	0	0	0	0	0	0	0	0	0	0	0	0	0	0
LN568984.1.1358	D_0__Bacteria, D_1__Actinobacteria, D_2__Actinobacteria, D_3__Micrococcales, D_4__Microbacteriaceae, D_5__Microbacterium, D_6__uncultured bacterium	6	0	0	0	0	0	0	0	0	0	0	0	0	0	0	0	0	2	0	0	0	0	0	0	0	0	0	0	0	0	0	0	0	0	0	0	0	0	0	0	0	0	0	0	0	0	0	0
JF108142.1.1283	D_0__Bacteria, D_1__Proteobacteria, D_2__Alphaproteobacteria, D_3__Rhodobacterales, D_4__Rhodobacteraceae, D_5__Paracocccus, D_6__uncultured bacterium	2	0	0	0	0	0	0	0	0	0	0	0	0	0	0	0	0	0	0	0	0	0	0	0	0	0	0	0	0	0	0	0	0	0	0	0	0	0	0	0	0	0	0	0	0	0	0	0
FN556573.1.1372	D_0__Bacteria, D_1__Actinobacteria, D_2__Actinobacteria, D_3__Micrococcales, D_4__Dermabacteraceae, D_5__Brachybacterium, D_6__Brachybacterium sp. JW54.1a	26	0	0	0	0	0	0	1	0	0	0	0	0	0	0	0	0	0	0	0	6	0	0	8	0	0	0	0	0	0	0	0	0	0	0	0	0	2	0	0	0	0	0	0	0	0	0	0
FQ658932.1.1312	D_0__Bacteria, D_1__Proteobacteria, D_2__Alphaproteobacteria, D_3__Rhodobacterales, D_4__Rhodobacteraceae, D_5__Rhodobacter, D_6__uncultured soil bacterium	69	0	0	0	0	0	0	0	0	0	0	0	0	0	0	0	0	0	0	0	0	0	0	0	67	0	0	0	0	0	0	0	0	0	0	0	0	0	0	2	0	0	0	0	0	0	0	0
FJ266333.1.1354	D_0__Bacteria, D_1__Proteobacteria, D_2__Alphaproteobacteria, D_3__Sphingomonadales, D_4__Sphingomonadaceae, D_5__Novosphingobium, D_6__Sphingomonas sp. RFNB23	23	0	0	0	0	0	0	0	0	0	0	0	0	0	0	0	0	0	0	0	0	0	18	0	4	0	0	0	0	0	0	0	0	0	0	0	0	0	0	0	0	0	0	0	0	0	0	0
GAYH01026269.2.1376	D_0__Bacteria, D_1__Tenericutes, D_2__Mollicutes, D_3__Entomoplasmatales, D_4__Spiroplasmataceae, D_5__Spiroplasma, D_6__Conwentzia psociformis	2	0	0	0	0	0	0	0	0	0	0	0	0	0	0	0	0	0	0	0	0	0	0	0	0	0	0	0	0	0	0	0	0	0	0	0	0	0	0	0	0	0	2	0	0	0	0	0
KF312686.1.1448	D_0__Bacteria, D_1__Firmicutes, D_2__Bacilli, D_3__Lactobacillales, D_4__Lactobacillaceae, D_5__Lactobacillus, D_6__Lactobacillus pontis	4	0	0	0	0	0	0	0	0	0	0	0	0	0	0	0	0	0	0	0	0	0	0	0	0	0	0	0	0	0	0	0	0	0	0	0	0	0	0	0	0	0	0	0	0	0	0	0
JX827198.1.1319	D_0__Bacteria, D_1__Actinobacteria, D_2__Actinobacteria, D_3__Micrococcales, D_4__Microbacteriaceae, D_5__Rathayibacter, D_6__Rathayibacter tritici	11	0	0	0	0	0	0	0	0	0	0	0	0	0	0	0	0	11	0	0	0	0	0	0	0	0	0	0	0	0	0	0	0	0	0	0	0	0	0	0	0	0	0	0	0	0	0	0
FJ461953.1.1504	D_0__Bacteria, D_1__Proteobacteria, D_2__Deltaproteobacteria, D_3__Desulfovibrionales, D_4__Desulfovibrionaceae, D_5__Desulfovibrio, D_6__uncultured bacterium	2	0	0	0	0	0	0	0	0	0	0	0	0	0	0	0	0	0	0	0	0	0	0	0	0	0	0	0	0	0	0	0	0	0	0	0	0	0	0	0	0	0	0	0	0	0	0	0
FJ932652.1.1434	D_0__Bacteria, D_1__Bacteroidetes, D_2__Flavobacteriia, D_3__Flavobacteriales, D_4__Flavobacteriaceae, D_5__Chryseobacterium, D_6__Chryseobacterium greenlandense	2	0	0	0	0	0	0	0	0	0	0	0	0	0	0	0	0	0	0	0	0	0	0	2	0	0	0	0	0	0	0	0	0	0	0	0	0	0	0	0	0	0	0	0	0	0	0	0
AJ289183.1.1413	D_0__Bacteria, D_1__Fusobacteria, D_2__Fusobacteriia, D_3__Fusobacteriales, D_4__Leptotrichiaceae, D_5__uncultured, D_6__uncultured eubacterium E1-K6	5	0	0	0	0	0	5	0	0	0	0	0	0	0	0	0	0	0	0	0	0	0	0	0	0	0	0	0	0	0	0	0	0	0	0	0	0	0	0	0	0	0	0	0	0	0	0	0
HM558582.1.1379	D_0__Bacteria, D_1__Proteobacteria, D_2__Gammaproteobacteria, D_3__Xanthomonadales, D_4__Xanthomonadaceae, D_5__Stenotrophomonas, D_6__uncultured bacterium	17	0	0	0	0	0	0	0	0	0	0	0	0	0	0	0	0	0	0	0	0	0	0	0	0	0	0	0	0	0	0	0	0	0	0	0	0	0	0	0	0	0	0	0	0	0	0	0
KJ922521.1.1468	D_0__Bacteria, D_1__Proteobacteria, D_2__Gammaproteobacteria, D_3__Alteromonadales, D_4__Shewanellaceae, D_5__Shewanella, D_6__Shewanella sp. XH3	13	0	0	0	0	5	0	0	0	0	0	0	0	0	0	0	0	0	0	8	0	0	0	0	0	0	0	0	0	0	0	0	0	0	0	0	0	0	0	0	0	0	0	0	0	0	0	0
KJ184984.1.1410	D_0__Bacteria, D_1__Actinobacteria, D_2__Actinobacteria, D_3__Micrococcales, D_4__Microbacteriaceae, D_5__Microbacterium, D_6__Microbacterium sp. FSBSY9	2	0	0	0	0	0	0	0	0	0	0	0	0	0	0	0	0	0	0	0	0	0	0	0	0	0	0	0	0	0	0	0	0	0	0	0	0	0	0	0	0	0	0	0	0	0	0	2
KC554120.1.1515	D_0__Bacteria, D_1__Actinobacteria, D_2__Actinobacteria, D_3__Propionibacteriales, D_4__Propionibacteriaceae, D_5__Microlunatus, D_6__uncultured bacterium	19	0	0	0	0	0	0	0	0	0	0	0	19	0	0	0	0	0	0	0	0	0	0	0	0	0	0	0	0	0	0	0	0	0	0	0	0	0	0	0	0	0	0	0	0	0	0	0
FJ851427.1.1240	D_0__Bacteria, D_1__Proteobacteria, D_2__Alphaproteobacteria, D_3__Rhizobiales, D_4__Bradyrhizobiaceae, D_5__Afipia, D_6__Afipia sp. 3AS3	2	0	0	0	0	0	0	0	0	0	0	0	0	0	0	0	0	0	0	0	0	0	0	0	0	0	0	0	0	0	0	0	0	0	0	0	0	0	0	0	0	0	0	0	0	0	0	0
HM278209.1.1359	D_0__Bacteria, D_1__Bacteroidetes, D_2__Sphingobacteriia, D_3__Sphingobacteriales, D_4__Chitinophagaceae, D_5__Taibaiella, D_6__uncultured bacterium	9	0	0	0	0	0	0	0	0	0	0	0	0	0	0	0	0	0	0	0	0	0	0	0	0	9	0	0	0	0	0	0	0	0	0	0	0	0	0	0	0	0	0	0	0	0	0	0
JF792710.1.1251	D_0__Bacteria, D_1__Proteobacteria, D_2__Gammaproteobacteria, D_3__Vibrionales, D_4__Vibrionaceae, D_5__Photobacterium, D_6__Photobacterium sp. sanmaInt_08	6	0	0	0	0	0	0	0	0	0	0	0	0	0	0	0	0	0	0	0	0	0	0	0	0	0	0	0	0	0	0	0	0	0	0	0	0	0	0	0	0	0	0	0	0	0	0	0
GQ500872.1.1453	D_0__Bacteria, D_1__Proteobacteria, D_2__Alphaproteobacteria, D_3__Sphingomonadales, D_4__Sphingomonadaceae, D_5__Sphingopyxis, D_6__uncultured bacterium	3	0	0	0	0	0	0	0	0	0	0	0	0	0	0	0	0	0	0	0	0	0	0	0	3	0	0	0	0	0	0	0	0	0	0	0	0	0	0	0	0	0	0	0	0	0	0	0
JX222654.1.1497	D_0__Bacteria, D_1__Proteobacteria, D_2__Betaproteobacteria, D_3__Methylophilales, D_4__Methylophilaceae, D_5__OM43 clade, D_6__uncultured bacterium	134	0	0	0	0	0	0	0	0	0	0	0	0	0	0	0	0	0	0	0	0	0	0	0	134	0	0	0	0	0	0	0	0	0	0	0	0	0	0	0	0	0	0	0	0	0	0	0
JX279918.1.1345	D_0__Bacteria, D_1__Planctomycetes, D_2__Planctomycetacia, D_3__Planctomycetales, D_4__Planctomycetaceae, D_5__uncultured, D_6__uncultured bacterium	23	5	0	0	0	0	0	0	0	0	0	0	0	0	0	0	6	0	0	0	0	0	0	0	0	0	0	0	0	0	0	0	0	0	0	0	0	0	0	0	0	0	0	0	0	0	0	1
HE589809.1.1451	D_0__Bacteria, D_1__Proteobacteria, D_2__Betaproteobacteria, D_3__Burkholderiales, D_4__Comamonadaceae, D_5__Acidovorax, D_6__uncultured bacterium	7	0	0	0	0	0	0	0	0	0	0	0	0	0	0	0	0	0	0	0	0	0	0	0	0	0	0	0	0	0	7	0	0	0	0	0	0	0	0	0	0	0	0	0	0	0	0	0
HM112168.1.1376	D_0__Bacteria, D_1__Proteobacteria, D_2__Gammaproteobacteria, D_3__Enterobacteriales, D_4__Enterobacteriaceae, D_5__Tatumella, D_6__uncultured gamma proteobacterium	549	0	0	0	0	0	0	0	0	0	0	0	0	0	0	0	0	0	547	0	0	0	0	0	0	0	1	0	0	0	0	0	0	0	0	0	0	0	0	0	0	0	0	0	0	0	0	0
KM885186.1.1441	D_0__Bacteria, D_1__Proteobacteria, D_2__Gammaproteobacteria, D_3__Enterobacteriales, D_4__Enterobacteriaceae, D_5__Pantoea, D_6__Enterobacter cloacae	6	0	0	0	0	0	0	0	0	0	0	0	0	0	0	0	0	0	0	0	0	0	0	0	0	0	0	0	0	0	0	0	0	0	0	0	0	0	0	0	0	0	0	0	0	0	0	0
KC431794.1.1408	D_0__Bacteria, D_1__Proteobacteria, D_2__Gammaproteobacteria, D_3__Enterobacteriales, D_4__Enterobacteriaceae, D_5__Enterobacter, D_6__Enterobacter aerogenes	10	0	0	0	0	0	0	0	0	0	0	0	0	0	0	0	0	0	0	10	0	0	0	0	0	0	0	0	0	0	0	0	0	0	0	0	0	0	0	0	0	0	0	0	0	0	0	0
KJ890490.1.1485	D_0__Bacteria, D_1__Actinobacteria, D_2__Actinobacteria, D_3__Micrococcales, D_4__Micrococcaceae, D_5__Arthrobacter, D_6__uncultured bacterium	2	0	0	0	0	0	0	0	0	0	0	0	0	0	0	0	0	0	0	0	0	0	0	0	0	0	0	0	0	0	0	0	0	0	0	0	0	0	0	0	0	0	0	0	0	0	0	0
FJ744931.1.1353	D_0__Bacteria, D_1__Proteobacteria, D_2__Alphaproteobacteria, D_3__Rhodobacterales, D_4__Rhodobacteraceae, D_5__uncultured, D_6__uncultured Rhodobacteraceae bacterium	3	0	0	0	0	0	0	0	0	0	0	0	0	0	0	0	0	0	0	0	0	0	0	0	0	0	0	0	0	0	0	0	0	0	0	0	0	0	0	0	0	0	0	0	0	0	0	0
HM332121.1.1374	D_0__Bacteria, D_1__Firmicutes, D_2__Bacilli, D_3__Bacillales, D_4__Bacillaceae, D_5__Bacillus, D_6__uncultured bacterium	78	0	0	0	0	0	0	0	0	0	0	0	0	0	0	0	0	0	0	0	0	0	0	0	0	0	0	0	0	0	0	0	0	0	0	0	0	0	0	0	0	0	0	0	0	0	0	0
GQ103832.1.1308	D_0__Bacteria, D_1__Proteobacteria, D_2__Alphaproteobacteria, D_3__Rhizobiales, D_4__Methylobacteriaceae, D_5__Microvirga, D_6__uncultured bacterium	174	9	0	0	0	0	0	0	0	0	0	6	0	0	0	35	0	0	0	0	0	0	0	0	0	0	0	0	0	0	0	0	0	0	0	38	1	0	0	0	0	0	85	0	0	0	0	0
DQ008711.1.2066	D_0__Bacteria, D_1__Proteobacteria, D_2__Alphaproteobacteria, D_3__Rickettsiales, D_4__Mitochondria, D_5__Cinnamomum camphora (camphor tree), D_6__Cinnamomum camphora (camphor tree)	57	5	0	0	0	3	0	0	0	0	0	0	0	4	0	0	0	12	0	0	0	3	3	0	1	0	0	0	3	0	0	0	0	0	0	0	0	20	0	0	0	0	0	0	0	0	0	0
JF148804.1.1374	D_0__Bacteria, D_1__Firmicutes, D_2__Bacilli, D_3__Bacillales, D_4__Staphylococcaceae, D_5__Staphylococcus, D_6__uncultured bacterium	2	0	0	0	0	0	1	0	0	0	0	0	0	0	0	0	0	0	0	0	0	0	0	0	0	0	0	0	0	0	0	0	0	0	0	0	0	0	0	0	0	0	0	0	0	0	0	0
JF231980.1.1361	D_0__Bacteria, D_1__Proteobacteria, D_2__Gammaproteobacteria, D_3__Enterobacteriales, D_4__Enterobacteriaceae, D_5__Enterobacter, D_6__uncultured bacterium	1724	0	0	0	0	0	0	0	0	0	0	0	0	3	0	0	18	0	0	0	0	1	0	0	0	0	0	0	0	0	0	0	0	0	0	0	0	0	0	1	0	0	1	80	82	87	59	14
DQ658776.1.1349	D_0__Bacteria, D_1__Proteobacteria, D_2__Betaproteobacteria, D_3__Burkholderiales, D_4__Comamonadaceae, D_5__Aquabacterium, D_6__uncultured bacterium	71	0	0	0	0	0	0	0	0	0	0	1	0	0	0	0	0	0	0	0	0	0	0	4	0	0	0	0	0	66	0	0	0	0	0	0	0	0	0	0	0	0	0	0	0	0	0	0
JQ977589.1.1440	D_0__Bacteria, D_1__Proteobacteria, D_2__Gammaproteobacteria, D_3__Pseudomonadales, D_4__Pseudomonadaceae, D_5__Pseudomonas, D_6__Pseudomonas sp. Bca55	2	0	0	0	0	0	0	0	0	0	0	0	0	0	0	0	0	0	0	0	0	0	0	0	0	0	0	0	0	0	0	0	0	0	0	0	0	0	0	0	0	0	0	0	0	0	0	0
FN646068.1.1514	D_0__Bacteria, D_1__Firmicutes, D_2__Bacilli, D_3__Bacillales, D_4__Staphylococcaceae, D_5__Staphylococcus, D_6__Staphylococcus saprophyticus	17	0	0	0	0	0	0	0	0	0	0	0	0	0	0	0	0	0	0	0	1	0	15	0	0	0	0	0	0	0	0	0	0	0	0	0	0	0	0	0	0	0	0	0	0	0	0	0
KJ461685.1.1362	D_0__Bacteria, D_1__Bacteroidetes, D_2__Flavobacteriia, D_3__Flavobacteriales, D_4__Flavobacteriaceae, D_5__Flavobacterium, D_6__Flavobacterium sp. EM1321	8	0	0	0	0	0	0	0	0	0	0	0	0	0	0	0	0	0	0	0	0	0	0	0	8	0	0	0	0	0	0	0	0	0	0	0	0	0	0	0	0	0	0	0	0	0	0	0
JX222861.1.1394	D_0__Bacteria, D_1__Proteobacteria, D_2__Betaproteobacteria, D_3__Burkholderiales, D_4__Comamonadaceae, D_5__Albidiferax, D_6__uncultured bacterium	37	0	0	0	0	0	0	0	0	0	0	0	0	0	0	0	0	0	0	0	0	0	0	0	14	0	0	0	0	0	23	0	0	0	0	0	0	0	0	0	0	0	0	0	0	0	0	0
FJ900872.1.1397	D_0__Bacteria, D_1__Proteobacteria, D_2__Gammaproteobacteria, D_3__Pseudomonadales, D_4__Pseudomonadaceae, D_5__Pseudomonas, D_6__uncultured bacterium	8	1	0	0	0	0	1	0	0	0	0	0	0	0	0	0	0	0	1	2	0	0	0	0	0	1	1	0	1	0	0	0	0	0	0	0	0	0	0	0	0	0	0	0	0	0	0	0
LK392732.1.1464	D_0__Bacteria, D_1__Proteobacteria, D_2__Epsilonproteobacteria, D_3__Campylobacterales, D_4__Campylobacteraceae, D_5__Arcobacter, D_6__uncultured bacterium	452	0	0	0	0	0	0	0	0	0	0	23	0	0	0	0	64	0	33	27	0	0	252	0	3	0	0	0	0	0	0	0	0	0	0	0	0	33	0	0	17	0	0	0	0	0	0	0
KC551264.1.1377	D_0__Bacteria, D_1__Firmicutes, D_2__Bacilli, D_3__Bacillales, D_4__Bacillaceae, D_5__Geobacillus, D_6__Geobacillus sp. HBB270	12	0	0	0	0	0	0	0	0	0	0	0	0	0	0	0	0	0	0	0	0	0	0	0	0	0	0	0	0	0	0	0	0	0	0	0	0	0	0	0	0	0	0	0	0	0	0	0
JF089056.1.1350	D_0__Bacteria, D_1__Proteobacteria, D_2__Betaproteobacteria, D_3__Burkholderiales, D_4__Comamonadaceae, D_5__Alicycliphilus, D_6__uncultured bacterium	497	0	0	0	0	0	0	0	0	0	0	0	0	0	0	0	0	0	0	0	0	0	0	0	0	0	0	0	0	0	0	0	0	0	0	0	0	0	0	0	0	0	0	0	0	0	0	0
JF120285.1.1346	D_0__Bacteria, D_1__Bacteroidetes, D_2__Flavobacteriia, D_3__Flavobacteriales, D_4__Flavobacteriaceae, D_5__Flavobacterium, D_6__uncultured bacterium	57	0	0	0	0	0	0	0	0	0	0	0	0	0	0	0	0	0	20	0	0	0	0	0	0	0	0	0	0	0	0	0	0	0	0	0	0	0	0	0	0	0	0	0	0	0	0	0
AB523783.1.1566	D_0__Bacteria, D_1__Firmicutes, D_2__Bacilli, D_3__Lactobacillales, D_4__Lactobacillaceae, D_5__Lactobacillus, D_6__Lactobacillus floricola	16	0	0	0	0	0	0	0	0	0	0	0	0	0	0	0	0	0	0	0	0	0	0	0	0	0	0	0	0	0	0	0	0	0	0	0	0	0	0	0	0	0	0	0	0	0	0	0
DQ310474.1.1369	D_0__Bacteria, D_1__Proteobacteria, D_2__Alphaproteobacteria, D_3__Rhizobiales, D_4__Aurantimonadaceae, D_5__Aurantimonas, D_6__alpha proteobacterium 28/58	60	0	0	0	0	0	0	0	0	0	0	0	0	0	0	0	1	13	0	0	0	0	0	0	0	0	0	0	0	0	38	0	0	0	0	0	0	0	0	0	0	0	0	0	0	0	0	0
EF515694.1.1423	D_0__Bacteria, D_1__Firmicutes, D_2__Bacilli, D_3__Lactobacillales, D_4__Enterococcaceae, D_5__Enterococcus, D_6__uncultured bacterium	47	0	0	0	0	0	0	0	0	0	0	0	0	0	0	0	0	0	0	0	0	0	0	0	0	1	0	0	0	0	0	0	0	0	0	0	0	0	0	0	15	0	0	0	0	0	0	0
FJ893880.1.1365	D_0__Bacteria, D_1__Proteobacteria, D_2__Gammaproteobacteria, D_3__Enterobacteriales, D_4__Enterobacteriaceae, D_5__Cedecea, D_6__uncultured bacterium	232	0	0	0	0	0	0	0	0	0	0	0	0	0	0	0	0	0	0	0	0	0	0	0	0	0	0	0	0	0	0	0	0	0	0	0	0	0	0	0	0	0	0	4	10	8	7	0
GAOK01049510.5349.7187	D_0__Bacteria, D_1__Cyanobacteria, D_2__Chloroplast, D_3__Cercis gigantea, D_4__Cercis gigantea, D_5__Cercis gigantea, D_6__Cercis gigantea	4	0	0	0	0	0	0	0	0	0	0	0	0	0	0	0	0	0	0	0	0	0	0	0	0	0	0	0	0	0	0	0	0	0	0	0	0	0	0	0	0	0	0	0	0	0	0	0
JF219888.1.1360	D_0__Bacteria, D_1__Bacteroidetes, D_2__Sphingobacteriia, D_3__Sphingobacteriales, D_4__Chitinophagaceae, D_5__Flavisolibacter, D_6__uncultured bacterium	9	0	0	0	0	0	0	0	0	0	0	0	0	0	0	0	0	0	0	0	0	0	0	0	0	0	0	0	0	0	0	0	0	0	0	0	0	0	0	0	9	0	0	0	0	0	0	0
EF673294.1.1501	D_0__Bacteria, D_1__Proteobacteria, D_2__Gammaproteobacteria, D_3__Pseudomonadales, D_4__Pseudomonadaceae, D_5__Pseudomonas, D_6__Pseudomonas sp. BSi20369	331	5	10	0	5	5	1	0	0	0	1	4	1	1	0	0	4	10	9	11	10	1	6	9	1	3	10	5	15	0	0	0	15	0	0	0	0	16	3	1	8	0	7	0	0	0	0	0
KC003016.1.1345	D_0__Bacteria, D_1__Proteobacteria, D_2__Alphaproteobacteria, D_3__Sphingomonadales, D_4__Sphingomonadaceae, D_5__Sphingomonas, D_6__unidentified marine bacterioplankton	2	0	0	0	0	0	0	0	0	0	0	0	0	2	0	0	0	0	0	0	0	0	0	0	0	0	0	0	0	0	0	0	0	0	0	0	0	0	0	0	0	0	0	0	0	0	0	0
KC170359.1.1354	D_0__Bacteria, D_1__Proteobacteria, D_2__Alphaproteobacteria, D_3__Sphingomonadales, D_4__Erythrobacteraceae, D_5__Erythrobacter, D_6__alpha proteobacterium 7-19	3	0	0	0	0	0	0	0	0	0	0	0	0	0	0	0	0	0	0	0	0	0	0	0	0	0	0	0	0	0	0	0	0	0	0	0	0	0	0	3	0	0	0	0	0	0	0	0
HM480366.1.1367	D_0__Bacteria, D_1__Proteobacteria, D_2__Alphaproteobacteria, D_3__Rhizobiales, D_4__Brucellaceae, D_5__Ochrobactrum, D_6__Ochrobactrum intermedium	161	0	0	0	0	0	0	0	0	0	0	0	0	0	0	0	0	0	0	0	0	0	0	0	0	0	0	0	0	0	0	0	0	0	0	0	0	0	0	0	0	0	0	0	0	0	0	0
HQ183846.1.1453	D_0__Bacteria, D_1__Proteobacteria, D_2__Alphaproteobacteria, D_3__Sphingomonadales, D_4__uncultured Novosphingobium sp., D_5__uncultured Novosphingobium sp., D_6__uncultured Novosphingobium sp.	814	0	0	0	0	0	0	0	0	0	0	0	0	0	0	0	0	0	0	0	0	0	0	0	807	7	0	0	0	0	0	0	0	0	0	0	0	0	0	0	0	0	0	0	0	0	0	0
EU384269.1.1448	D_0__Bacteria, D_1__Actinobacteria, D_2__Actinobacteria, D_3__Streptomycetales, D_4__Streptomycetaceae, D_5__Streptomyces, D_6__Streptomyces sp. A334 Ydz-QZ	22	0	0	0	0	0	0	0	0	0	0	0	0	0	0	0	0	0	0	0	20	0	0	0	2	0	0	0	0	0	0	0	0	0	0	0	0	0	0	0	0	0	0	0	0	0	0	0
JQ190839.1.1363	D_0__Bacteria, D_1__Proteobacteria, D_2__Gammaproteobacteria, D_3__Enterobacteriales, D_4__Enterobacteriaceae, D_5__Escherichia-Shigella, D_6__uncultured bacterium	47	2	6	0	3	0	1	0	0	0	0	0	0	0	0	0	2	3	12	4	1	0	0	1	0	0	0	0	1	0	0	0	0	0	0	0	0	0	0	1	0	0	4	0	0	0	0	0
GQ480119.1.1460	D_0__Bacteria, D_1__Planctomycetes, D_2__Planctomycetacia, D_3__Planctomycetales, D_4__Planctomycetaceae, D_5__Pirellula, D_6__uncultured bacterium	22	0	0	0	0	0	0	0	0	0	0	0	0	0	0	0	0	0	0	0	0	0	0	0	0	0	0	0	0	0	0	0	0	0	0	0	0	0	0	0	0	0	0	0	0	0	0	18
HM556965.1.1374	D_0__Bacteria, D_1__Proteobacteria, D_2__Gammaproteobacteria, D_3__Enterobacteriales, D_4__Enterobacteriaceae, D_5__Tatumella, D_6__uncultured bacterium	20	2	0	0	0	0	0	0	0	0	0	0	0	0	18	0	0	0	0	0	0	0	0	0	0	0	0	0	0	0	0	0	0	0	0	0	0	0	0	0	0	0	0	0	0	0	0	0
FR691533.1.1519	D_0__Bacteria, D_1__Firmicutes, D_2__Bacilli, D_3__Bacillales, D_4__Paenibacillaceae, D_5__Paenibacillus, D_6__Paenibacillus sp. IHB B 3072	2	0	0	0	0	0	0	0	0	0	0	0	0	0	0	0	0	0	0	0	0	0	0	0	2	0	0	0	0	0	0	0	0	0	0	0	0	0	0	0	0	0	0	0	0	0	0	0
CU919551.1.1336	D_0__Bacteria, D_1__Proteobacteria, D_2__Alphaproteobacteria, D_3__Rhizobiales, D_4__Rhizobiaceae, D_5__Rhizobium, D_6__uncultured bacterium	17	0	0	0	0	0	0	0	0	0	0	0	0	0	4	0	0	0	0	0	5	0	0	0	3	0	0	0	0	0	0	0	0	0	0	0	0	0	0	0	0	0	0	0	0	0	0	0
GQ108643.1.1344	D_0__Bacteria, D_1__Actinobacteria, D_2__Actinobacteria, D_3__Corynebacteriales, D_4__Corynebacteriaceae, D_5__Corynebacterium 1, D_6__uncultured bacterium	6	0	0	0	0	0	0	0	0	0	0	0	0	0	0	0	0	0	0	0	0	0	0	0	0	0	0	0	0	0	0	0	0	0	0	0	0	0	0	0	0	0	0	0	0	0	0	0
GQ079897.1.1344	D_0__Bacteria, D_1__Bacteroidetes, D_2__Flavobacteriia, D_3__Flavobacteriales, D_4__Flavobacteriaceae, D_5__Flavobacterium, D_6__uncultured bacterium	4	0	0	0	0	0	0	0	0	0	0	0	0	0	0	0	0	0	0	0	0	0	0	0	0	0	0	0	0	0	0	0	0	0	0	0	0	0	0	0	0	0	0	0	0	0	0	0
HE970764.906400.907957	D_0__Bacteria, D_1__Firmicutes, D_2__Bacilli, D_3__Lactobacillales, D_4__Lactobacillaceae, D_5__Lactobacillus, D_6__Lactobacillus casei W56	6	0	0	0	0	0	0	0	0	0	0	0	0	0	0	0	0	0	0	0	0	0	0	0	0	0	0	0	0	0	0	0	0	0	0	0	0	0	0	1	0	0	0	0	0	0	0	0
DQ071268.1.1414	D_0__Bacteria, D_1__Firmicutes, D_2__Clostridia, D_3__Clostridiales, D_4__Clostridiaceae 1, D_5__Clostridium sensu stricto 1, D_6__[Eubacterium] budayi	128	0	0	0	0	0	0	0	0	0	0	0	0	0	0	0	0	0	0	0	0	0	0	0	0	19	0	0	0	0	0	0	0	0	0	0	0	50	32	0	2	2	0	0	0	0	1	19
JQ724534.1.1403	D_0__Bacteria, D_1__Bacteroidetes, D_2__Flavobacteriia, D_3__Flavobacteriales, D_4__Flavobacteriaceae, D_5__Empedobacter, D_6__Empedobacter falsenii	6	0	0	0	0	0	0	0	0	0	0	0	0	0	0	0	0	0	0	0	0	0	0	0	0	0	0	0	0	0	0	0	0	0	0	0	0	0	0	0	0	0	0	0	0	0	0	0
KF465375.1.1371	D_0__Bacteria, D_1__Proteobacteria, D_2__Gammaproteobacteria, D_3__Pseudomonadales, D_4__Moraxellaceae, D_5__Psychrobacter, D_6__uncultured Psychrobacter sp.	16	0	0	0	0	0	0	0	0	0	0	0	0	0	0	0	0	0	0	0	0	0	0	0	0	16	0	0	0	0	0	0	0	0	0	0	0	0	0	0	0	0	0	0	0	0	0	0
DQ347534.1.1320	D_0__Bacteria, D_1__Actinobacteria, D_2__Actinobacteria, D_3__Micrococcales, D_4__Microbacteriaceae, D_5__Microbacterium, D_6__Microbacterium sp. B-2027	32	0	0	0	0	0	0	0	0	0	0	0	0	0	0	0	0	10	0	0	0	0	0	0	0	0	0	0	0	0	0	0	0	0	0	0	0	0	0	0	0	0	0	0	0	0	0	5
EF471572.1.1501	D_0__Bacteria, D_1__Proteobacteria, D_2__Gammaproteobacteria, D_3__Oceanospirillales, D_4__Oceanospirillaceae, D_5__Pseudospirillum, D_6__uncultured gamma proteobacterium	2	0	0	0	0	0	0	0	0	0	0	0	0	0	0	0	0	0	0	0	0	0	0	0	0	0	0	0	0	0	0	0	0	0	0	0	0	0	0	0	0	0	0	0	0	0	0	0
BX294835.1.1279	D_0__Bacteria, D_1__Planctomycetes, D_2__Planctomycetacia, D_3__Planctomycetales, D_4__Planctomycetaceae, D_5__Pir4 lineage, D_6__uncultured bacterium	6	0	0	0	0	0	0	0	0	0	0	0	0	0	0	0	0	0	0	0	0	0	0	0	0	0	0	0	0	0	0	0	0	0	0	0	0	6	0	0	0	0	0	0	0	0	0	0
EF515335.1.1399	D_0__Bacteria, D_1__Proteobacteria, D_2__Gammaproteobacteria, D_3__Enterobacteriales, D_4__Enterobacteriaceae, D_5__Raoultella, D_6__uncultured bacterium	30	0	0	0	0	0	0	0	0	0	0	0	0	0	0	0	0	0	0	0	0	0	0	0	25	0	0	0	0	0	0	0	0	0	0	0	0	0	0	0	0	0	0	0	0	0	0	0
FJ807431.1.1312	D_0__Bacteria, D_1__Proteobacteria, D_2__Alphaproteobacteria, D_3__Rhizobiales, D_4__Bradyrhizobiaceae, D_5__Bradyrhizobium, D_6__uncultured bacterium	2	0	0	0	0	0	0	0	0	0	0	0	0	0	0	0	0	0	0	0	0	0	0	0	0	0	0	0	0	0	0	0	0	0	0	0	0	0	0	0	0	0	0	0	0	0	0	0
EU075060.1.1466	D_0__Bacteria, D_1__Firmicutes, D_2__Bacilli, D_3__Lactobacillales, D_4__Streptococcaceae, D_5__Streptococcus, D_6__Streptococcus canis	2	0	0	0	0	0	0	0	0	0	0	0	0	0	0	0	0	0	0	0	0	0	0	0	0	0	0	0	0	0	0	0	0	0	0	0	0	0	0	2	0	0	0	0	0	0	0	0
AF408325.1.1441	D_0__Bacteria, D_1__Proteobacteria, D_2__Alphaproteobacteria, D_3__Sphingomonadales, D_4__Sphingomonadaceae, D_5__Sphingomonas, D_6__uncultured Sphingomonadaceae bacterium	5	0	0	0	0	0	0	0	0	0	0	0	0	0	0	0	0	0	0	0	0	0	0	0	0	0	0	0	0	0	0	0	0	0	0	0	0	0	0	0	0	0	0	0	0	0	0	0
KF756314.1.1352	D_0__Bacteria, D_1__Proteobacteria, D_2__Gammaproteobacteria, D_3__Pseudomonadales, D_4__Moraxellaceae, D_5__Acinetobacter, D_6__uncultured bacterium	10	0	0	0	0	0	0	0	0	0	0	0	0	0	0	0	0	0	0	0	0	0	0	0	0	0	0	0	0	0	0	0	0	0	0	0	0	0	0	0	0	0	0	0	0	0	0	0
KJ877722.1.1448	D_0__Bacteria, D_1__Proteobacteria, D_2__Gammaproteobacteria, D_3__Pseudomonadales, D_4__Pseudomonadaceae, D_5__Pseudomonas, D_6__uncultured Pseudomonas sp.	2	0	0	0	0	0	0	0	0	0	0	0	0	0	1	0	0	0	0	0	1	0	0	0	0	0	0	0	0	0	0	0	0	0	0	0	0	0	0	0	0	0	0	0	0	0	0	0
FR682681.1.1474	D_0__Bacteria, D_1__Actinobacteria, D_2__Actinobacteria, D_3__Micrococcales, D_4__Intrasporangiaceae, D_5__Knoellia, D_6__Knoellia sp. R-43101	2	0	0	0	0	0	0	0	0	0	0	0	0	0	0	0	0	0	0	0	0	0	0	0	0	0	0	0	0	0	0	0	0	0	0	0	0	0	0	0	0	0	0	0	0	0	0	0
LN563865.1.1348	D_0__Bacteria, D_1__Planctomycetes, D_2__Planctomycetacia, D_3__Planctomycetales, D_4__Planctomycetaceae, D_5__Pir4 lineage, D_6__uncultured bacterium	2	0	0	0	0	0	0	0	0	0	0	0	0	0	0	0	0	0	0	0	0	0	0	0	0	0	0	0	0	0	0	0	0	0	0	0	0	0	0	2	0	0	0	0	0	0	0	0
EU799721.1.1445	D_0__Bacteria, D_1__Proteobacteria, D_2__Alphaproteobacteria, D_3__Rhodobacterales, D_4__Rhodobacteraceae, D_5__Rhodovulum, D_6__uncultured bacterium	4	0	0	0	0	0	0	0	0	0	0	0	0	0	0	0	0	0	0	0	0	0	0	0	4	0	0	0	0	0	0	0	0	0	0	0	0	0	0	0	0	0	0	0	0	0	0	0
LN561194.1.1343	D_0__Bacteria, D_1__Verrucomicrobia, D_2__Verrucomicrobiae, D_3__Verrucomicrobiales, D_4__Verrucomicrobiaceae, D_5__Luteolibacter, D_6__uncultured bacterium	7	0	0	0	0	0	6	0	0	0	0	0	0	0	0	0	0	0	0	0	0	0	0	0	1	0	0	0	0	0	0	0	0	0	0	0	0	0	0	0	0	0	0	0	0	0	0	0
JF431413.1.1443	D_0__Bacteria, D_1__Proteobacteria, D_2__Gammaproteobacteria, D_3__Alteromonadales, D_4__Shewanellaceae, D_5__Shewanella, D_6__Shewanella sp. BPRIST024	127218	0	0	0	0	0	0	0	0	0	0	0	0	0	0	0	0	0	1	0	0	0	0	0	0	0	0	0	0	0	0	0	0	0	0	0	0	0	0	0	1	0	0	0	0	0	0	0
Z38024.1.1491	D_0__Bacteria, D_1__Actinobacteria, D_2__Actinobacteria, D_3__Pseudonocardiales, D_4__Pseudonocardiaceae, D_5__Saccharomonospora, D_6__Saccharomonospora azurea	2	0	0	0	0	0	0	0	0	0	0	0	0	0	0	0	0	0	0	0	0	0	0	0	0	0	0	0	0	0	0	0	0	0	0	0	0	0	0	0	0	0	0	0	0	0	0	0
HF571533.1.1371	D_0__Bacteria, D_1__Proteobacteria, D_2__Gammaproteobacteria, D_3__Pseudomonadales, D_4__Pseudomonadaceae, D_5__Pseudomonas, D_6__Pseudomonas sp. SMX331	3	0	0	0	0	0	0	0	0	0	0	0	0	0	0	0	0	0	0	0	0	0	0	0	0	0	0	0	0	0	0	0	0	0	0	0	0	0	0	0	0	0	0	0	0	0	0	0
HM447751.1.1498	D_0__Bacteria, D_1__Actinobacteria, D_2__Thermoleophilia, D_3__Gaiellales, D_4__Gaiellaceae, D_5__Gaiella, D_6__uncultured Rubrobacterales bacterium	2	0	0	0	0	0	0	0	0	0	0	0	0	0	0	0	0	0	0	0	0	0	0	0	0	0	0	0	0	0	0	0	0	0	0	0	0	0	0	0	0	0	0	0	0	0	0	0
HM812955.1.1302	D_0__Bacteria, D_1__Proteobacteria, D_2__Alphaproteobacteria, D_3__Rhizobiales, D_4__Rhizobiaceae, D_5__Rhizobium, D_6__uncultured bacterium	14	0	0	0	0	0	0	0	0	0	0	0	0	0	0	0	0	0	0	0	0	0	0	0	14	0	0	0	0	0	0	0	0	0	0	0	0	0	0	0	0	0	0	0	0	0	0	0
HM331997.1.1306	D_0__Bacteria, D_1__Proteobacteria, D_2__Alphaproteobacteria, D_3__Sphingomonadales, D_4__Sphingomonadaceae, D_5__Sphingomonas, D_6__uncultured bacterium	11	0	0	0	0	0	0	0	0	0	0	0	0	0	0	0	0	0	0	0	0	0	0	0	5	0	0	0	0	0	0	0	0	0	0	0	0	0	0	6	0	0	0	0	0	0	0	0
FJ543017.1.1513	D_0__Bacteria, D_1__Verrucomicrobia, D_2__Verrucomicrobiae, D_3__Verrucomicrobiales, D_4__Verrucomicrobiaceae, D_5__Luteolibacter, D_6__uncultured Verrucomicrobiaceae bacterium	2	0	0	0	0	0	0	0	0	0	0	0	0	0	0	0	0	0	0	0	0	0	0	0	2	0	0	0	0	0	0	0	0	0	0	0	0	0	0	0	0	0	0	0	0	0	0	0
Y11465.1.1338	D_0__Bacteria, D_1__Proteobacteria, D_2__Betaproteobacteria, D_3__Burkholderiales, D_4__Comamonadaceae, D_5__Pseudorhodoferax, D_6__uncultured bacterium	237	0	0	0	0	0	0	0	0	0	0	0	0	0	0	0	0	0	0	0	0	0	0	0	237	0	0	0	0	0	0	0	0	0	0	0	0	0	0	0	0	0	0	0	0	0	0	0
KF840377.1.1293	D_0__Bacteria, D_1__Proteobacteria, D_2__Alphaproteobacteria, D_3__Rhizobiales, D_4__Rhizobiaceae, D_5__Rhizobium, D_6__Rhizobium sp. CRRI-80_WR9	91	0	0	0	0	0	0	0	0	0	0	0	0	0	0	0	0	0	0	0	0	0	0	0	91	0	0	0	0	0	0	0	0	0	0	0	0	0	0	0	0	0	0	0	0	0	0	0
KF557645.1.1427	D_0__Bacteria, D_1__Bacteroidetes, D_2__Cytophagia, D_3__Cytophagales, D_4__Cytophagaceae, D_5__Siphonobacter, D_6__uncultured bacterium	13	0	0	0	0	0	0	0	0	0	0	0	0	0	0	0	0	0	0	0	0	0	0	0	0	0	0	0	0	0	0	0	0	0	0	0	0	0	0	0	0	0	0	0	0	0	0	13
EF608545.1.1454	D_0__Bacteria, D_1__Proteobacteria, D_2__Gammaproteobacteria, D_3__Xanthomonadales, D_4__Xanthomonadaceae, D_5__Koukoulia, D_6__uncultured bacterium	28	18	0	0	0	0	0	0	0	0	0	0	0	0	0	0	0	0	0	0	0	0	0	0	0	0	0	0	0	0	0	0	0	0	0	0	0	0	0	0	0	0	0	0	0	0	0	0
HM557095.1.1375	D_0__Bacteria, D_1__Proteobacteria, D_2__Gammaproteobacteria, D_3__Enterobacteriales, D_4__Enterobacteriaceae, D_5__Pantoea, D_6__uncultured bacterium	22	0	0	1	0	0	0	0	0	0	0	0	0	0	2	0	0	0	0	0	0	0	0	0	0	0	0	0	0	0	0	0	0	0	0	0	16	0	0	0	0	0	0	0	0	0	0	0
JX223621.1.1313	D_0__Bacteria, D_1__Chloroflexi, D_2__Anaerolineae, D_3__Anaerolineales, D_4__Anaerolineaceae, D_5__Ornatilinea, D_6__uncultured bacterium	16	0	0	0	0	0	0	0	0	0	0	0	0	0	0	0	0	0	0	0	0	0	0	0	0	0	0	0	0	0	16	0	0	0	0	0	0	0	0	0	0	0	0	0	0	0	0	0
HM274095.1.1364	D_0__Bacteria, D_1__Proteobacteria, D_2__Gammaproteobacteria, D_3__Enterobacteriales, D_4__Enterobacteriaceae, D_5__Pantoea, D_6__uncultured bacterium	2	0	0	1	0	0	0	0	0	0	0	0	0	0	0	0	0	0	0	0	0	0	0	0	0	0	0	0	0	0	0	0	0	0	0	0	1	0	0	0	0	0	0	0	0	0	0	0
GQ077330.1.1339	D_0__Bacteria, D_1__Actinobacteria, D_2__Actinobacteria, D_3__Corynebacteriales, D_4__Corynebacteriaceae, D_5__Corynebacterium 1, D_6__uncultured bacterium	2	0	0	0	0	0	0	0	0	0	0	0	0	0	0	0	0	0	0	0	0	0	0	0	0	0	0	0	0	0	0	0	0	0	0	0	0	0	0	0	0	0	0	0	0	0	0	0
JN452771.1.1372	D_0__Bacteria, D_1__Planctomycetes, D_2__Planctomycetacia, D_3__Planctomycetales, D_4__Planctomycetaceae, D_5__Rhodopirellula, D_6__uncultured organism	2	0	0	0	0	0	0	0	0	0	0	0	0	0	0	0	0	0	0	0	0	0	0	0	2	0	0	0	0	0	0	0	0	0	0	0	0	0	0	0	0	0	0	0	0	0	0	0
JF127619.1.1370	D_0__Bacteria, D_1__Proteobacteria, D_2__Gammaproteobacteria, D_3__Pseudomonadales, D_4__Moraxellaceae, D_5__Moraxella, D_6__uncultured bacterium	9	0	0	0	0	0	0	0	0	0	0	0	0	0	0	0	0	0	0	0	0	0	0	0	0	0	0	0	0	0	0	0	0	0	0	0	0	0	0	0	0	0	0	0	0	0	0	0
EF520419.1.1363	D_0__Bacteria, D_1__Proteobacteria, D_2__Alphaproteobacteria, D_3__Sphingomonadales, D_4__Sphingomonadaceae, D_5__Novosphingobium, D_6__uncultured alpha proteobacterium	2	0	0	0	0	0	0	0	0	0	0	0	0	0	0	0	0	0	0	0	0	0	0	0	0	0	0	0	0	0	0	0	0	0	0	0	0	0	0	0	0	2	0	0	0	0	0	0
EU705738.1.1231	D_0__Bacteria, D_1__Proteobacteria, D_2__Betaproteobacteria, D_3__Burkholderiales, D_4__Comamonadaceae, D_5__Roseateles, D_6__uncultured bacterium	11	0	0	0	0	0	0	0	0	0	0	0	0	0	0	0	0	0	3	0	0	0	0	6	0	0	0	0	0	0	0	0	0	0	0	0	0	0	0	0	0	2	0	0	0	0	0	0
JN656709.1.1518	D_0__Bacteria, D_1__Actinobacteria, D_2__Actinobacteria, D_3__Pseudonocardiales, D_4__Pseudonocardiaceae, D_5__Pseudonocardia, D_6__Pseudonocardia yuanmonensis	7	0	0	0	0	0	0	0	0	0	0	0	0	0	0	0	0	0	0	0	0	0	0	0	7	0	0	0	0	0	0	0	0	0	0	0	0	0	0	0	0	0	0	0	0	0	0	0
KJ957014.1.1262	D_0__Bacteria, D_1__Firmicutes, D_2__Bacilli, D_3__Bacillales, D_4__Family XII, D_5__Exiguobacterium, D_6__Exiguobacterium sp. LP2	33	0	0	0	0	0	0	0	0	0	0	0	0	0	0	0	0	0	0	0	0	0	0	0	0	0	0	0	0	0	0	0	0	0	0	0	0	2	0	0	0	0	0	0	0	0	0	0
JX989237.1.1434	D_0__Bacteria, D_1__Proteobacteria, D_2__Gammaproteobacteria, D_3__Xanthomonadales, D_4__Xanthomonadaceae, D_5__Stenotrophomonas, D_6__uncultured Stenotrophomonas sp.	93	0	0	0	7	0	0	0	0	0	0	0	6	0	0	0	0	0	0	0	0	0	0	0	8	0	33	0	0	24	0	0	0	0	0	0	0	14	0	0	0	0	0	0	0	0	0	0
AB637268.1.1499	D_0__Bacteria, D_1__Firmicutes, D_2__Bacilli, D_3__Bacillales, D_4__Paenibacillaceae, D_5__Paenibacillus, D_6__uncultured bacterium	6	0	0	0	0	0	0	0	0	0	0	0	0	0	0	0	0	0	0	0	0	0	0	0	0	0	0	0	0	0	0	0	0	0	0	0	0	0	0	0	0	0	0	0	0	0	0	0
AY235686.1.1433	D_0__Bacteria, D_1__Proteobacteria, D_2__Betaproteobacteria, D_3__Rhodocyclales, D_4__Rhodocyclaceae, D_5__Dechloromonas, D_6__beta proteobacterium Gu1-7	2	0	0	0	0	0	0	0	0	0	0	0	0	0	0	0	0	0	0	0	0	0	0	0	2	0	0	0	0	0	0	0	0	0	0	0	0	0	0	0	0	0	0	0	0	0	0	0
JN825414.1.1396	D_0__Bacteria, D_1__Bacteroidetes, D_2__Cytophagia, D_3__Cytophagales, D_4__Cytophagaceae, D_5__uncultured, D_6__uncultured Bacteroidetes bacterium	4	0	0	0	0	0	0	0	0	0	0	0	0	0	0	0	0	0	0	0	0	0	0	0	0	0	0	0	0	0	0	0	0	0	0	0	0	0	0	0	0	0	0	0	0	0	0	0
EU133045.1.1364	D_0__Bacteria, D_1__Actinobacteria, D_2__Thermoleophilia, D_3__Gaiellales, D_4__uncultured, D_5__uncultured bacterium, D_6__uncultured bacterium	2	0	0	0	0	0	0	0	0	0	0	0	0	0	0	0	0	0	0	0	0	0	0	0	0	0	0	0	0	0	0	0	0	0	0	0	0	0	0	0	0	0	0	0	0	0	0	0
JQ769715.1.1500	D_0__Bacteria, D_1__Proteobacteria, D_2__Betaproteobacteria, D_3__Burkholderiales, D_4__Comamonadaceae, D_5__Variovorax, D_6__uncultured bacterium	53	0	0	0	0	0	0	0	0	0	0	0	0	0	0	0	0	1	0	0	0	0	0	0	4	0	0	0	44	0	0	0	0	0	0	0	0	0	0	0	4	0	0	0	0	0	0	0
JN013934.1.1389	D_0__Bacteria, D_1__Actinobacteria, D_2__Actinobacteria, D_3__Micrococcales, D_4__Micrococcaceae, D_5__Kocuria, D_6__uncultured bacterium	13	0	0	0	0	0	0	0	0	0	0	2	0	0	0	0	0	0	0	0	0	0	0	0	0	0	11	0	0	0	0	0	0	0	0	0	0	0	0	0	0	0	0	0	0	0	0	0
HM445018.1.1341	D_0__Bacteria, D_1__Actinobacteria, D_2__Actinobacteria, D_3__Pseudonocardiales, D_4__Pseudonocardiaceae, D_5__Pseudonocardia, D_6__uncultured bacterium	17	0	0	0	0	0	0	0	0	0	0	0	0	0	0	0	0	0	0	0	0	0	0	0	0	0	0	0	0	0	0	0	0	0	0	0	0	0	17	0	0	0	0	0	0	0	0	0
JF703492.1.1425	D_0__Bacteria, D_1__Bacteroidetes, D_2__Sphingobacteriia, D_3__Sphingobacteriales, D_4__Chitinophagaceae, D_5__uncultured, D_6__uncultured Chitinophagaceae bacterium	4	0	0	0	0	0	0	0	0	0	0	0	0	0	0	0	0	0	0	0	0	0	0	0	0	0	0	0	0	0	4	0	0	0	0	0	0	0	0	0	0	0	0	0	0	0	0	0
FM998006.1.1427	D_0__Bacteria, D_1__Actinobacteria, D_2__Actinobacteria, D_3__Corynebacteriales, D_4__Mycobacteriaceae, D_5__Mycobacterium, D_6__Mycobacterium sp. RS-2	2	0	0	0	0	0	0	0	0	0	0	0	0	0	0	0	0	0	0	0	0	0	0	0	2	0	0	0	0	0	0	0	0	0	0	0	0	0	0	0	0	0	0	0	0	0	0	0
AB114612.1.1411	D_0__Bacteria, D_1__Proteobacteria, D_2__Alphaproteobacteria, D_3__Sphingomonadales, D_4__Sphingomonadaceae, D_5__Novosphingobium, D_6__uncultured Sphingomonadaceae bacterium	2	0	0	0	0	0	0	0	0	0	0	0	0	0	0	0	0	0	0	0	0	0	0	0	0	0	0	0	0	0	0	0	0	0	0	0	0	0	0	2	0	0	0	0	0	0	0	0
JX392404.1.1484	D_0__Bacteria, D_1__Actinobacteria, D_2__Actinobacteria, D_3__Micrococcales, D_4__Promicromonosporaceae, D_5__Cellulosimicrobium, D_6__Cellulosimicrobium funkei	43	0	0	0	0	0	0	0	0	0	0	0	0	0	0	0	0	0	0	43	0	0	0	0	0	0	0	0	0	0	0	0	0	0	0	0	0	0	0	0	0	0	0	0	0	0	0	0
KJ016207.1.1336	D_0__Bacteria, D_1__Proteobacteria, D_2__Alphaproteobacteria, D_3__Rhizobiales, D_4__1174-901-12, D_5__Beijerinckia sp. Lor46, D_6__Beijerinckia sp. Lor46	12	0	0	0	0	0	0	0	0	0	0	0	12	0	0	0	0	0	0	0	0	0	0	0	0	0	0	0	0	0	0	0	0	0	0	0	0	0	0	0	0	0	0	0	0	0	0	0
FJ901090.1.1401	D_0__Bacteria, D_1__Proteobacteria, D_2__Betaproteobacteria, D_3__Hydrogenophilales, D_4__Hydrogenophilaceae, D_5__Hydrogenophilus, D_6__uncultured bacterium	2	0	0	0	0	0	0	0	0	0	0	0	0	0	0	0	0	0	0	0	0	0	0	0	0	0	0	0	0	0	0	0	0	0	0	0	0	0	0	0	0	0	0	0	0	0	0	0
HM447708.1.1489	D_0__Bacteria, D_1__Proteobacteria, D_2__Betaproteobacteria, D_3__Burkholderiales, D_4__Comamonadaceae, D_5__Variovorax, D_6__uncultured Variovorax sp.	2	0	0	0	0	0	0	0	0	0	0	0	0	0	0	0	0	0	0	0	0	0	0	0	0	0	0	0	0	0	0	0	0	0	0	0	0	0	0	0	0	0	0	0	0	0	0	0
HM557060.1.1376	D_0__Bacteria, D_1__Proteobacteria, D_2__Gammaproteobacteria, D_3__Enterobacteriales, D_4__Enterobacteriaceae, D_5__Pantoea, D_6__uncultured bacterium	13	0	0	2	0	0	0	0	0	0	0	0	0	0	2	0	0	0	0	0	0	0	0	0	0	0	0	0	0	0	0	0	0	0	0	0	9	0	0	0	0	0	0	0	0	0	0	0
KF098425.1.1334	D_0__Bacteria, D_1__Firmicutes, D_2__Clostridia, D_3__Clostridiales, D_4__Family XI, D_5__Anaerococcus, D_6__uncultured bacterium	7	0	0	0	0	0	0	0	0	0	0	0	0	0	0	0	0	0	0	0	0	0	0	0	0	0	0	0	0	0	0	0	0	0	0	0	0	0	0	0	0	0	0	0	0	0	0	0
JF188921.1.1342	D_0__Bacteria, D_1__Actinobacteria, D_2__Actinobacteria, D_3__Micrococcales, D_4__Micrococcaceae, D_5__Micrococcus, D_6__uncultured bacterium	12	0	0	0	0	0	0	0	0	0	0	0	0	0	0	0	0	0	0	0	0	0	0	0	0	0	0	0	0	0	0	0	0	0	0	0	0	0	0	0	0	0	0	0	0	0	0	0
AJ292601.1.1452	D_0__Bacteria, D_1__Proteobacteria, D_2__Alphaproteobacteria, D_3__Sphingomonadales, D_4__Sphingomonadaceae, D_5__Sphingomonas, D_6__uncultured eubacterium WD267	2	0	0	0	0	0	0	0	0	0	0	0	0	0	0	0	0	0	0	0	0	0	0	0	2	0	0	0	0	0	0	0	0	0	0	0	0	0	0	0	0	0	0	0	0	0	0	0
AY594193.1.1442	D_0__Bacteria, D_1__Proteobacteria, D_2__Betaproteobacteria, D_3__Burkholderiales, D_4__Comamonadaceae, D_5__Tepidimonas, D_6__Tepidimonas arfidensis	293	22	8	0	0	0	0	0	0	0	0	0	0	0	0	0	0	1	0	0	0	0	0	0	0	0	0	0	0	0	0	0	52	0	1	0	0	0	0	4	7	0	0	0	0	0	0	0
HQ120515.1.1501	D_0__Bacteria, D_1__Proteobacteria, D_2__Betaproteobacteria, D_3__Burkholderiales, D_4__Oxalobacteraceae, D_5__Massilia, D_6__uncultured bacterium	4	0	0	0	0	0	0	0	0	0	0	0	0	0	0	0	0	0	0	0	0	0	0	0	0	0	0	0	0	0	4	0	0	0	0	0	0	0	0	0	0	0	0	0	0	0	0	0
KF071277.1.1347	D_0__Bacteria, D_1__Actinobacteria, D_2__Actinobacteria, D_3__Micrococcales, D_4__Brevibacteriaceae, D_5__Brevibacterium, D_6__uncultured bacterium	2	0	0	0	0	0	0	0	0	0	0	0	0	0	0	0	0	0	0	0	0	0	0	0	0	0	0	0	0	0	0	0	0	0	0	0	0	2	0	0	0	0	0	0	0	0	0	0
FM958423.1.1415	D_0__Bacteria, D_1__Proteobacteria, D_2__Alphaproteobacteria, D_3__Sphingomonadales, D_4__Sphingomonadaceae, D_5__Sphingomonas, D_6__uncultured alpha proteobacterium	40	0	0	0	0	0	40	0	0	0	0	0	0	0	0	0	0	0	0	0	0	0	0	0	0	0	0	0	0	0	0	0	0	0	0	0	0	0	0	0	0	0	0	0	0	0	0	0
AACY023318740.240.1489	D_0__Bacteria, D_1__Actinobacteria, D_2__Acidimicrobiia, D_3__Acidimicrobiales, D_4__Acidimicrobiaceae, D_5__CL500-29 marine group, D_6__marine metagenome	10	0	10	0	0	0	0	0	0	0	0	0	0	0	0	0	0	0	0	0	0	0	0	0	0	0	0	0	0	0	0	0	0	0	0	0	0	0	0	0	0	0	0	0	0	0	0	0
EU471993.1.1399	D_0__Bacteria, D_1__Proteobacteria, D_2__Gammaproteobacteria, D_3__Enterobacteriales, D_4__Enterobacteriaceae, D_5__Escherichia-Shigella, D_6__uncultured bacterium	22	4	0	0	0	0	0	0	0	0	0	1	0	0	0	0	0	0	0	0	0	0	0	0	0	0	13	0	1	0	0	0	0	0	0	0	0	0	0	0	0	0	3	0	0	0	0	0
KC545309.1.1549	D_0__Bacteria, D_1__Proteobacteria, D_2__Gammaproteobacteria, D_3__Alteromonadales, D_4__Ferrimonadaceae, D_5__Ferrimonas, D_6__Ferrimonas sp. EF3B-B688	30	0	0	0	0	0	0	0	0	0	0	0	0	0	0	0	0	0	0	0	0	0	0	0	0	0	0	0	0	0	0	0	0	0	0	0	0	0	0	0	0	0	0	0	0	0	0	0
JF143303.1.1338	D_0__Bacteria, D_1__Actinobacteria, D_2__Actinobacteria, D_3__Propionibacteriales, D_4__Propionibacteriaceae, D_5__Friedmanniella, D_6__uncultured bacterium	4	0	0	0	0	0	0	0	0	0	0	0	0	0	0	0	0	0	0	0	0	0	0	0	0	0	0	0	0	0	0	0	0	0	0	0	0	0	0	0	2	0	2	0	0	0	0	0
EF522817.1.1406	D_0__Bacteria, D_1__Proteobacteria, D_2__Gammaproteobacteria, D_3__Enterobacteriales, D_4__Enterobacteriaceae, D_5__Pantoea, D_6__bacterium 090502	2	0	0	0	0	0	0	0	0	0	0	0	0	0	0	0	0	0	0	0	0	0	0	0	0	0	0	0	0	0	0	0	0	0	0	0	2	0	0	0	0	0	0	0	0	0	0	0
EF522222.1.1314	D_0__Bacteria, D_1__Cyanobacteria, D_2__Cyanobacteria, D_3__SubsectionII, D_4__FamilyII, D_5__Chroococcidiopsis, D_6__uncultured cyanobacterium	107	0	0	0	0	0	107	0	0	0	0	0	0	0	0	0	0	0	0	0	0	0	0	0	0	0	0	0	0	0	0	0	0	0	0	0	0	0	0	0	0	0	0	0	0	0	0	0
JF175956.1.1341	D_0__Bacteria, D_1__Bacteroidetes, D_2__Cytophagia, D_3__Cytophagales, D_4__Cytophagaceae, D_5__Dyadobacter, D_6__uncultured bacterium	2	0	0	0	0	0	0	0	0	0	0	0	0	0	0	0	0	0	0	0	0	0	0	0	0	0	0	0	0	0	0	0	0	0	0	0	0	0	0	0	0	0	0	0	0	0	0	2
HQ857761.1.1442	D_0__Bacteria, D_1__Proteobacteria, D_2__Gammaproteobacteria, D_3__Pseudomonadales, D_4__Moraxellaceae, D_5__Acinetobacter, D_6__Acinetobacter ursingii	35	0	0	0	0	0	0	0	0	0	0	0	0	0	0	0	0	0	0	0	0	2	0	33	0	0	0	0	0	0	0	0	0	0	0	0	0	0	0	0	0	0	0	0	0	0	0	0
LN568970.1.1351	D_0__Bacteria, D_1__Actinobacteria, D_2__Actinobacteria, D_3__Propionibacteriales, D_4__Nocardioidaceae, D_5__uncultured, D_6__uncultured bacterium	139	0	0	0	0	0	0	0	0	0	0	0	0	0	0	0	0	0	0	0	0	1	0	0	0	0	0	0	0	0	0	0	0	0	0	0	0	0	0	2	0	0	0	0	0	0	0	0
GU179787.1.1387	D_0__Bacteria, D_1__Bacteroidetes, D_2__Bacteroidia, D_3__Bacteroidales, D_4__Porphyromonadaceae, D_5__Proteiniphilum, D_6__uncultured Bacteroidetes bacterium	5	0	0	0	0	0	0	0	0	0	0	0	0	0	0	0	0	0	0	0	0	0	0	1	0	0	0	0	0	0	0	0	0	2	0	0	0	0	0	2	0	0	0	0	0	0	0	0
HQ827964.1.1322	D_0__Bacteria, D_1__Planctomycetes, D_2__Planctomycetacia, D_3__Planctomycetales, D_4__Planctomycetaceae, D_5__Planctomyces, D_6__uncultured bacterium	8	0	0	0	0	0	0	0	0	0	0	0	0	0	0	0	0	0	0	0	0	0	0	0	8	0	0	0	0	0	0	0	0	0	0	0	0	0	0	0	0	0	0	0	0	0	0	0
GQ095421.1.1375	D_0__Bacteria, D_1__Actinobacteria, D_2__Actinobacteria, D_3__Propionibacteriales, D_4__Propionibacteriaceae, D_5__Propionibacterium, D_6__uncultured bacterium	10	0	0	0	0	0	0	0	0	0	0	0	0	0	0	0	0	0	0	0	0	0	0	0	0	0	0	5	0	0	0	0	0	0	0	0	0	0	0	0	0	0	0	0	0	0	0	0
HM240960.1.1362	D_0__Bacteria, D_1__Cyanobacteria, D_2__Chloroplast, D_3__uncultured bacterium, D_4__uncultured bacterium, D_5__uncultured bacterium, D_6__uncultured bacterium	2	0	0	0	0	0	0	0	0	0	0	0	0	0	0	0	0	0	0	0	0	0	0	0	0	0	0	0	0	0	0	0	0	0	0	0	0	0	0	0	0	0	0	0	0	0	0	0
EU180520.1.1451	D_0__Bacteria, D_1__Proteobacteria, D_2__Alphaproteobacteria, D_3__Rhodospirillales, D_4__Rhodospirillales Incertae Sedis, D_5__Reyranella, D_6__alpha proteobacterium BAC233	31	0	0	0	0	0	0	0	0	0	0	25	0	0	0	0	0	0	0	0	0	0	0	0	0	0	0	0	0	0	0	0	0	0	0	0	0	0	0	0	0	0	0	0	0	0	0	6
AY945914.1.1502	D_0__Bacteria, D_1__Proteobacteria, D_2__Betaproteobacteria, D_3__DR-16, D_4__uncultured bacterium, D_5__uncultured bacterium, D_6__uncultured bacterium	13	0	0	0	0	0	0	0	0	0	0	0	0	0	0	0	0	13	0	0	0	0	0	0	0	0	0	0	0	0	0	0	0	0	0	0	0	0	0	0	0	0	0	0	0	0	0	0
HG315674.1.1485	D_0__Bacteria, D_1__Actinobacteria, D_2__Actinobacteria, D_3__Micrococcales, D_4__Microbacteriaceae, D_5__Cryobacterium, D_6__Labedella sp. FF2	20	0	0	0	0	0	0	0	0	0	0	0	0	0	0	0	0	0	0	0	0	0	0	0	0	0	0	0	0	0	0	0	0	20	0	0	0	0	0	0	0	0	0	0	0	0	0	0
DQ263712.1.1364	D_0__Bacteria, D_1__Proteobacteria, D_2__Gammaproteobacteria, D_3__Pseudomonadales, D_4__Moraxellaceae, D_5__Acinetobacter, D_6__uncultured bacterium	8	0	0	0	0	0	0	0	0	0	0	0	0	0	0	0	0	0	0	0	0	0	0	0	0	0	0	0	0	0	0	0	0	0	0	0	0	0	0	0	0	0	0	0	0	0	0	0
GU179826.1.1381	D_0__Bacteria, D_1__Firmicutes, D_2__Clostridia, D_3__Clostridiales, D_4__Eubacteriaceae, D_5__Acetobacterium, D_6__uncultured Firmicutes bacterium	6	0	1	0	0	0	0	1	0	0	0	0	0	0	0	0	0	0	0	0	0	0	0	0	0	0	1	1	0	0	0	0	1	0	0	0	0	0	0	0	0	0	0	0	0	0	0	0
JF703592.1.1441	D_0__Bacteria, D_1__Proteobacteria, D_2__Deltaproteobacteria, D_3__Myxococcales, D_4__P3OB-42, D_5__uncultured Cystobacteraceae bacterium, D_6__uncultured Cystobacteraceae bacterium	7	0	0	0	0	0	0	0	0	0	0	0	0	0	0	0	0	0	0	0	0	0	0	0	0	0	0	0	0	7	0	0	0	0	0	0	0	0	0	0	0	0	0	0	0	0	0	0
JQ923650.1.1450	D_0__Bacteria, D_1__Proteobacteria, D_2__Alphaproteobacteria, D_3__Sphingomonadales, D_4__Sphingomonadaceae, D_5__Blastomonas, D_6__uncultured bacterium	2	0	0	0	0	0	0	0	0	0	0	0	0	0	0	0	0	0	0	0	0	0	0	0	2	0	0	0	0	0	0	0	0	0	0	0	0	0	0	0	0	0	0	0	0	0	0	0
KC855030.1.1478	D_0__Bacteria, D_1__Acidobacteria, D_2__Holophagae, D_3__Subgroup 10, D_4__ABS-19, D_5__Acidobacteria bacterium WX184, D_6__Acidobacteria bacterium WX184	5	0	0	0	0	0	0	0	0	0	0	0	0	0	0	0	0	0	0	0	0	5	0	0	0	0	0	0	0	0	0	0	0	0	0	0	0	0	0	0	0	0	0	0	0	0	0	0
KM085325.1.1499	D_0__Bacteria, D_1__Actinobacteria, D_2__Actinobacteria, D_3__Propionibacteriales, D_4__Nocardioidaceae, D_5__Nocardioides, D_6__Nocardioides sp. CC-CZW004	2	0	0	0	0	0	0	0	0	0	0	0	0	0	0	0	0	0	0	0	0	0	0	0	2	0	0	0	0	0	0	0	0	0	0	0	0	0	0	0	0	0	0	0	0	0	0	0
BX640418.13863.15394	D_0__Bacteria, D_1__Proteobacteria, D_2__Betaproteobacteria, D_3__Burkholderiales, D_4__Alcaligenaceae, D_5__Bordetella, D_6__Bordetella pertussis	3	0	0	0	0	0	0	0	0	0	0	0	0	0	0	0	0	0	0	0	0	0	0	0	3	0	0	0	0	0	0	0	0	0	0	0	0	0	0	0	0	0	0	0	0	0	0	0
CP001157.2841195.2842729	D_0__Bacteria, D_1__Proteobacteria, D_2__Gammaproteobacteria, D_3__Pseudomonadales, D_4__Pseudomonadaceae, D_5__Azotobacter, D_6__Azotobacter vinelandii DJ	49	0	0	0	0	0	0	0	0	0	0	0	0	0	0	0	0	0	0	0	0	0	0	0	0	0	0	0	0	0	0	0	0	0	0	0	0	0	0	0	23	0	0	0	0	0	0	0
HQ828027.1.1504	D_0__Bacteria, D_1__Proteobacteria, D_2__Deltaproteobacteria, D_3__Myxococcales, D_4__Nannocystaceae, D_5__Nannocystis, D_6__uncultured bacterium	4	0	0	0	0	4	0	0	0	0	0	0	0	0	0	0	0	0	0	0	0	0	0	0	0	0	0	0	0	0	0	0	0	0	0	0	0	0	0	0	0	0	0	0	0	0	0	0
JF766459.1.1507	D_0__Bacteria, D_1__Proteobacteria, D_2__Betaproteobacteria, D_3__Burkholderiales, D_4__Burkholderiaceae, D_5__Burkholderia, D_6__uncultured bacterium	2	0	0	0	0	0	0	0	0	0	0	0	0	0	0	0	0	0	0	0	0	0	0	0	0	0	0	0	0	0	0	0	0	0	0	0	0	0	0	0	0	0	0	0	0	0	0	0
JF130139.1.1362	D_0__Bacteria, D_1__Proteobacteria, D_2__Gammaproteobacteria, D_3__Oceanospirillales, D_4__Halomonadaceae, D_5__Halomonas, D_6__uncultured bacterium	13475	15	70	0	188	16	133	15	11	9	1074	53	3628	1036	21	217	183	42	113	25	756	0	6	11	35	0	116	59	0	28	85	428	210	399	51	58	56	165	108	5	50	0	2	11	0	3	17	77
KC683170.1.1475	D_0__Bacteria, D_1__Proteobacteria, D_2__Alphaproteobacteria, D_3__Rhizobiales, D_4__Hyphomicrobiaceae, D_5__Pedomicrobium, D_6__uncultured bacterium	2	0	0	0	0	0	0	0	0	0	0	0	0	0	0	0	0	0	0	0	0	0	0	0	0	0	0	0	0	0	0	0	0	0	0	0	0	0	0	0	0	0	0	0	0	0	0	0
AM712628.1.1311	D_0__Bacteria, D_1__Actinobacteria, D_2__Actinobacteria, D_3__Streptosporangiales, D_4__Nocardiopsaceae, D_5__Nocardiopsis, D_6__Nocardiopsis sp. S1	4	0	0	0	0	0	0	0	0	0	0	0	0	0	0	0	4	0	0	0	0	0	0	0	0	0	0	0	0	0	0	0	0	0	0	0	0	0	0	0	0	0	0	0	0	0	0	0
HQ443398.1.1357	D_0__Bacteria, D_1__Actinobacteria, D_2__Actinobacteria, D_3__Micrococcales, D_4__Dermacoccaceae, D_5__Kytococcus, D_6__uncultured bacterium	538	0	9	0	26	0	9	6	0	0	15	0	19	11	4	1	9	0	0	0	84	0	0	20	0	0	0	0	0	0	4	0	12	19	3	57	0	0	0	0	0	0	0	0	0	0	0	9
CU466868.2.1355	D_0__Bacteria, D_1__Proteobacteria, D_2__Betaproteobacteria, D_3__Burkholderiales, D_4__Comamonadaceae, D_5__Aquabacterium, D_6__uncultured beta proteobacterium	4	0	0	0	0	0	0	0	0	0	0	0	0	0	0	0	0	0	0	0	0	0	0	0	4	0	0	0	0	0	0	0	0	0	0	0	0	0	0	0	0	0	0	0	0	0	0	0
FJ946589.1.1274	D_0__Bacteria, D_1__Bacteroidetes, D_2__Bacteroidia, D_3__Bacteroidales, D_4__Rikenellaceae, D_5__Blvii28 wastewater-sludge group, D_6__uncultured Bacteroidetes bacterium	8	0	0	0	0	0	0	0	0	0	0	0	0	0	0	0	0	0	0	0	0	0	0	0	0	0	0	0	0	0	0	0	0	0	0	0	0	0	0	0	0	0	0	0	0	0	0	0
JN872509.1.1425	D_0__Bacteria, D_1__Proteobacteria, D_2__Gammaproteobacteria, D_3__Enterobacteriales, D_4__Enterobacteriaceae, D_5__Ewingella, D_6__Enterobacteriaceae bacterium SAP55_1	35	0	0	0	0	0	0	0	0	0	0	0	0	0	0	0	0	0	0	0	0	0	0	0	0	0	0	0	0	0	0	0	0	0	0	0	0	0	0	0	0	0	0	0	2	1	0	0
FJ901008.1.1309	D_0__Bacteria, D_1__Proteobacteria, D_2__Gammaproteobacteria, D_3__Pseudomonadales, D_4__Pseudomonadaceae, D_5__Pseudomonas, D_6__uncultured bacterium	19	0	3	0	2	0	0	2	0	0	0	0	0	0	0	0	0	2	0	0	0	1	1	2	0	0	0	1	0	0	0	0	2	0	0	0	0	1	0	0	0	0	0	0	0	0	0	0
EF580981.1.1491	D_0__Bacteria, D_1__Proteobacteria, D_2__Betaproteobacteria, D_3__Burkholderiales, D_4__Comamonadaceae, D_5__Rhizobacter, D_6__uncultured bacterium	3	0	0	0	0	0	0	0	0	0	0	0	0	0	0	0	0	0	0	0	0	0	0	0	0	0	0	0	0	0	0	0	0	0	0	0	0	0	0	0	0	0	0	0	0	0	0	0
KF798468.1.1499	D_0__Bacteria, D_1__Proteobacteria, D_2__Gammaproteobacteria, D_3__Alteromonadales, D_4__Shewanellaceae, D_5__Shewanella, D_6__uncultured bacterium	2	0	0	0	0	0	0	0	0	0	0	0	0	0	0	0	0	0	0	0	0	0	0	0	0	0	0	0	0	0	0	0	0	0	0	0	0	0	0	0	0	0	0	0	0	0	0	0
HE576002.1.1470	D_0__Bacteria, D_1__Firmicutes, D_2__Bacilli, D_3__Bacillales, D_4__Bacillaceae, D_5__Bacillus, D_6__uncultured bacterium	2	0	0	0	0	0	0	0	0	0	0	0	0	0	0	0	0	0	0	0	0	0	0	0	0	0	0	0	0	0	0	0	0	0	0	0	0	0	0	0	0	0	0	0	0	0	0	0
HQ906956.1.1391	D_0__Bacteria, D_1__Proteobacteria, D_2__Alphaproteobacteria, D_3__Rhizobiales, D_4__Rhizobiaceae, D_5__Rhizobium, D_6__Rhizobium sp. HBU08051	20	0	0	0	0	0	0	0	0	0	0	0	0	0	0	0	0	0	0	0	0	0	0	0	20	0	0	0	0	0	0	0	0	0	0	0	0	0	0	0	0	0	0	0	0	0	0	0
HQ329187.1.1434	D_0__Bacteria, D_1__Bacteroidetes, D_2__Flavobacteriia, D_3__Flavobacteriales, D_4__Flavobacteriaceae, D_5__Flavobacterium, D_6__Flavobacterium ummariense	14	0	0	0	0	0	0	0	0	0	0	0	0	0	0	0	0	0	0	0	0	0	0	0	0	14	0	0	0	0	0	0	0	0	0	0	0	0	0	0	0	0	0	0	0	0	0	0
AY945874.1.1501	D_0__Bacteria, D_1__Proteobacteria, D_2__Betaproteobacteria, D_3__Hot Creek 32, D_4__uncultured bacterium, D_5__uncultured bacterium, D_6__uncultured bacterium	2	0	0	0	0	0	0	0	0	0	0	0	0	0	0	0	0	0	0	0	0	0	0	0	0	0	0	0	0	0	0	0	0	0	0	0	0	0	0	0	0	0	0	0	0	0	0	0
FM958444.1.1450	D_0__Bacteria, D_1__Bacteroidetes, D_2__Sphingobacteriia, D_3__Sphingobacteriales, D_4__Sphingobacteriaceae, D_5__Sphingobacterium, D_6__uncultured Sphingobacterium sp.	16	0	0	0	0	0	0	0	0	0	0	0	0	0	0	0	0	0	0	0	0	0	0	0	0	16	0	0	0	0	0	0	0	0	0	0	0	0	0	0	0	0	0	0	0	0	0	0
KF100564.1.1356	D_0__Bacteria, D_1__Proteobacteria, D_2__Betaproteobacteria, D_3__Burkholderiales, D_4__Burkholderiaceae, D_5__Limnobacter, D_6__uncultured bacterium	9	0	0	0	0	0	0	0	0	0	0	0	0	0	0	9	0	0	0	0	0	0	0	0	0	0	0	0	0	0	0	0	0	0	0	0	0	0	0	0	0	0	0	0	0	0	0	0
KF098383.1.1371	D_0__Bacteria, D_1__Firmicutes, D_2__Negativicutes, D_3__Selenomonadales, D_4__Veillonellaceae, D_5__Selenomonas 3, D_6__uncultured bacterium	15	0	0	0	0	0	0	0	0	0	0	0	0	0	0	0	0	0	0	0	0	0	0	0	0	0	0	0	0	0	0	0	0	0	0	0	0	0	0	0	0	0	0	0	0	0	0	0
U87772.1.1455	D_0__Bacteria, D_1__Proteobacteria, D_2__Alphaproteobacteria, D_3__Rhizobiales, D_4__Beijerinckiaceae, D_5__uncultured, D_6__Afipia genosp. 6	7	0	0	0	0	0	0	0	0	0	0	7	0	0	0	0	0	0	0	0	0	0	0	0	0	0	0	0	0	0	0	0	0	0	0	0	0	0	0	0	0	0	0	0	0	0	0	0
KF084610.1.1355	D_0__Bacteria, D_1__Actinobacteria, D_2__Actinobacteria, D_3__Actinomycetales, D_4__Actinomycetaceae, D_5__Actinomyces, D_6__uncultured bacterium	39	0	0	0	0	0	0	0	0	0	17	0	0	0	0	0	0	0	0	0	22	0	0	0	0	0	0	0	0	0	0	0	0	0	0	0	0	0	0	0	0	0	0	0	0	0	0	0
GQ398128.1.1399	D_0__Bacteria, D_1__Proteobacteria, D_2__Gammaproteobacteria, D_3__Pseudomonadales, D_4__Pseudomonadaceae, D_5__Pseudomonas, D_6__Pseudomonas viridiflava	8	0	0	0	0	0	0	0	0	0	0	0	0	0	0	0	0	0	0	0	0	0	0	0	0	0	0	0	0	0	0	0	0	0	0	0	0	0	0	0	0	0	0	0	0	0	0	0
DQ988300.1.1305	D_0__Bacteria, D_1__Proteobacteria, D_2__Gammaproteobacteria, D_3__NKB5, D_4__uncultured bacterium, D_5__uncultured bacterium, D_6__uncultured bacterium	3	0	0	0	0	0	0	0	0	0	0	0	0	0	0	0	0	0	0	0	0	0	0	0	0	0	0	0	0	0	0	0	0	0	0	0	0	0	0	0	0	0	0	0	0	0	0	0
HQ761714.1.1441	D_0__Bacteria, D_1__Bacteroidetes, D_2__Bacteroidia, D_3__Bacteroidales, D_4__Porphyromonadaceae, D_5__Parabacteroides, D_6__uncultured organism	5	5	0	0	0	0	0	0	0	0	0	0	0	0	0	0	0	0	0	0	0	0	0	0	0	0	0	0	0	0	0	0	0	0	0	0	0	0	0	0	0	0	0	0	0	0	0	0
AB695227.1.1374	D_0__Bacteria, D_1__Proteobacteria, D_2__Alphaproteobacteria, D_3__Rhizobiales, D_4__Brucellaceae, D_5__Ochrobactrum, D_6__Ochrobactrum sp. TH-N-29	63	0	0	0	0	0	0	0	0	0	0	0	0	0	0	0	0	5	0	0	0	0	0	0	0	0	0	0	0	0	0	0	0	0	0	0	1	0	0	0	0	0	0	0	0	0	0	0
AY921975.1.1409	D_0__Bacteria, D_1__Acidobacteria, D_2__Acidobacteria, D_3__Subgroup 6, D_4__uncultured Acidobacteria bacterium, D_5__uncultured Acidobacteria bacterium, D_6__uncultured Acidobacteria bacterium	5	0	0	0	0	0	0	0	0	0	0	0	0	0	0	0	0	5	0	0	0	0	0	0	0	0	0	0	0	0	0	0	0	0	0	0	0	0	0	0	0	0	0	0	0	0	0	0
JF174069.1.1345	D_0__Bacteria, D_1__Actinobacteria, D_2__Actinobacteria, D_3__Kineosporiales, D_4__Kineosporiaceae, D_5__Quadrisphaera, D_6__uncultured bacterium	2	0	0	0	0	0	0	0	0	0	0	0	0	0	0	0	0	0	0	0	0	0	0	0	0	0	0	0	0	0	0	0	0	0	0	0	0	0	0	0	0	0	0	0	0	0	0	0
EU187497.1.1327	D_0__Bacteria, D_1__Firmicutes, D_2__Bacilli, D_3__Bacillales, D_4__Planococcaceae, D_5__Lysinibacillus, D_6__Lysinibacillus sphaericus	79	0	20	0	0	26	0	0	0	0	0	0	0	0	0	0	0	0	0	0	0	0	0	10	0	8	0	0	0	0	0	0	0	0	0	0	0	0	0	0	0	0	0	0	0	0	0	0
JQ801223.1.1522	D_0__Bacteria, D_1__Verrucomicrobia, D_2__Spartobacteria, D_3__Chthoniobacterales, D_4__Chthoniobacteraceae, D_5__Chthoniobacter, D_6__uncultured bacterium	4	0	0	0	0	0	0	4	0	0	0	0	0	0	0	0	0	0	0	0	0	0	0	0	0	0	0	0	0	0	0	0	0	0	0	0	0	0	0	0	0	0	0	0	0	0	0	0
KC691177.1.1456	D_0__Bacteria, D_1__Proteobacteria, D_2__Gammaproteobacteria, D_3__Enterobacteriales, D_4__Enterobacteriaceae, D_5__Pantoea, D_6__Citrobacter freundii	149	0	0	0	0	0	0	0	0	0	0	14	0	0	0	0	14	0	0	43	0	0	70	0	3	0	0	0	0	0	0	0	0	0	0	0	0	0	0	1	0	0	0	0	0	0	0	0
EU772519.1.1285	D_0__Bacteria, D_1__Firmicutes, D_2__Clostridia, D_3__Clostridiales, D_4__Clostridiaceae 1, D_5__Clostridium sensu stricto 1, D_6__uncultured bacterium	2	0	0	0	0	0	0	0	0	0	0	0	0	0	0	0	0	0	0	0	0	0	0	0	0	0	0	0	0	0	0	0	0	0	0	0	0	0	0	0	0	0	0	0	0	0	0	0
JN672111.1.1277	D_0__Bacteria, D_1__Actinobacteria, D_2__Actinobacteria, D_3__Pseudonocardiales, D_4__Pseudonocardiaceae, D_5__Actinophytocola, D_6__uncultured bacterium	5	0	0	0	0	0	0	0	0	0	0	0	0	0	0	0	0	0	0	0	0	0	0	0	0	0	5	0	0	0	0	0	0	0	0	0	0	0	0	0	0	0	0	0	0	0	0	0
KF494735.1.1477	D_0__Bacteria, D_1__Proteobacteria, D_2__Gammaproteobacteria, D_3__Xanthomonadales, D_4__Solimonadaceae, D_5__uncultured, D_6__uncultured bacterium	3	0	0	0	0	0	0	0	0	0	0	0	0	0	0	0	0	0	0	0	0	0	0	0	0	0	0	0	0	0	0	0	0	0	0	0	0	0	0	0	0	0	0	0	1	0	0	0
JX485855.1.1479	D_0__Bacteria, D_1__Actinobacteria, D_2__Actinobacteria, D_3__Micrococcales, D_4__Microbacteriaceae, D_5__Agrococcus, D_6__Agrococcus versicolor	2	0	2	0	0	0	0	0	0	0	0	0	0	0	0	0	0	0	0	0	0	0	0	0	0	0	0	0	0	0	0	0	0	0	0	0	0	0	0	0	0	0	0	0	0	0	0	0
GQ065490.1.1341	D_0__Bacteria, D_1__Actinobacteria, D_2__Actinobacteria, D_3__Corynebacteriales, D_4__Corynebacteriaceae, D_5__Corynebacterium 1, D_6__uncultured bacterium	2	0	0	0	0	0	0	0	0	0	0	0	0	0	0	0	0	0	0	0	2	0	0	0	0	0	0	0	0	0	0	0	0	0	0	0	0	0	0	0	0	0	0	0	0	0	0	0
GQ347581.1.1321	D_0__Bacteria, D_1__Gracilibacteria, D_2__uncultured bacterium, D_3__uncultured bacterium, D_4__uncultured bacterium, D_5__uncultured bacterium, D_6__uncultured bacterium	87	0	0	0	0	0	0	0	0	0	0	0	0	0	0	0	0	0	0	0	0	0	0	0	0	0	0	0	0	0	0	0	0	0	0	0	0	0	0	0	0	0	0	0	0	0	0	0
CP003646.4840136.4841614	D_0__Bacteria, D_1__Cyanobacteria, D_2__Cyanobacteria, D_3__SubsectionI, D_4__FamilyI, D_5__Chroogloeocystis, D_6__Gloeocapsa sp. PCC 7428	140	0	0	0	0	0	0	0	0	0	0	0	0	0	0	0	0	0	0	0	0	0	0	0	0	0	0	0	0	0	0	0	0	0	0	0	0	0	0	0	0	0	0	0	0	0	0	0
HM258186.1.1358	D_0__Bacteria, D_1__Proteobacteria, D_2__Gammaproteobacteria, D_3__Pseudomonadales, D_4__Moraxellaceae, D_5__Acinetobacter, D_6__uncultured bacterium	18	0	0	0	0	0	0	0	0	0	0	0	0	0	0	0	0	0	0	0	0	0	0	0	0	0	0	0	0	0	0	0	0	0	0	0	0	0	0	0	0	0	0	0	0	0	0	0
HM332193.1.1364	D_0__Bacteria, D_1__Actinobacteria, D_2__Actinobacteria, D_3__Propionibacteriales, D_4__Nocardioidaceae, D_5__Nocardioides, D_6__uncultured bacterium	2	0	0	0	0	0	0	0	0	0	0	0	0	0	0	0	0	0	0	0	0	0	0	0	0	0	0	0	0	0	0	0	0	0	0	0	0	0	0	0	0	0	0	0	0	0	0	0
FJ893906.1.1345	D_0__Bacteria, D_1__Actinobacteria, D_2__Actinobacteria, D_3__Micrococcales, D_4__Microbacteriaceae, D_5__Microbacterium, D_6__uncultured bacterium	193	0	0	0	0	0	0	0	0	0	0	0	0	0	0	0	0	0	0	0	0	0	0	0	1	0	0	0	0	0	0	0	0	10	0	0	0	0	0	0	0	0	0	0	0	0	0	178
AVYG01000017.105165.106505	D_0__Bacteria, D_1__Proteobacteria, D_2__Gammaproteobacteria, D_3__Enterobacteriales, D_4__Enterobacteriaceae, D_5__Escherichia-Shigella, D_6__Escherichia coli HVH 178 (4-3189163)	71	15	4	1	1	1	6	0	0	0	0	2	0	0	0	0	6	1	4	4	0	0	0	1	0	4	1	0	1	0	0	0	1	0	0	0	0	1	4	1	3	0	6	0	0	0	0	0
HM558013.1.1376	D_0__Bacteria, D_1__Proteobacteria, D_2__Gammaproteobacteria, D_3__Enterobacteriales, D_4__Enterobacteriaceae, D_5__Pantoea, D_6__uncultured bacterium	14	0	0	4	0	0	0	0	0	0	0	0	0	0	0	0	0	0	0	0	0	0	0	0	0	0	0	0	0	0	0	0	0	0	0	0	10	0	0	0	0	0	0	0	0	0	0	0
KJ728853.1.1393	D_0__Bacteria, D_1__Bacteroidetes, D_2__Sphingobacteriia, D_3__Sphingobacteriales, D_4__Sphingobacteriaceae, D_5__Mucilaginibacter, D_6__Mucilaginibacter sp. HME9299	4	0	0	0	0	4	0	0	0	0	0	0	0	0	0	0	0	0	0	0	0	0	0	0	0	0	0	0	0	0	0	0	0	0	0	0	0	0	0	0	0	0	0	0	0	0	0	0
KC554438.1.1463	D_0__Bacteria, D_1__Actinobacteria, D_2__Actinobacteria, D_3__Frankiales, D_4__Geodermatophilaceae, D_5__Blastococcus, D_6__uncultured bacterium	14	0	0	0	0	0	0	0	0	0	0	0	0	0	0	0	0	0	0	0	0	0	0	0	0	0	0	0	0	0	0	0	0	0	0	0	0	0	0	0	0	0	0	0	0	0	0	0
KC873714.1.1388	D_0__Bacteria, D_1__Actinobacteria, D_2__Actinobacteria, D_3__Frankiales, D_4__Geodermatophilaceae, D_5__Modestobacter, D_6__uncultured bacterium	106	0	0	0	0	0	0	0	0	0	0	0	0	0	0	0	0	0	105	0	0	0	0	0	0	0	0	0	0	0	0	0	0	0	0	0	0	0	0	0	0	0	0	0	0	0	0	0
KJ190175.1.1339	D_0__Bacteria, D_1__Bacteroidetes, D_2__Flavobacteriia, D_3__Flavobacteriales, D_4__Flavobacteriaceae, D_5__Chryseobacterium, D_6__Chryseobacterium sp. CUVET1218	40	40	0	0	0	0	0	0	0	0	0	0	0	0	0	0	0	0	0	0	0	0	0	0	0	0	0	0	0	0	0	0	0	0	0	0	0	0	0	0	0	0	0	0	0	0	0	0
JN592703.1.1306	D_0__Bacteria, D_1__Proteobacteria, D_2__Alphaproteobacteria, D_3__Rhizobiales, D_4__Hyphomicrobiaceae, D_5__Hyphomicrobium, D_6__uncultured bacterium	11	0	0	0	0	0	0	0	0	0	0	0	0	0	0	0	0	0	0	0	0	0	0	0	0	0	0	0	11	0	0	0	0	0	0	0	0	0	0	0	0	0	0	0	0	0	0	0
FJ528272.1.1422	D_0__Bacteria, D_1__Proteobacteria, D_2__Gammaproteobacteria, D_3__Pseudomonadales, D_4__Pseudomonadaceae, D_5__Pseudomonas, D_6__Pseudomonas sp. Mf238	67	0	0	0	0	1	0	0	0	0	0	1	0	0	0	0	23	0	1	0	1	0	3	32	0	0	0	0	3	0	0	0	0	0	0	0	0	0	0	0	0	0	0	0	0	0	0	0
HM307978.1.1381	D_0__Bacteria, D_1__Firmicutes, D_2__Bacilli, D_3__Lactobacillales, D_4__Enterococcaceae, D_5__Enterococcus, D_6__uncultured bacterium	4494	0	0	0	0	0	0	0	0	0	0	0	0	0	0	0	23	0	0	0	0	0	0	0	0	0	0	0	0	0	0	0	0	0	0	0	0	0	0	0	0	4470	0	0	0	0	0	0
AB178394.1.1409	D_0__Bacteria, D_1__Proteobacteria, D_2__Alphaproteobacteria, D_3__Rhodospirillales, D_4__Acetobacteraceae, D_5__Gluconobacter, D_6__Gluconobacter oxydans	188	0	0	0	0	0	0	0	0	0	0	0	0	0	0	0	0	0	0	0	0	0	0	0	0	0	0	118	0	0	0	0	0	0	0	0	0	0	0	0	5	0	0	0	0	0	0	0
HM274027.1.1306	D_0__Bacteria, D_1__Proteobacteria, D_2__Alphaproteobacteria, D_3__Rhizobiales, D_4__Methylobacteriaceae, D_5__Methylobacterium, D_6__uncultured bacterium	210	0	16	0	0	0	0	0	0	0	0	11	0	0	0	0	0	0	0	0	159	3	0	0	2	0	0	0	0	0	0	0	0	0	0	0	0	0	0	0	0	0	1	0	0	0	0	0
EU536349.1.1368	D_0__Bacteria, D_1__Firmicutes, D_2__Bacilli, D_3__Bacillales, D_4__Staphylococcaceae, D_5__Staphylococcus, D_6__uncultured bacterium	2	0	0	0	0	0	0	0	0	0	0	0	0	0	0	0	0	0	0	0	0	0	0	0	0	0	0	0	0	0	0	0	0	0	0	0	0	0	0	0	0	0	0	0	0	0	0	0
DQ490042.1.1397	D_0__Bacteria, D_1__Proteobacteria, D_2__Alphaproteobacteria, D_3__Caulobacterales, D_4__Caulobacteraceae, D_5__uncultured, D_6__uncultured bacterium	163	0	0	0	0	0	0	0	0	0	9	0	0	19	0	0	0	0	0	0	0	0	0	15	4	0	0	0	0	80	2	0	0	0	16	0	7	0	0	0	0	0	0	0	0	0	0	0
EF019071.1.1378	D_0__Bacteria, D_1__Proteobacteria, D_2__Betaproteobacteria, D_3__Burkholderiales, D_4__Comamonadaceae, D_5__Rhizobacter, D_6__uncultured bacterium	21	0	0	0	0	0	0	0	0	0	0	0	0	0	0	0	0	0	0	0	0	0	0	0	2	0	0	0	0	0	0	0	0	0	0	0	0	0	0	0	0	0	0	0	0	0	0	0
HM798691.1.1451	D_0__Bacteria, D_1__Proteobacteria, D_2__Betaproteobacteria, D_3__Burkholderiales, D_4__Comamonadaceae, D_5__Variovorax, D_6__uncultured beta proteobacterium	7	0	0	0	0	0	0	0	0	0	0	0	0	0	0	0	0	0	0	0	0	0	0	0	0	0	0	0	0	0	0	0	0	0	0	0	0	0	0	0	0	0	0	0	0	0	0	0
HJ724649.1.1402	D_0__Bacteria, D_1__Proteobacteria, D_2__Gammaproteobacteria, D_3__Alteromonadales, D_4__Shewanellaceae, D_5__Shewanella, D_6__unidentified	15480	0	0	0	0	0	0	0	0	0	0	0	0	0	0	0	0	0	0	0	0	0	0	0	0	0	0	0	0	0	0	0	0	0	0	0	0	0	0	0	0	0	0	0	0	0	0	0
GQ889466.1.1352	D_0__Bacteria, D_1__Planctomycetes, D_2__Planctomycetacia, D_3__Planctomycetales, D_4__Planctomycetaceae, D_5__Gemmata, D_6__Gemmata sp. Io1-6	8	0	0	0	0	0	0	0	0	0	0	8	0	0	0	0	0	0	0	0	0	0	0	0	0	0	0	0	0	0	0	0	0	0	0	0	0	0	0	0	0	0	0	0	0	0	0	0
JQ467937.1.1414	D_0__Bacteria, D_1__Bacteroidetes, D_2__Bacteroidia, D_3__Bacteroidales, D_4__Porphyromonadaceae, D_5__Porphyromonas, D_6__uncultured bacterium	4	0	0	0	0	0	0	0	0	0	0	0	0	0	0	0	0	0	0	0	0	0	0	0	0	0	0	0	0	0	0	0	0	0	0	0	0	0	0	0	0	0	0	0	0	0	0	0
KM378581.1.1395	D_0__Bacteria, D_1__Actinobacteria, D_2__Actinobacteria, D_3__Micrococcales, D_4__Micrococcaceae, D_5__Kocuria, D_6__Kocuria rhizophila	5	0	0	0	0	0	0	0	0	0	0	0	0	0	0	0	5	0	0	0	0	0	0	0	0	0	0	0	0	0	0	0	0	0	0	0	0	0	0	0	0	0	0	0	0	0	0	0
JQ408022.1.1359	D_0__Bacteria, D_1__Proteobacteria, D_2__Gammaproteobacteria, D_3__Xanthomonadales, D_4__Xanthomonadales Incertae Sedis, D_5__Acidibacter, D_6__uncultured bacterium	119	0	0	0	0	0	0	0	0	0	0	0	0	0	0	0	0	0	0	0	0	0	0	0	0	0	0	5	0	0	0	14	0	0	0	0	0	0	0	0	0	0	0	0	0	0	0	0
JF176731.1.1306	D_0__Bacteria, D_1__Proteobacteria, D_2__Alphaproteobacteria, D_3__Sphingomonadales, D_4__Sphingomonadaceae, D_5__Sphingomonas, D_6__uncultured bacterium	2	0	0	0	0	0	0	0	0	0	0	0	0	0	0	0	0	0	0	0	0	0	0	0	0	2	0	0	0	0	0	0	0	0	0	0	0	0	0	0	0	0	0	0	0	0	0	0
EU835445.1.1359	D_0__Bacteria, D_1__Proteobacteria, D_2__Gammaproteobacteria, D_3__Legionellales, D_4__Legionellaceae, D_5__Legionella, D_6__uncultured bacterium	29	0	29	0	0	0	0	0	0	0	0	0	0	0	0	0	0	0	0	0	0	0	0	0	0	0	0	0	0	0	0	0	0	0	0	0	0	0	0	0	0	0	0	0	0	0	0	0
HQ746586.1.1402	D_0__Bacteria, D_1__Proteobacteria, D_2__Alphaproteobacteria, D_3__Rhizobiales, D_4__Brucellaceae, D_5__Ochrobactrum, D_6__uncultured organism	5	1	0	0	0	0	0	0	0	0	1	0	0	0	0	0	0	0	0	1	0	0	1	0	0	0	0	0	0	0	0	0	0	0	0	0	0	0	0	0	0	0	0	0	0	0	1	0
KF963769.1.1309	D_0__Bacteria, D_1__Proteobacteria, D_2__Alphaproteobacteria, D_3__Rhodobacterales, D_4__Rhodobacteraceae, D_5__Rhodobacter, D_6__uncultured bacterium	5	0	0	0	0	0	0	0	0	0	0	0	0	0	0	0	0	0	0	0	0	0	0	0	4	0	0	0	0	0	0	0	0	0	0	0	0	0	0	0	0	1	0	0	0	0	0	0
KF906588.1.1527	D_0__Bacteria, D_1__Proteobacteria, D_2__Gammaproteobacteria, D_3__Alteromonadales, D_4__Alteromonadaceae, D_5__Alteromonas, D_6__uncultured bacterium	6	0	0	0	0	0	0	0	0	0	0	0	0	0	0	0	0	0	0	0	0	0	0	0	0	0	0	0	0	0	0	0	0	0	0	0	0	0	0	0	0	0	0	0	0	0	0	0
KP142260.1.1444	D_0__Bacteria, D_1__Bacteroidetes, D_2__Flavobacteriia, D_3__Flavobacteriales, D_4__Flavobacteriaceae, D_5__Flavobacterium, D_6__uncultured bacterium	2	0	0	0	0	0	0	0	0	0	0	0	0	0	0	0	0	0	0	0	0	0	0	0	0	0	0	0	0	0	0	0	0	0	0	0	0	0	0	0	0	0	0	0	0	0	0	2
FJ592550.1.1348	D_0__Bacteria, D_1__Proteobacteria, D_2__Alphaproteobacteria, D_3__Rhizobiales, D_4__Bradyrhizobiaceae, D_5__Nitrobacter, D_6__uncultured bacterium	6	0	0	0	0	0	0	0	0	0	0	0	0	0	0	0	0	0	0	0	0	0	0	0	6	0	0	0	0	0	0	0	0	0	0	0	0	0	0	0	0	0	0	0	0	0	0	0
AM935991.1.1345	D_0__Bacteria, D_1__Actinobacteria, D_2__Acidimicrobiia, D_3__Acidimicrobiales, D_4__uncultured, D_5__uncultured Acidimicrobidae bacterium, D_6__uncultured Acidimicrobidae bacterium	5	0	0	0	0	0	0	0	0	0	0	0	0	0	0	0	0	0	0	0	0	0	0	0	0	0	0	0	0	0	0	0	0	0	0	0	0	0	0	0	0	0	0	0	0	0	0	0
JQ825096.1.1499	D_0__Bacteria, D_1__Proteobacteria, D_2__Gammaproteobacteria, D_3__Oceanospirillales, D_4__Halomonadaceae, D_5__Halomonas, D_6__uncultured bacterium	7	0	0	0	0	0	0	0	0	0	0	0	0	0	0	0	0	0	0	0	0	0	0	0	0	0	0	0	0	0	0	0	0	0	0	0	0	0	0	0	0	0	0	0	0	0	0	0
GU573991.1.1480	D_0__Bacteria, D_1__Actinobacteria, D_2__Actinobacteria, D_3__Pseudonocardiales, D_4__Pseudonocardiaceae, D_5__Pseudonocardia, D_6__uncultured bacterium	2	0	0	0	0	0	0	0	0	0	0	0	0	1	0	0	0	0	0	0	0	0	0	0	0	0	0	0	0	0	0	0	0	0	0	0	0	0	0	0	1	0	0	0	0	0	0	0
HM282065.1.1356	D_0__Bacteria, D_1__Proteobacteria, D_2__Gammaproteobacteria, D_3__Acidithiobacillales, D_4__KCM-B-112, D_5__uncultured bacterium, D_6__uncultured bacterium	582	15	0	0	0	0	0	0	0	0	0	14	0	0	50	0	0	0	473	0	0	0	0	0	6	14	0	0	0	0	0	0	0	0	0	0	0	0	0	0	0	9	0	0	0	0	0	0
FN421916.1.1369	D_0__Bacteria, D_1__Proteobacteria, D_2__Alphaproteobacteria, D_3__Sphingomonadales, D_4__Sphingomonadaceae, D_5__Novosphingobium, D_6__uncultured bacterium	30	0	0	0	0	0	0	0	0	0	0	0	0	0	0	0	0	0	0	0	0	0	0	0	30	0	0	0	0	0	0	0	0	0	0	0	0	0	0	0	0	0	0	0	0	0	0	0
DQ990967.1.1302	D_0__Bacteria, D_1__Proteobacteria, D_2__Gammaproteobacteria, D_3__Pseudomonadales, D_4__Pseudomonadaceae, D_5__Pseudomonas, D_6__uncultured bacterium	11	2	1	0	0	0	0	0	0	0	0	0	0	0	0	0	1	0	2	0	1	1	0	0	0	0	0	0	0	0	0	0	0	0	0	0	0	0	0	0	1	0	0	0	0	0	1	0
AB184846.1.1474	D_0__Bacteria, D_1__Actinobacteria, D_2__Actinobacteria, D_3__Streptomycetales, D_4__Streptomycetaceae, D_5__Streptomyces, D_6__Streptomyces prasinus	7	0	0	0	0	0	0	0	0	0	0	0	0	0	0	0	0	0	0	7	0	0	0	0	0	0	0	0	0	0	0	0	0	0	0	0	0	0	0	0	0	0	0	0	0	0	0	0
HM161881.1.1278	D_0__Bacteria, D_1__Proteobacteria, D_2__Betaproteobacteria, D_3__Burkholderiales, D_4__Comamonadaceae, D_5__Variovorax, D_6__Variovorax sp. Y03(2010)	13	0	0	1	0	0	0	0	0	0	0	0	0	0	0	0	0	9	0	0	0	0	0	0	0	0	0	0	0	0	0	0	0	0	0	0	0	0	0	0	0	0	0	0	0	0	0	0
JF144249.1.1363	D_0__Bacteria, D_1__Proteobacteria, D_2__Gammaproteobacteria, D_3__Enterobacteriales, D_4__Enterobacteriaceae, D_5__Serratia, D_6__uncultured bacterium	1002	0	0	0	0	0	0	0	0	0	0	0	0	0	0	0	0	0	0	0	0	0	0	0	0	0	0	0	0	0	0	0	0	0	0	0	0	0	0	0	0	0	0	0	0	0	0	0
EU512990.1.1309	D_0__Bacteria, D_1__Actinobacteria, D_2__Rubrobacteria, D_3__Rubrobacterales, D_4__Rubrobacteriaceae, D_5__Rubrobacter, D_6__Rubrobacter sp. C05_TP_Z26_S14	19	0	0	0	0	0	0	0	0	0	0	0	0	0	0	0	0	0	0	0	0	0	0	0	0	0	0	0	0	0	0	0	0	0	0	0	0	0	0	0	0	0	0	0	0	0	0	0
KF100214.1.1345	D_0__Bacteria, D_1__Firmicutes, D_2__Clostridia, D_3__Clostridiales, D_4__Family XI, D_5__Peptoniphilus, D_6__uncultured bacterium	4	0	0	0	0	0	0	0	0	0	0	0	0	0	0	0	0	0	4	0	0	0	0	0	0	0	0	0	0	0	0	0	0	0	0	0	0	0	0	0	0	0	0	0	0	0	0	0
JF496349.1.1362	D_0__Bacteria, D_1__Proteobacteria, D_2__Alphaproteobacteria, D_3__Sphingomonadales, D_4__Sphingomonadaceae, D_5__Sphingomonas, D_6__Sphingomonas mucosissima	2	0	0	0	0	0	0	0	0	0	0	0	2	0	0	0	0	0	0	0	0	0	0	0	0	0	0	0	0	0	0	0	0	0	0	0	0	0	0	0	0	0	0	0	0	0	0	0
EU801391.1.1417	D_0__Bacteria, D_1__Proteobacteria, D_2__Betaproteobacteria, D_3__Methylophilales, D_4__Methylophilaceae, D_5__OM43 clade, D_6__uncultured bacterium	27	0	0	0	0	0	0	0	0	0	0	0	0	0	0	0	0	0	0	0	0	0	0	0	19	8	0	0	0	0	0	0	0	0	0	0	0	0	0	0	0	0	0	0	0	0	0	0
AY168736.1.1476	D_0__Bacteria, D_1__Proteobacteria, D_2__Deltaproteobacteria, D_3__Bdellovibrionales, D_4__Bdellovibrionaceae, D_5__Bdellovibrio, D_6__uncultured bacterium	2	0	0	0	0	0	0	0	0	0	0	0	0	0	0	0	0	0	0	0	0	2	0	0	0	0	0	0	0	0	0	0	0	0	0	0	0	0	0	0	0	0	0	0	0	0	0	0
AM998822.1.1388	D_0__Bacteria, D_1__Proteobacteria, D_2__Alphaproteobacteria, D_3__Rhizobiales, D_4__Hyphomicrobiaceae, D_5__Rhodoplanes, D_6__Rhodoplanes sp. JA333	6	0	0	0	0	0	0	0	0	0	0	6	0	0	0	0	0	0	0	0	0	0	0	0	0	0	0	0	0	0	0	0	0	0	0	0	0	0	0	0	0	0	0	0	0	0	0	0
JN367212.1.1415	D_0__Bacteria, D_1__Bacteroidetes, D_2__Cytophagia, D_3__Cytophagales, D_4__Cytophagaceae, D_5__Hymenobacter, D_6__uncultured Hymenobacter sp.	7	0	0	0	0	0	0	0	0	0	0	0	0	0	0	0	0	0	0	0	0	0	0	0	0	0	0	0	0	0	0	0	0	0	0	0	0	0	0	0	0	0	0	0	0	0	0	0
AB722222.1.1360	D_0__Bacteria, D_1__Proteobacteria, D_2__Betaproteobacteria, D_3__Methylophilales, D_4__Methylophilaceae, D_5__Methylotenera, D_6__uncultured bacterium	37	0	0	0	0	0	0	0	0	0	0	0	0	0	0	0	0	0	0	0	0	0	0	0	0	0	0	0	0	0	0	0	0	0	0	0	0	0	0	0	0	0	0	0	0	0	0	0
HK240318.3.1443	D_0__Bacteria, D_1__Actinobacteria, D_2__Thermoleophilia, D_3__Solirubrobacterales, D_4__Patulibacteraceae, D_5__Patulibacter, D_6__unidentified	2	0	0	0	0	0	0	0	0	0	0	0	0	0	0	0	0	0	0	0	0	0	0	0	0	0	0	0	0	0	0	0	2	0	0	0	0	0	0	0	0	0	0	0	0	0	0	0
HQ851058.1.1239	D_0__Bacteria, D_1__Firmicutes, D_2__Bacilli, D_3__Bacillales, D_4__Paenibacillaceae, D_5__Paenibacillus, D_6__Paenibacillus sp. NBY33	7	0	0	0	0	0	0	0	0	0	0	0	0	0	0	0	0	0	0	0	0	0	0	0	0	0	0	0	0	0	0	0	0	0	0	0	0	0	0	0	0	0	0	0	0	0	0	7
JX989238.1.1494	D_0__Bacteria, D_1__Proteobacteria, D_2__Gammaproteobacteria, D_3__Pseudomonadales, D_4__Pseudomonadaceae, D_5__Pseudomonas, D_6__uncultured bacterium	7	0	0	0	0	0	0	0	0	0	0	0	0	0	0	0	0	0	0	0	0	0	0	0	0	0	0	0	0	0	0	0	0	0	0	0	0	0	0	0	0	0	0	0	0	0	0	0
KF098844.1.1355	D_0__Bacteria, D_1__Firmicutes, D_2__Clostridia, D_3__Clostridiales, D_4__Family XI, D_5__Peptoniphilus, D_6__uncultured bacterium	49	0	0	0	0	0	0	0	0	0	0	0	0	0	0	0	0	0	0	0	0	0	0	0	0	0	0	20	0	0	0	0	0	0	0	0	0	0	0	0	0	0	0	0	0	0	0	0
JF175256.1.1364	D_0__Bacteria, D_1__Proteobacteria, D_2__Gammaproteobacteria, D_3__Enterobacteriales, D_4__Enterobacteriaceae, D_5__Pantoea, D_6__uncultured bacterium	4	0	0	0	0	0	0	0	0	0	0	0	0	0	0	0	0	0	0	0	0	0	0	0	0	0	0	0	0	0	0	0	0	0	0	0	2	0	0	0	0	0	0	0	0	0	0	0
AY853668.1.1396	D_0__Bacteria, D_1__Proteobacteria, D_2__Gammaproteobacteria, D_3__Pseudomonadales, D_4__Pseudomonadaceae, D_5__Pseudomonas, D_6__uncultured bacterium	5987	143	293	1	145	119	80	6	0	0	0	303	10	0	0	0	88	331	331	97	484	30	385	189	25	27	138	89	207	12	2	0	227	0	0	0	0	169	345	12	104	2	225	0	0	0	0	0
JF163110.1.1353	D_0__Bacteria, D_1__Actinobacteria, D_2__Actinobacteria, D_3__Micrococcales, D_4__Micrococcaceae, D_5__Rothia, D_6__uncultured bacterium	33	0	0	0	0	0	0	0	0	0	0	0	0	0	0	0	0	0	0	0	0	0	0	0	0	0	0	0	0	0	0	0	0	0	0	0	0	0	0	0	0	0	0	0	0	0	0	0
JSYQ01000060.1.1309	D_0__Bacteria, D_1__Bacteroidetes, D_2__Flavobacteriia, D_3__Flavobacteriales, D_4__Flavobacteriaceae, D_5__Empedobacter, D_6__Empedobacter falsenii	104	0	0	0	0	0	0	0	0	0	0	0	0	0	0	0	0	0	0	0	6	0	0	26	0	0	0	0	0	0	0	40	0	0	0	0	0	0	0	0	0	0	0	0	0	0	0	0
HM630157.1.1425	D_0__Bacteria, D_1__Firmicutes, D_2__Clostridia, D_3__Clostridiales, D_4__Peptostreptococcaceae, D_5__Romboutsia, D_6__uncultured bacterium	3	0	0	0	0	0	0	0	0	0	0	1	0	0	0	0	0	0	0	0	0	0	0	0	0	0	0	0	0	0	0	0	0	0	0	0	0	0	0	0	0	0	0	0	0	0	0	0
GU233844.1.1407	D_0__Bacteria, D_1__Proteobacteria, D_2__Betaproteobacteria, D_3__Burkholderiales, D_4__Comamonadaceae, D_5__Variovorax, D_6__uncultured beta proteobacterium	2	0	0	0	0	0	0	0	0	0	0	0	0	0	0	0	0	0	0	0	0	0	0	0	0	0	0	0	0	0	0	0	0	0	0	0	0	0	0	0	0	0	2	0	0	0	0	0
HM829374.1.1371	D_0__Bacteria, D_1__Firmicutes, D_2__Bacilli, D_3__Bacillales, D_4__Staphylococcaceae, D_5__Staphylococcus, D_6__uncultured bacterium	2	0	0	0	0	0	0	0	0	0	0	0	0	0	0	0	0	0	0	0	0	0	0	2	0	0	0	0	0	0	0	0	0	0	0	0	0	0	0	0	0	0	0	0	0	0	0	0
GU183614.1.1395	D_0__Bacteria, D_1__Proteobacteria, D_2__Betaproteobacteria, D_3__Methylophilales, D_4__Methylophilaceae, D_5__uncultured, D_6__uncultured bacterium	8	0	0	0	0	0	0	0	0	0	0	0	0	0	0	0	0	0	0	0	0	0	0	0	0	0	0	0	0	0	0	0	0	0	0	0	0	0	0	0	0	8	0	0	0	0	0	0
EU596536.1.1449	D_0__Bacteria, D_1__Proteobacteria, D_2__Gammaproteobacteria, D_3__Enterobacteriales, D_4__Enterobacteriaceae, D_5__Tatumella, D_6__Pantoea agglomerans	13	0	0	0	0	0	0	0	0	0	0	0	0	0	0	0	0	0	0	0	0	0	0	0	0	0	0	0	0	0	0	0	0	0	0	0	0	0	0	0	0	1	0	0	0	0	0	0
KF069024.1.1351	D_0__Bacteria, D_1__Proteobacteria, D_2__Betaproteobacteria, D_3__Burkholderiales, D_4__Comamonadaceae, D_5__Acidovorax, D_6__uncultured bacterium	267	0	25	0	0	0	0	0	0	0	0	0	18	0	0	0	0	0	12	5	0	0	0	0	0	0	0	7	2	0	187	0	0	0	0	0	0	2	0	0	3	0	0	0	0	0	0	0
EU037348.1.1205	D_0__Bacteria, D_1__Proteobacteria, D_2__Alphaproteobacteria, D_3__Sphingomonadales, D_4__Sphingomonadaceae, D_5__Sphingomonas, D_6__uncultured bacterium	29	0	0	0	0	0	0	0	0	0	0	0	0	0	0	0	0	0	0	0	29	0	0	0	0	0	0	0	0	0	0	0	0	0	0	0	0	0	0	0	0	0	0	0	0	0	0	0
FN668111.1.1480	D_0__Bacteria, D_1__Bacteroidetes, D_2__Flavobacteriia, D_3__Flavobacteriales, D_4__Cryomorphaceae, D_5__Fluviicola, D_6__uncultured Flectobacillus sp.	26	0	0	0	0	0	0	0	0	0	0	0	0	0	0	0	0	0	0	0	0	0	0	0	0	0	0	0	0	0	0	0	0	26	0	0	0	0	0	0	0	0	0	0	0	0	0	0
LN794224.1.1413	D_0__Bacteria, D_1__Proteobacteria, D_2__Betaproteobacteria, D_3__Burkholderiales, D_4__Comamonadaceae, D_5__Aquincola, D_6__Aquincola sp. TTM-94	45	0	0	0	0	0	0	0	0	0	0	0	0	0	0	0	0	0	0	0	0	0	0	0	45	0	0	0	0	0	0	0	0	0	0	0	0	0	0	0	0	0	0	0	0	0	0	0
FJ557518.1.1398	D_0__Bacteria, D_1__Proteobacteria, D_2__Gammaproteobacteria, D_3__Pseudomonadales, D_4__Moraxellaceae, D_5__Acinetobacter, D_6__uncultured bacterium	2	0	0	0	0	0	0	0	0	0	0	0	0	0	0	0	0	0	0	0	0	0	0	2	0	0	0	0	0	0	0	0	0	0	0	0	0	0	0	0	0	0	0	0	0	0	0	0
FM996957.1.1473	D_0__Bacteria, D_1__Bacteroidetes, D_2__Bacteroidia, D_3__Bacteroidales, D_4__Prevotellaceae, D_5__Prevotella 7, D_6__uncultured bacterium	2	0	0	0	0	0	0	0	0	0	0	0	0	0	0	0	0	0	0	0	0	0	0	0	0	0	0	0	0	0	0	0	0	0	0	0	0	0	0	0	0	0	0	0	0	0	0	0
JX222665.1.1486	D_0__Bacteria, D_1__Actinobacteria, D_2__Actinobacteria, D_3__Micrococcales, D_4__Microbacteriaceae, D_5__Leucobacter, D_6__uncultured bacterium	2	0	0	0	0	0	0	0	0	0	0	0	0	0	0	0	0	0	0	0	0	0	0	0	0	0	0	0	0	0	0	0	0	0	0	0	0	0	0	0	0	0	0	0	0	0	0	0
EF516180.1.1462	D_0__Bacteria, D_1__Proteobacteria, D_2__Betaproteobacteria, D_3__Methylophilales, D_4__Methylophilaceae, D_5__uncultured, D_6__uncultured bacterium	27	0	0	0	0	0	0	0	0	0	0	0	0	0	0	0	0	0	0	0	0	0	0	0	27	0	0	0	0	0	0	0	0	0	0	0	0	0	0	0	0	0	0	0	0	0	0	0
HQ818096.1.1399	D_0__Bacteria, D_1__Proteobacteria, D_2__Alphaproteobacteria, D_3__Rhizobiales, D_4__Methylobacteriaceae, D_5__Methylobacterium, D_6__uncultured organism	4	0	0	0	0	0	0	0	0	0	0	0	0	0	0	0	0	0	0	0	0	0	0	0	0	0	0	0	0	0	0	0	0	0	0	0	0	0	0	0	0	0	0	0	0	0	0	0
X68174.1.1515	D_0__Bacteria, D_1__Firmicutes, D_2__Clostridia, D_3__Clostridiales, D_4__Clostridiaceae 1, D_5__Clostridium sensu stricto 1, D_6__Clostridium baratii	85	0	0	0	0	0	0	0	0	0	0	0	0	0	0	0	0	28	0	0	0	0	0	0	0	0	0	1	0	0	0	0	0	0	0	0	0	2	0	0	1	0	0	0	0	0	0	0
HM302653.1.1311	D_0__Bacteria, D_1__Cyanobacteria, D_2__Cyanobacteria, D_3__SubsectionII, D_4__FamilyII, D_5__Chroococcidiopsis, D_6__uncultured bacterium	19	0	0	0	0	0	0	0	0	0	0	0	0	0	0	0	0	0	0	0	0	0	0	0	0	0	0	0	0	0	0	0	0	0	0	0	0	0	0	0	0	0	0	0	0	0	0	0
KC358466.1.1228	D_0__Bacteria, D_1__Cyanobacteria, D_2__Cyanobacteria, D_3__SubsectionIII, D_4__FamilyI, D_5__uncultured bacterium, D_6__uncultured bacterium	2517	0	0	0	0	0	0	0	0	0	0	0	0	0	0	0	0	0	0	0	0	0	0	0	0	0	0	0	0	0	0	0	0	0	0	0	0	0	0	0	0	0	0	0	0	0	0	0
KC182733.1.1373	D_0__Bacteria, D_1__Proteobacteria, D_2__Alphaproteobacteria, D_3__Caulobacterales, D_4__Caulobacteraceae, D_5__Brevundimonas, D_6__Mycoplana sp. AD-6	37	0	0	0	0	0	0	0	0	0	0	0	0	0	0	0	0	5	0	0	0	0	0	0	0	0	0	0	0	0	0	0	0	0	0	0	0	0	0	0	0	0	0	0	0	0	0	0
KC758873.1.1395	D_0__Bacteria, D_1__Actinobacteria, D_2__Actinobacteria, D_3__Corynebacteriales, D_4__Mycobacteriaceae, D_5__Mycobacterium, D_6__uncultured Mycobacterium sp.	13	0	0	0	0	0	0	0	0	0	0	0	0	0	0	0	0	0	0	0	0	0	0	0	0	7	0	0	0	0	0	0	0	0	0	0	0	0	0	0	0	0	0	0	0	0	0	0
FJ382276.1.1374	D_0__Bacteria, D_1__Actinobacteria, D_2__Actinobacteria, D_3__Corynebacteriales, D_4__Mycobacteriaceae, D_5__Mycobacterium, D_6__uncultured bacterium	55	0	0	0	0	0	22	0	0	0	0	0	0	0	0	0	0	0	0	0	1	0	0	3	0	7	0	0	0	0	0	0	0	0	0	0	0	0	0	0	0	0	0	0	0	0	0	0
HM558599.1.1734	D_0__Bacteria, D_1__Proteobacteria, D_2__Alphaproteobacteria, D_3__Rickettsiales, D_4__Mitochondria, D_5__uncultured bacterium, D_6__uncultured bacterium	6	0	0	0	0	0	0	0	0	0	0	0	0	0	0	0	0	0	0	0	0	0	0	0	0	0	0	0	0	0	0	0	0	0	0	0	0	0	0	0	0	0	0	0	0	0	0	0
AB299584.1.1412	D_0__Bacteria, D_1__Proteobacteria, D_2__Alphaproteobacteria, D_3__Sphingomonadales, D_4__Sphingomonadaceae, D_5__Sphingomonas, D_6__Sphingomonas sp. M60-VN10-2W	3	0	0	0	0	0	0	0	0	0	0	0	0	0	0	0	0	0	0	0	0	0	0	0	0	0	0	0	0	0	0	0	0	0	0	0	0	0	0	0	0	0	0	0	0	0	0	0
JF167729.1.1356	D_0__Bacteria, D_1__Proteobacteria, D_2__Betaproteobacteria, D_3__Burkholderiales, D_4__Comamonadaceae, D_5__Xenophilus, D_6__uncultured bacterium	3	0	0	0	0	0	0	0	0	0	0	0	0	0	0	0	0	0	0	0	0	0	0	0	0	3	0	0	0	0	0	0	0	0	0	0	0	0	0	0	0	0	0	0	0	0	0	0
HM365953.1.1330	D_0__Bacteria, D_1__Proteobacteria, D_2__Betaproteobacteria, D_3__Burkholderiales, D_4__Comamonadaceae, D_5__Comamonas, D_6__Comamonas sp. RV_A09_23b	2459	0	0	0	0	0	0	0	0	0	0	8	0	0	0	0	0	0	263	0	0	0	0	0	12	0	0	0	0	0	0	0	0	0	0	0	0	0	0	0	0	0	0	0	0	0	0	0
KF798711.1.1506	D_0__Bacteria, D_1__Proteobacteria, D_2__Gammaproteobacteria, D_3__Enterobacteriales, D_4__Enterobacteriaceae, D_5__Escherichia-Shigella, D_6__uncultured bacterium	47	9	0	0	1	0	4	0	0	0	0	0	0	0	0	0	9	2	3	4	1	0	0	0	1	0	4	0	0	0	0	0	0	0	0	0	0	3	1	1	0	0	2	0	0	0	0	0
AM950309.1.1396	D_0__Bacteria, D_1__Firmicutes, D_2__Bacilli, D_3__Bacillales, D_4__Planococcaceae, D_5__Domibacillus, D_6__Bacillus sp. DS10 HS-2008	4	0	0	0	0	0	0	0	0	0	0	0	0	0	0	0	0	0	0	0	0	0	0	0	0	0	0	0	0	0	0	0	0	0	0	0	0	0	0	0	0	0	0	0	0	0	0	0
DQ378194.1.1456	D_0__Bacteria, D_1__Proteobacteria, D_2__Betaproteobacteria, D_3__Burkholderiales, D_4__Oxalobacteraceae, D_5__Massilia, D_6__uncultured soil bacterium	11	0	0	0	0	0	0	0	0	0	0	0	0	0	0	0	0	0	0	0	0	0	0	0	5	0	0	0	0	0	0	0	0	0	0	0	0	0	0	0	0	0	0	0	0	0	0	0
JN977363.1.1549	D_0__Bacteria, D_1__Acidobacteria, D_2__Subgroup 22, D_3__uncultured bacterium, D_4__uncultured bacterium, D_5__uncultured bacterium, D_6__uncultured bacterium	5	0	0	0	0	5	0	0	0	0	0	0	0	0	0	0	0	0	0	0	0	0	0	0	0	0	0	0	0	0	0	0	0	0	0	0	0	0	0	0	0	0	0	0	0	0	0	0
JQ516590.1.1430	D_0__Bacteria, D_1__Proteobacteria, D_2__Gammaproteobacteria, D_3__Enterobacteriales, D_4__Enterobacteriaceae, D_5__Escherichia-Shigella, D_6__uncultured Enterobacteriaceae bacterium	9	0	1	0	0	0	0	0	0	0	0	0	0	0	0	0	0	0	0	1	2	0	0	0	0	0	0	0	0	0	0	0	0	0	0	0	0	1	1	0	0	0	3	0	0	0	0	0
JF142704.1.1363	D_0__Bacteria, D_1__Proteobacteria, D_2__Gammaproteobacteria, D_3__Enterobacteriales, D_4__Enterobacteriaceae, D_5__Serratia, D_6__uncultured bacterium	4	0	0	0	0	0	0	0	0	0	0	0	0	0	0	0	0	0	0	0	0	0	0	0	0	0	0	0	0	0	0	0	0	0	0	0	0	0	0	0	0	0	0	0	0	0	0	0
JF096327.1.1358	D_0__Bacteria, D_1__Bacteroidetes, D_2__Sphingobacteriia, D_3__Sphingobacteriales, D_4__Sphingobacteriaceae, D_5__Sphingobacterium, D_6__uncultured bacterium	6	0	6	0	0	0	0	0	0	0	0	0	0	0	0	0	0	0	0	0	0	0	0	0	0	0	0	0	0	0	0	0	0	0	0	0	0	0	0	0	0	0	0	0	0	0	0	0
AB698734.1.1446	D_0__Bacteria, D_1__Proteobacteria, D_2__Alphaproteobacteria, D_3__Rhizobiales, D_4__Methylobacteriaceae, D_5__Methylobacterium, D_6__Methylobacterium komagatae	113	0	0	0	0	0	22	0	0	0	0	0	6	0	1	0	0	4	0	0	0	0	0	0	1	0	0	0	0	0	0	0	0	53	0	0	0	0	0	0	16	3	0	0	0	0	0	0
HQ803186.1.1471	D_0__Bacteria, D_1__Firmicutes, D_2__Negativicutes, D_3__Selenomonadales, D_4__Veillonellaceae, D_5__Veillonella, D_6__uncultured organism	4	0	0	0	0	0	0	0	0	0	0	0	0	0	0	0	0	0	0	0	0	0	0	0	4	0	0	0	0	0	0	0	0	0	0	0	0	0	0	0	0	0	0	0	0	0	0	0
AY444986.1.1458	D_0__Bacteria, D_1__Proteobacteria, D_2__Alphaproteobacteria, D_3__Rhodospirillales, D_4__Rhodospirillaceae, D_5__Azospirillum, D_6__uncultured bacterium	8	0	0	0	0	0	0	0	0	0	0	8	0	0	0	0	0	0	0	0	0	0	0	0	0	0	0	0	0	0	0	0	0	0	0	0	0	0	0	0	0	0	0	0	0	0	0	0
HM267167.1.1356	D_0__Bacteria, D_1__Proteobacteria, D_2__Betaproteobacteria, D_3__Burkholderiales, D_4__Comamonadaceae, D_5__Variovorax, D_6__uncultured bacterium	30	0	0	0	0	0	0	0	0	0	0	24	0	0	0	0	0	0	0	0	0	0	0	0	0	0	0	0	0	0	0	0	0	0	0	0	0	0	0	0	0	0	0	0	0	0	0	0
FR853638.1.1508	D_0__Bacteria, D_1__Proteobacteria, D_2__Gammaproteobacteria, D_3__Alteromonadales, D_4__Shewanellaceae, D_5__Shewanella, D_6__uncultured bacterium	67	0	9	0	0	0	0	0	0	0	0	0	0	0	3	0	0	0	0	0	1	0	0	0	0	0	0	0	0	0	0	0	54	0	0	0	0	0	0	0	0	0	0	0	0	0	0	0
HM281666.1.1306	D_0__Bacteria, D_1__Proteobacteria, D_2__Alphaproteobacteria, D_3__Sphingomonadales, D_4__Sphingomonadaceae, D_5__Sphingomonas, D_6__uncultured bacterium	7	0	0	0	0	0	0	0	0	0	0	0	0	0	0	0	0	0	0	0	0	0	0	0	0	0	0	0	0	0	0	0	0	0	0	0	0	0	0	0	5	0	0	0	0	0	0	0
KC669526.1.1315	D_0__Bacteria, D_1__Actinobacteria, D_2__Actinobacteria, D_3__Corynebacteriales, D_4__Mycobacteriaceae, D_5__Mycobacterium, D_6__Mycobacterium gordonae	90	0	0	0	0	0	0	0	0	0	0	0	0	0	0	0	0	0	0	0	0	0	0	0	0	0	0	0	0	0	0	0	0	0	0	0	0	0	0	0	0	0	0	0	0	0	0	0
DQ232863.1.1444	D_0__Bacteria, D_1__Firmicutes, D_2__Clostridia, D_3__Clostridiales, D_4__Clostridiaceae 1, D_5__Clostridium sensu stricto 1, D_6__uncultured Clostridium sp.	41	0	0	0	0	0	0	0	0	0	0	0	0	0	2	0	0	0	0	0	4	0	0	0	0	0	33	0	0	0	0	0	0	0	0	0	0	0	2	0	0	0	0	0	0	0	0	0
AB733539.1.1476	D_0__Bacteria, D_1__Actinobacteria, D_2__Actinobacteria, D_3__Micrococcales, D_4__Cellulomonadaceae, D_5__Cellulomonas, D_6__Cellulomonas sp. MBEB32	2	0	0	0	0	0	0	0	0	0	0	2	0	0	0	0	0	0	0	0	0	0	0	0	0	0	0	0	0	0	0	0	0	0	0	0	0	0	0	0	0	0	0	0	0	0	0	0
EU774931.1.1409	D_0__Bacteria, D_1__Firmicutes, D_2__Bacilli, D_3__Lactobacillales, D_4__Leuconostocaceae, D_5__Leuconostoc, D_6__uncultured bacterium	2	0	0	0	0	0	0	0	0	0	0	0	0	0	0	0	0	0	0	0	0	0	0	0	0	0	0	0	0	0	0	0	0	0	0	0	0	0	0	0	0	0	0	0	0	0	0	0
HM281610.1.1306	D_0__Bacteria, D_1__Proteobacteria, D_2__Alphaproteobacteria, D_3__Rhizobiales, D_4__Methylobacteriaceae, D_5__Methylobacterium, D_6__uncultured bacterium	17	0	0	0	0	0	0	0	0	0	0	0	0	0	0	0	0	0	0	0	0	0	0	0	0	7	0	0	0	7	0	0	0	0	0	0	0	0	0	0	3	0	0	0	0	0	0	0
DQ860025.1.1505	D_0__Bacteria, D_1__Proteobacteria, D_2__Gammaproteobacteria, D_3__Pseudomonadales, D_4__Pseudomonadaceae, D_5__Pseudomonas, D_6__uncultured bacterium	136	21	0	0	1	0	0	0	0	0	0	0	0	0	0	0	3	0	0	0	6	0	0	0	51	0	0	0	29	0	0	0	0	0	0	0	0	0	0	0	0	0	0	0	0	0	0	0
HM270893.1.1311	D_0__Bacteria, D_1__Cyanobacteria, D_2__Chloroplast, D_3__uncultured eukaryote, D_4__uncultured eukaryote, D_5__uncultured eukaryote, D_6__uncultured eukaryote	222	0	0	0	0	0	0	0	0	0	0	0	0	0	0	0	0	0	0	0	0	0	0	0	0	0	0	0	0	0	0	0	0	0	0	0	0	0	0	0	0	0	0	0	0	0	0	0
KM877230.1.1408	D_0__Bacteria, D_1__Actinobacteria, D_2__Actinobacteria, D_3__Micrococcales, D_4__Microbacteriaceae, D_5__Microbacterium, D_6__Microbacterium sp. 15Ma	4	0	0	0	0	0	0	0	0	0	0	0	0	0	0	0	0	0	0	0	0	0	0	0	0	0	0	0	0	0	0	0	0	0	0	0	0	0	0	0	0	0	0	0	0	0	0	0
KF072256.1.1363	D_0__Bacteria, D_1__Proteobacteria, D_2__Gammaproteobacteria, D_3__Enterobacteriales, D_4__Enterobacteriaceae, D_5__Serratia, D_6__uncultured bacterium	12	0	0	0	0	0	0	0	0	0	0	0	0	0	0	0	0	0	0	0	0	0	0	0	0	0	0	0	0	0	0	0	0	0	0	0	0	0	0	0	0	0	0	0	0	0	0	0
U65102.1.1659	D_0__Bacteria, D_1__Proteobacteria, D_2__Epsilonproteobacteria, D_3__Campylobacterales, D_4__Helicobacteraceae, D_5__Helicobacter, D_6__Helicobacter canis	18	0	0	0	0	0	0	0	0	0	0	0	0	0	0	0	0	0	0	0	0	0	0	0	0	0	0	0	18	0	0	0	0	0	0	0	0	0	0	0	0	0	0	0	0	0	0	0
HQ183748.1.1514	D_0__Bacteria, D_1__Firmicutes, D_2__Bacilli, D_3__Bacillales, D_4__Thermoactinomycetaceae, D_5__Thermoflavimicrobium, D_6__uncultured Bacillales bacterium	20	0	0	0	0	0	0	0	0	0	0	0	0	0	0	0	20	0	0	0	0	0	0	0	0	0	0	0	0	0	0	0	0	0	0	0	0	0	0	0	0	0	0	0	0	0	0	0
AB745424.1.1500	D_0__Bacteria, D_1__Proteobacteria, D_2__Betaproteobacteria, D_3__Burkholderiales, D_4__Comamonadaceae, D_5__uncultured, D_6__uncultured bacterium	5	0	0	0	0	0	0	0	0	0	0	0	0	0	0	0	0	0	0	0	0	0	0	0	0	0	0	0	0	0	0	0	0	0	0	0	0	0	0	0	0	5	0	0	0	0	0	0
JF825893.1.1343	D_0__Bacteria, D_1__Proteobacteria, D_2__Gammaproteobacteria, D_3__Pseudomonadales, D_4__Moraxellaceae, D_5__Acinetobacter, D_6__Acinetobacter sp. Raj2	7	0	0	0	0	0	0	0	0	0	0	0	7	0	0	0	0	0	0	0	0	0	0	0	0	0	0	0	0	0	0	0	0	0	0	0	0	0	0	0	0	0	0	0	0	0	0	0
KJ806232.1.1411	D_0__Bacteria, D_1__Proteobacteria, D_2__Gammaproteobacteria, D_3__Pseudomonadales, D_4__Pseudomonadaceae, D_5__Pseudomonas, D_6__Pseudomonas alcaligenes	4	0	0	0	0	0	0	0	0	0	0	0	0	0	0	0	0	0	0	0	0	0	0	0	0	0	0	0	0	0	0	0	0	0	0	0	0	0	0	0	0	0	0	0	0	0	0	0
JF209601.1.1342	D_0__Bacteria, D_1__Actinobacteria, D_2__Actinobacteria, D_3__Corynebacteriales, D_4__Nocardiaceae, D_5__Gordonia, D_6__uncultured bacterium	57	0	0	0	0	0	0	0	0	0	0	0	0	0	0	0	0	0	0	0	0	0	0	0	0	0	0	0	0	0	0	0	0	0	0	0	0	0	0	0	0	13	0	2	0	0	0	0
AB110608.1.1480	D_0__Bacteria, D_1__Proteobacteria, D_2__Gammaproteobacteria, D_3__Pseudomonadales, D_4__Pseudomonadaceae, D_5__Pseudomonas, D_6__Pseudomonas putida	133	0	0	0	0	0	0	0	0	0	0	0	0	0	0	0	0	0	0	0	0	0	0	0	132	0	0	0	0	0	0	0	0	0	0	0	0	0	0	0	0	0	0	0	0	0	0	0
JF200358.1.1340	D_0__Bacteria, D_1__Actinobacteria, D_2__Actinobacteria, D_3__Corynebacteriales, D_4__Corynebacteriaceae, D_5__Corynebacterium 1, D_6__uncultured bacterium	27	0	0	0	0	0	0	0	0	0	0	0	0	0	0	0	0	0	0	0	0	0	0	0	0	0	0	0	0	0	0	0	0	0	0	0	0	0	0	0	0	0	0	0	0	0	0	0
AB506541.1.1513	D_0__Bacteria, D_1__Proteobacteria, D_2__Gammaproteobacteria, D_3__Aeromonadales, D_4__Succinivibrionaceae, D_5__uncultured, D_6__uncultured bacterium	21	0	0	0	0	0	0	0	0	0	0	0	0	0	0	0	0	0	21	0	0	0	0	0	0	0	0	0	0	0	0	0	0	0	0	0	0	0	0	0	0	0	0	0	0	0	0	0
KF831411.1.1401	D_0__Bacteria, D_1__Proteobacteria, D_2__Alphaproteobacteria, D_3__Sphingomonadales, D_4__Sphingomonadaceae, D_5__Novosphingobium, D_6__Novosphingobium panipatense	4	0	0	0	0	0	0	0	0	0	0	0	0	0	0	0	0	0	0	0	0	0	0	0	4	0	0	0	0	0	0	0	0	0	0	0	0	0	0	0	0	0	0	0	0	0	0	0
JQ627578.1.1298	D_0__Bacteria, D_1__Actinobacteria, D_2__Actinobacteria, D_3__Frankiales, D_4__uncultured, D_5__uncultured actinobacterium, D_6__uncultured actinobacterium	28	0	0	0	0	0	0	1	0	0	0	0	0	0	0	0	0	0	0	0	0	0	0	0	0	0	0	0	0	0	0	0	0	0	0	0	0	0	0	0	0	0	0	0	0	0	0	0
FQ658951.1.1359	D_0__Bacteria, D_1__Proteobacteria, D_2__Betaproteobacteria, D_3__Burkholderiales, D_4__Comamonadaceae, D_5__Variovorax, D_6__uncultured soil bacterium	2	0	0	0	0	0	0	0	0	0	0	0	0	0	0	0	0	0	0	0	0	0	0	0	0	0	0	0	0	0	0	0	0	0	0	0	0	0	0	2	0	0	0	0	0	0	0	0
AY212572.1.1248	D_0__Bacteria, D_1__Proteobacteria, D_2__Betaproteobacteria, D_3__Burkholderiales, D_4__Burkholderiaceae, D_5__Limnobacter, D_6__uncultured bacterium	5	0	0	0	0	0	0	0	0	0	0	0	0	0	0	0	0	0	0	0	0	0	0	0	5	0	0	0	0	0	0	0	0	0	0	0	0	0	0	0	0	0	0	0	0	0	0	0
LC015551.1.1443	D_0__Bacteria, D_1__Proteobacteria, D_2__Gammaproteobacteria, D_3__Enterobacteriales, D_4__Enterobacteriaceae, D_5__Pantoea, D_6__Pantoea ananatis	2	0	0	0	0	0	0	0	0	0	0	0	0	0	0	0	0	0	0	0	0	0	0	0	0	0	0	0	0	0	0	0	0	0	0	0	0	0	0	0	0	0	0	0	0	0	0	0
KJ013364.1.1542	D_0__Bacteria, D_1__Actinobacteria, D_2__Thermoleophilia, D_3__Solirubrobacterales, D_4__0319-6M6, D_5__uncultured bacterium, D_6__uncultured bacterium	6	0	0	0	0	0	0	0	0	0	0	0	0	0	0	0	0	0	0	0	0	0	0	0	0	0	0	0	6	0	0	0	0	0	0	0	0	0	0	0	0	0	0	0	0	0	0	0
KF465629.1.1288	D_0__Bacteria, D_1__Firmicutes, D_2__Bacilli, D_3__Bacillales, D_4__Planococcaceae, D_5__Lysinibacillus, D_6__uncultured Paenisporosarcina sp.	6	0	0	0	0	0	0	0	0	0	0	0	0	0	0	0	0	0	0	0	0	0	0	0	0	0	6	0	0	0	0	0	0	0	0	0	0	0	0	0	0	0	0	0	0	0	0	0
AB630468.1.1466	D_0__Bacteria, D_1__Proteobacteria, D_2__Gammaproteobacteria, D_3__Legionellales, D_4__Legionellaceae, D_5__Legionella, D_6__uncultured bacterium	32	0	0	0	0	0	0	0	0	0	0	32	0	0	0	0	0	0	0	0	0	0	0	0	0	0	0	0	0	0	0	0	0	0	0	0	0	0	0	0	0	0	0	0	0	0	0	0
JF144499.1.1363	D_0__Bacteria, D_1__Proteobacteria, D_2__Gammaproteobacteria, D_3__Enterobacteriales, D_4__Enterobacteriaceae, D_5__Serratia, D_6__uncultured bacterium	29	0	0	0	0	0	0	0	0	0	0	0	0	0	0	0	0	0	0	0	0	0	0	0	0	0	0	0	0	0	0	0	0	0	0	0	0	0	0	0	0	0	0	0	0	0	0	0
EU244029.1.1503	D_0__Bacteria, D_1__Proteobacteria, D_2__Gammaproteobacteria, D_3__Xanthomonadales, D_4__Xanthomonadaceae, D_5__Lysobacter, D_6__uncultured bacterium	93	0	0	0	0	0	0	0	0	0	0	0	0	0	0	0	0	0	0	0	0	0	0	0	0	0	0	0	0	0	0	0	0	0	0	0	0	0	0	0	0	0	0	0	0	0	0	0
AY328762.1.1447	D_0__Bacteria, D_1__Proteobacteria, D_2__Alphaproteobacteria, D_3__Sphingomonadales, D_4__Sphingomonadaceae, D_5__Novosphingobium, D_6__uncultured bacterium	565	0	0	0	0	0	0	0	0	0	0	0	0	0	0	0	0	0	0	0	0	0	0	0	563	0	0	0	0	0	0	0	0	0	0	0	2	0	0	0	0	0	0	0	0	0	0	0
JX222717.1.1449	D_0__Bacteria, D_1__Proteobacteria, D_2__Alphaproteobacteria, D_3__Sphingomonadales, D_4__Sphingomonadaceae, D_5__Sphingobium, D_6__uncultured bacterium	3	0	0	0	0	0	0	0	0	0	0	0	0	0	0	0	0	0	0	0	0	0	0	0	3	0	0	0	0	0	0	0	0	0	0	0	0	0	0	0	0	0	0	0	0	0	0	0
KF625171.1.1580	D_0__Bacteria, D_1__Proteobacteria, D_2__Gammaproteobacteria, D_3__Enterobacteriales, D_4__Enterobacteriaceae, D_5__Enterobacter, D_6__Enterobacter aerogenes	2	0	0	0	0	0	0	0	0	0	0	0	0	0	0	0	0	0	0	0	0	0	0	0	0	0	0	0	0	0	0	0	0	0	0	0	0	0	0	0	0	0	0	0	0	0	0	0
KF631222.1.1446	D_0__Bacteria, D_1__Bacteroidetes, D_2__Cytophagia, D_3__Cytophagales, D_4__Cytophagaceae, D_5__Hymenobacter, D_6__Hymenobacter sp. WW84	2	0	0	0	0	0	0	0	0	0	0	0	0	0	0	0	0	0	0	0	0	0	0	2	0	0	0	0	0	0	0	0	0	0	0	0	0	0	0	0	0	0	0	0	0	0	0	0
EU440728.1.1470	D_0__Bacteria, D_1__Proteobacteria, D_2__Gammaproteobacteria, D_3__Xanthomonadales, D_4__Xanthomonadaceae, D_5__Luteimonas, D_6__uncultured Lysobacter sp.	4	0	0	0	0	0	0	0	0	0	0	0	0	0	0	0	0	0	0	0	0	0	0	0	2	2	0	0	0	0	0	0	0	0	0	0	0	0	0	0	0	0	0	0	0	0	0	0
HQ114097.1.1474	D_0__Bacteria, D_1__Acidobacteria, D_2__Acidobacteria, D_3__Subgroup 6, D_4__uncultured bacterium, D_5__uncultured bacterium, D_6__uncultured bacterium	2	0	0	0	0	0	0	0	0	0	0	0	0	0	0	0	0	0	0	0	0	0	0	0	0	0	0	0	0	0	0	0	0	0	0	0	0	0	0	0	0	0	0	0	0	0	0	0
AB008429.1.1452	D_0__Bacteria, D_1__Proteobacteria, D_2__Betaproteobacteria, D_3__Burkholderiales, D_4__Comamonadaceae, D_5__Acidovorax, D_6__Comamonas sp. MBIC3885	2	0	0	0	0	0	0	0	0	0	0	0	0	0	0	0	0	0	0	0	0	0	0	0	0	0	0	0	0	0	0	0	0	0	0	0	0	0	0	0	0	0	0	0	0	0	0	0
JX843606.1.1504	D_0__Bacteria, D_1__Proteobacteria, D_2__Gammaproteobacteria, D_3__Pseudomonadales, D_4__Moraxellaceae, D_5__Acinetobacter, D_6__uncultured bacterium	85	0	0	0	38	0	15	0	0	0	0	0	0	0	0	0	1	0	0	0	0	0	0	0	0	0	0	0	0	0	2	0	0	0	1	0	0	0	0	0	0	0	0	0	0	0	0	0
AJ617857.1.1407	D_0__Bacteria, D_1__Proteobacteria, D_2__Alphaproteobacteria, D_3__Sphingomonadales, D_4__Sphingomonadaceae, D_5__Novosphingobium, D_6__uncultured bacterium	39	0	0	0	0	0	39	0	0	0	0	0	0	0	0	0	0	0	0	0	0	0	0	0	0	0	0	0	0	0	0	0	0	0	0	0	0	0	0	0	0	0	0	0	0	0	0	0
DQ785505.1.950	D_0__Archaea, D_1__Euryarchaeota, D_2__Methanobacteria, D_3__Methanobacteriales, D_4__Methanobacteriaceae, D_5__Methanothermobacter, D_6__uncultured bacterium	2	0	0	0	0	0	0	0	0	0	0	0	0	0	0	0	0	0	0	0	0	0	0	0	2	0	0	0	0	0	0	0	0	0	0	0	0	0	0	0	0	0	0	0	0	0	0	0
KF002588.1.1458	D_0__Bacteria, D_1__Proteobacteria, D_2__Gammaproteobacteria, D_3__Pseudomonadales, D_4__Moraxellaceae, D_5__Acinetobacter, D_6__Acinetobacter calcoaceticus	340	0	27	0	0	0	0	1	0	0	0	0	0	0	0	49	0	0	0	5	0	5	0	157	30	0	0	0	0	0	0	0	36	0	0	0	0	16	0	0	0	0	0	0	0	0	0	0
KF077468.1.1371	D_0__Bacteria, D_1__Firmicutes, D_2__Bacilli, D_3__Bacillales, D_4__Bacillaceae, D_5__Bacillus, D_6__uncultured bacterium	2	0	0	0	0	0	0	2	0	0	0	0	0	0	0	0	0	0	0	0	0	0	0	0	0	0	0	0	0	0	0	0	0	0	0	0	0	0	0	0	0	0	0	0	0	0	0	0
AB074645.1.1274	D_0__Bacteria, D_1__Saccharibacteria, D_2__uncultured bacterium, D_3__uncultured bacterium, D_4__uncultured bacterium, D_5__uncultured bacterium, D_6__uncultured bacterium	3	0	0	0	0	0	0	0	0	0	0	0	0	0	0	0	0	0	0	0	0	0	0	0	0	0	0	0	0	0	0	0	0	0	0	0	0	0	0	0	0	0	0	0	0	0	0	0
CU919446.1.1285	D_0__Bacteria, D_1__Proteobacteria, D_2__Alphaproteobacteria, D_3__Rhodobacterales, D_4__Rhodobacteraceae, D_5__uncultured, D_6__uncultured bacterium	48	0	0	0	0	0	0	0	0	0	0	0	0	0	0	0	0	0	0	0	0	0	0	0	47	0	0	0	0	0	0	0	0	0	0	0	0	0	0	0	0	1	0	0	0	0	0	0
LK056647.1.1423	D_0__Bacteria, D_1__Proteobacteria, D_2__Alphaproteobacteria, D_3__Sphingomonadales, D_4__Sphingomonadaceae, D_5__Novosphingobium, D_6__Novosphingobium sp. SLH-16	33	0	0	0	0	0	0	0	0	0	0	0	0	0	0	0	0	0	0	0	0	0	0	0	33	0	0	0	0	0	0	0	0	0	0	0	0	0	0	0	0	0	0	0	0	0	0	0
L22481.1.1444	D_0__Bacteria, D_1__Proteobacteria, D_2__SK259, D_3__Heliothis virescens testis endosymbiont, D_4__Heliothis virescens testis endosymbiont, D_5__Heliothis virescens testis endosymbiont, D_6__Heliothis virescens testis endosymbiont	120	0	0	0	0	0	0	0	0	0	0	0	0	0	0	0	0	0	0	0	0	0	0	0	0	0	0	0	0	0	0	0	0	0	0	0	0	0	0	0	0	0	0	2	3	1	1	9
KM204400.1.1498	D_0__Bacteria, D_1__Proteobacteria, D_2__Gammaproteobacteria, D_3__Alteromonadales, D_4__Shewanellaceae, D_5__Shewanella, D_6__uncultured bacterium	176	0	0	1	0	0	0	0	0	0	0	0	0	0	0	0	0	0	0	0	0	1	0	0	0	0	0	0	0	0	0	0	0	0	0	0	0	0	0	0	0	0	0	0	0	0	0	0
APMP01000051.363.1727	D_0__Bacteria, D_1__Proteobacteria, D_2__Alphaproteobacteria, D_3__Caulobacterales, D_4__Caulobacteraceae, D_5__Caulobacter, D_6__Caulobacter crescentus OR37	29	0	0	0	7	0	0	0	0	0	0	0	0	0	0	0	0	0	0	0	0	0	0	0	12	0	0	0	0	0	0	0	0	0	0	0	0	0	0	0	0	0	0	0	0	0	0	0
AB486445.1.1366	D_0__Bacteria, D_1__Firmicutes, D_2__Bacilli, D_3__Bacillales, D_4__Paenibacillaceae, D_5__Cohnella, D_6__uncultured bacterium	34	0	0	0	0	0	0	0	0	0	0	0	0	0	0	0	0	0	0	0	0	0	0	0	0	0	0	0	0	0	0	0	0	0	0	0	0	0	0	0	0	0	0	0	0	0	0	0
HM240877.1.1312	D_0__Bacteria, D_1__Cyanobacteria, D_2__Cyanobacteria, D_3__uncultured, D_4__uncultured bacterium, D_5__uncultured bacterium, D_6__uncultured bacterium	18	0	0	0	0	0	0	0	0	0	0	9	0	0	0	0	0	9	0	0	0	0	0	0	0	0	0	0	0	0	0	0	0	0	0	0	0	0	0	0	0	0	0	0	0	0	0	0
HM340555.1.1302	D_0__Bacteria, D_1__Proteobacteria, D_2__Alphaproteobacteria, D_3__Rhizobiales, D_4__Methylocystaceae, D_5__uncultured, D_6__uncultured bacterium	5	0	0	0	0	0	0	0	0	0	0	0	0	0	0	0	0	0	0	0	0	0	0	0	5	0	0	0	0	0	0	0	0	0	0	0	0	0	0	0	0	0	0	0	0	0	0	0
KF103415.1.1361	D_0__Bacteria, D_1__Proteobacteria, D_2__Gammaproteobacteria, D_3__Enterobacteriales, D_4__Enterobacteriaceae, D_5__Klebsiella, D_6__uncultured bacterium	9	0	0	0	0	9	0	0	0	0	0	0	0	0	0	0	0	0	0	0	0	0	0	0	0	0	0	0	0	0	0	0	0	0	0	0	0	0	0	0	0	0	0	0	0	0	0	0
JQ825013.1.1484	D_0__Bacteria, D_1__Actinobacteria, D_2__Acidimicrobiia, D_3__Acidimicrobiales, D_4__uncultured, D_5__uncultured bacterium, D_6__uncultured bacterium	5	0	0	0	0	0	0	0	0	0	0	0	0	0	0	0	0	0	0	0	0	0	0	0	0	0	0	0	5	0	0	0	0	0	0	0	0	0	0	0	0	0	0	0	0	0	0	0
KJ461494.1.1502	D_0__Bacteria, D_1__Proteobacteria, D_2__Betaproteobacteria, D_3__SC-I-84, D_4__uncultured bacterium, D_5__uncultured bacterium, D_6__uncultured bacterium	6	0	0	0	0	0	0	0	0	0	0	0	0	0	0	0	6	0	0	0	0	0	0	0	0	0	0	0	0	0	0	0	0	0	0	0	0	0	0	0	0	0	0	0	0	0	0	0
HM301706.1.1306	D_0__Bacteria, D_1__Proteobacteria, D_2__Alphaproteobacteria, D_3__Sphingomonadales, D_4__Sphingomonadaceae, D_5__Sphingomonas, D_6__uncultured bacterium	93	17	0	0	0	0	0	0	0	0	0	0	0	0	0	0	0	11	0	0	0	0	0	10	0	0	55	0	0	0	0	0	0	0	0	0	0	0	0	0	0	0	0	0	0	0	0	0
AY468477.1.1421	D_0__Bacteria, D_1__Bacteroidetes, D_2__Flavobacteriia, D_3__Flavobacteriales, D_4__Flavobacteriaceae, D_5__Elizabethkingia, D_6__Elizabethkingia meningoseptica	3460	0	0	0	0	0	0	0	0	0	0	0	0	0	0	0	0	0	0	0	0	0	0	0	0	0	0	0	0	0	0	0	0	0	0	0	0	0	0	0	0	0	0	0	0	0	0	0
HQ120153.1.1416	D_0__Bacteria, D_1__Verrucomicrobia, D_2__Verrucomicrobiae, D_3__Verrucomicrobiales, D_4__Verrucomicrobiaceae, D_5__Luteolibacter, D_6__uncultured bacterium	6	0	0	0	0	0	0	0	0	0	0	0	0	0	6	0	0	0	0	0	0	0	0	0	0	0	0	0	0	0	0	0	0	0	0	0	0	0	0	0	0	0	0	0	0	0	0	0
KC540969.1.1480	D_0__Bacteria, D_1__Proteobacteria, D_2__Alphaproteobacteria, D_3__Rhizobiales, D_4__Phyllobacteriaceae, D_5__Phyllobacterium, D_6__uncultured bacterium	2	0	0	0	0	0	0	0	0	0	0	0	0	0	0	0	0	0	0	0	0	0	0	0	0	0	0	0	0	0	0	0	0	0	0	0	0	0	0	0	0	0	0	0	0	0	0	0
FJ184356.1.1386	D_0__Bacteria, D_1__Proteobacteria, D_2__Gammaproteobacteria, D_3__Pseudomonadales, D_4__Pseudomonadaceae, D_5__uncultured, D_6__uncultured soil bacterium	22	0	0	0	0	0	0	0	0	0	0	0	0	0	0	0	0	0	0	0	0	0	0	0	0	0	0	0	0	0	0	0	0	0	0	0	0	0	0	0	0	0	0	0	0	0	0	0
JQ408026.1.1335	D_0__Bacteria, D_1__Actinobacteria, D_2__Actinobacteria, D_3__Micromonosporales, D_4__Micromonosporaceae, D_5__Micromonospora, D_6__uncultured bacterium	4	0	0	0	0	0	0	0	0	0	0	0	0	0	0	0	4	0	0	0	0	0	0	0	0	0	0	0	0	0	0	0	0	0	0	0	0	0	0	0	0	0	0	0	0	0	0	0
KJ728854.1.1334	D_0__Bacteria, D_1__Bacteroidetes, D_2__Sphingobacteriia, D_3__Sphingobacteriales, D_4__Sphingobacteriaceae, D_5__Mucilaginibacter, D_6__Mucilaginibacter sp. HME9300	40	0	0	0	0	0	0	0	0	0	0	0	40	0	0	0	0	0	0	0	0	0	0	0	0	0	0	0	0	0	0	0	0	0	0	0	0	0	0	0	0	0	0	0	0	0	0	0
JQ323140.1.1493	D_0__Bacteria, D_1__Proteobacteria, D_2__Gammaproteobacteria, D_3__Pseudomonadales, D_4__Moraxellaceae, D_5__Acinetobacter, D_6__uncultured Acinetobacter sp.	119	0	0	0	0	0	0	0	0	0	0	0	0	0	1	0	0	0	0	0	0	0	0	12	0	0	0	15	0	0	1	0	0	19	0	0	0	0	25	0	0	0	0	0	0	0	0	0
GQ132902.1.1397	D_0__Bacteria, D_1__Proteobacteria, D_2__Gammaproteobacteria, D_3__Pseudomonadales, D_4__Moraxellaceae, D_5__Acinetobacter, D_6__uncultured bacterium	32	0	0	0	0	0	0	0	0	0	0	0	0	0	0	0	0	0	0	0	0	0	0	0	0	0	0	0	0	0	0	0	0	0	0	0	0	0	0	0	0	0	0	0	0	0	0	0
KF248855.1.1427	D_0__Bacteria, D_1__Firmicutes, D_2__Bacilli, D_3__Bacillales, D_4__Bacillaceae, D_5__Bacillus, D_6__uncultured Bacillus sp.	4	0	0	0	0	0	0	0	0	0	0	0	0	0	0	0	0	0	2	0	0	0	0	0	0	0	0	0	0	0	0	0	0	0	0	0	0	0	0	0	2	0	0	0	0	0	0	0
KJ535333.1.1329	D_0__Bacteria, D_1__Proteobacteria, D_2__Gammaproteobacteria, D_3__Enterobacteriales, D_4__Enterobacteriaceae, D_5__Enterobacter, D_6__Serratia marcescens	96	0	0	0	0	0	1	0	0	0	0	0	0	0	0	0	0	0	0	0	0	0	0	0	0	0	0	0	0	0	0	0	0	0	0	0	0	1	0	0	0	0	0	0	0	0	0	0
EU834944.1.1439	D_0__Bacteria, D_1__Proteobacteria, D_2__Gammaproteobacteria, D_3__Enterobacteriales, D_4__Enterobacteriaceae, D_5__Serratia, D_6__Serratia marcescens	11	0	0	0	0	0	0	0	0	0	0	0	0	0	0	0	0	0	0	0	0	0	0	0	0	0	0	0	0	0	0	0	0	0	0	0	0	0	0	0	0	0	0	0	0	0	0	0
EU130968.1.1500	D_0__Bacteria, D_1__Proteobacteria, D_2__Betaproteobacteria, D_3__Burkholderiales, D_4__Comamonadaceae, D_5__Hydrogenophaga, D_6__Hydrogenophaga sp. BAC306	43	0	0	0	0	0	0	0	0	0	0	0	0	0	0	0	0	0	0	0	0	0	0	0	12	0	0	0	0	0	0	0	0	0	0	0	0	0	0	0	31	0	0	0	0	0	0	0
FJ658650.1.1398	D_0__Bacteria, D_1__Proteobacteria, D_2__Gammaproteobacteria, D_3__Pseudomonadales, D_4__Moraxellaceae, D_5__Acinetobacter, D_6__uncultured bacterium	36	0	0	0	0	0	0	0	0	0	0	13	0	0	0	0	0	0	0	0	0	0	0	0	0	0	0	0	0	0	0	0	0	0	0	0	0	0	0	0	0	0	0	0	0	0	0	0
LN560852.1.1320	D_0__Bacteria, D_1__Proteobacteria, D_2__Alphaproteobacteria, D_3__Rhizobiales, D_4__Rhizobiaceae, D_5__Rhizobium, D_6__uncultured bacterium	2	0	0	0	0	0	0	0	0	0	0	0	0	0	0	0	0	0	0	0	0	0	0	0	0	0	2	0	0	0	0	0	0	0	0	0	0	0	0	0	0	0	0	0	0	0	0	0
JN426806.1.1419	D_0__Bacteria, D_1__Firmicutes, D_2__Clostridia, D_3__Clostridiales, D_4__Peptostreptococcaceae, D_5__Peptoclostridium, D_6__[Clostridium] ghonii	587	0	0	0	73	0	0	0	0	0	0	0	0	0	0	0	0	0	0	0	0	0	0	0	1	0	0	0	0	0	3	206	0	0	0	140	0	14	3	0	17	0	0	0	3	20	46	1
KF101218.1.1371	D_0__Bacteria, D_1__Firmicutes, D_2__Bacilli, D_3__Bacillales, D_4__Family XI, D_5__Gemella, D_6__uncultured bacterium	61	0	0	0	0	0	0	0	0	0	0	0	0	0	0	0	0	0	0	0	60	0	0	0	0	0	0	0	0	0	0	0	0	0	0	0	0	0	0	1	0	0	0	0	0	0	0	0
FN667393.1.1450	D_0__Bacteria, D_1__Actinobacteria, D_2__Actinobacteria, D_3__Micrococcales, D_4__Cellulomonadaceae, D_5__Actinotalea, D_6__uncultured compost bacterium	5	0	0	0	0	0	0	0	0	0	0	0	0	0	0	0	0	0	0	0	3	0	0	0	2	0	0	0	0	0	0	0	0	0	0	0	0	0	0	0	0	0	0	0	0	0	0	0
KF087078.1.1271	D_0__Bacteria, D_1__Actinobacteria, D_2__Actinobacteria, D_3__Propionibacteriales, D_4__Propionibacteriaceae, D_5__Propionibacterium, D_6__uncultured bacterium	2	0	1	0	0	0	0	0	0	0	0	0	0	0	0	0	0	0	0	0	0	0	0	0	0	0	0	1	0	0	0	0	0	0	0	0	0	0	0	0	0	0	0	0	0	0	0	0
DQ256729.1.1462	D_0__Bacteria, D_1__Bacteroidetes, D_2__Flavobacteriia, D_3__Flavobacteriales, D_4__Flavobacteriaceae, D_5__Chryseobacterium, D_6__Chryseobacterium wanjuense	9	0	0	0	0	0	0	0	0	0	0	0	0	0	0	0	0	0	4	0	0	0	0	0	0	0	0	5	0	0	0	0	0	0	0	0	0	0	0	0	0	0	0	0	0	0	0	0
ASPS01000117.1.1475	D_0__Bacteria, D_1__Firmicutes, D_2__Bacilli, D_3__Bacillales, D_4__Paenibacillaceae, D_5__Paenibacillus, D_6__Paenibacillus sp. FSL R7-269	9	0	0	0	0	0	0	0	0	0	0	0	0	0	0	0	0	0	0	0	9	0	0	0	0	0	0	0	0	0	0	0	0	0	0	0	0	0	0	0	0	0	0	0	0	0	0	0
AZNZ01000026.466.1992	D_0__Bacteria, D_1__Proteobacteria, D_2__Gammaproteobacteria, D_3__Xanthomonadales, D_4__Xanthomonadaceae, D_5__Pseudoxanthomonas, D_6__Pseudoxanthomonas sp. J31	7	0	0	0	0	0	0	0	0	0	0	0	6	0	0	0	0	0	0	0	0	0	0	0	0	0	0	0	0	0	0	0	0	0	0	0	0	0	0	0	0	0	0	0	0	0	0	0
FM164634.1.1279	D_0__Bacteria, D_1__Proteobacteria, D_2__Alphaproteobacteria, D_3__Sphingomonadales, D_4__Sphingomonadaceae, D_5__Novosphingobium, D_6__Novosphingobium mathurense	5	0	0	0	0	0	0	0	0	0	0	0	0	0	0	0	0	0	0	0	0	0	0	0	1	0	0	0	0	4	0	0	0	0	0	0	0	0	0	0	0	0	0	0	0	0	0	0
HM557004.1.1379	D_0__Bacteria, D_1__Proteobacteria, D_2__Gammaproteobacteria, D_3__Enterobacteriales, D_4__Enterobacteriaceae, D_5__Pantoea, D_6__uncultured bacterium	14	0	0	0	0	0	0	0	0	0	0	0	0	0	1	0	0	0	0	0	0	0	0	0	0	0	0	0	0	0	0	0	0	0	0	0	13	0	0	0	0	0	0	0	0	0	0	0
KF064105.1.1347	D_0__Bacteria, D_1__Bacteroidetes, D_2__Flavobacteriia, D_3__Flavobacteriales, D_4__Flavobacteriaceae, D_5__Flavobacterium, D_6__uncultured bacterium	4	0	0	0	0	0	0	0	0	0	0	0	0	0	0	0	0	0	0	0	0	0	0	0	0	0	0	0	0	0	0	0	0	0	0	0	0	0	0	0	0	0	0	0	0	0	0	0
GQ054602.1.1302	D_0__Bacteria, D_1__Proteobacteria, D_2__Alphaproteobacteria, D_3__Rhizobiales, D_4__Rhizobiaceae, D_5__Rhizobium, D_6__uncultured bacterium	4	0	0	0	0	0	0	0	0	0	0	0	0	0	0	0	0	0	0	0	0	0	0	0	4	0	0	0	0	0	0	0	0	0	0	0	0	0	0	0	0	0	0	0	0	0	0	0
GQ487927.1.1485	D_0__Bacteria, D_1__Acidobacteria, D_2__Acidobacteria, D_3__Subgroup 4, D_4__Unknown Family, D_5__Blastocatella, D_6__uncultured bacterium	2	0	0	0	0	0	0	0	0	0	0	0	0	0	0	0	0	0	0	0	0	2	0	0	0	0	0	0	0	0	0	0	0	0	0	0	0	0	0	0	0	0	0	0	0	0	0	0
JQ731839.1.1366	D_0__Bacteria, D_1__Actinobacteria, D_2__Actinobacteria, D_3__Pseudonocardiales, D_4__Pseudonocardiaceae, D_5__Pseudonocardia, D_6__Pseudonocardia sp. AL050513-22-B	2	0	0	0	0	0	0	0	1	0	0	0	0	0	0	0	0	1	0	0	0	0	0	0	0	0	0	0	0	0	0	0	0	0	0	0	0	0	0	0	0	0	0	0	0	0	0	0
AB696468.1.1446	D_0__Bacteria, D_1__Bacteroidetes, D_2__Cytophagia, D_3__Cytophagales, D_4__Cytophagaceae, D_5__Pontibacter, D_6__uncultured bacterium	34	0	0	1	0	0	0	0	0	0	33	0	0	0	0	0	0	0	0	0	0	0	0	0	0	0	0	0	0	0	0	0	0	0	0	0	0	0	0	0	0	0	0	0	0	0	0	0
GQ867420.1.1493	D_0__Bacteria, D_1__Proteobacteria, D_2__Gammaproteobacteria, D_3__Enterobacteriales, D_4__Enterobacteriaceae, D_5__Enterobacter, D_6__uncultured bacterium	11	2	0	0	0	0	0	0	0	0	0	2	0	0	0	0	1	1	0	1	1	0	0	0	0	0	2	0	0	0	0	0	0	0	0	0	0	0	0	0	0	0	0	0	0	0	0	0
KF600406.1.1277	D_0__Bacteria, D_1__Proteobacteria, D_2__Gammaproteobacteria, D_3__Oceanospirillales, D_4__Halomonadaceae, D_5__Zymobacter, D_6__Zymobacter palmae	115482	0	0	0	1688	21	0	1	0	0	0	1	0	0	0	0	8	0	6	0	18	32767	0	0	12	0	0	15	0	0	0	0	0	0	0	0	0	0	0	0	0	0	3	1	0	0	0	1
EU074171.1.1342	D_0__Bacteria, D_1__Proteobacteria, D_2__Alphaproteobacteria, D_3__Rhizobiales, D_4__Phyllobacteriaceae, D_5__Mesorhizobium, D_6__Mesorhizobium mediterraneum	10	0	0	0	0	0	0	0	0	0	0	0	0	0	0	0	0	0	0	5	0	0	0	0	5	0	0	0	0	0	0	0	0	0	0	0	0	0	0	0	0	0	0	0	0	0	0	0
JQ456132.1.1407	D_0__Bacteria, D_1__Bacteroidetes, D_2__Flavobacteriia, D_3__Flavobacteriales, D_4__Flavobacteriaceae, D_5__Bergeyella, D_6__uncultured bacterium	9	0	0	0	0	0	0	0	0	0	0	0	0	0	0	0	0	0	0	0	9	0	0	0	0	0	0	0	0	0	0	0	0	0	0	0	0	0	0	0	0	0	0	0	0	0	0	0
KC442320.1.1372	D_0__Bacteria, D_1__Actinobacteria, D_2__Actinobacteria, D_3__Frankiales, D_4__Geodermatophilaceae, D_5__Modestobacter, D_6__Modestobacter sp. Br1	7	0	0	0	0	0	0	0	0	0	0	0	0	0	0	0	0	0	0	0	0	0	0	0	0	0	0	0	0	0	0	0	0	0	0	0	0	0	0	0	0	0	0	0	0	0	0	0
KC872791.1.1339	D_0__Bacteria, D_1__Proteobacteria, D_2__Alphaproteobacteria, D_3__Rhodospirillales, D_4__Rhodospirillaceae, D_5__AEGEAN-169 marine group, D_6__uncultured bacterium	5	0	0	0	1	0	0	0	0	0	0	0	0	0	0	0	0	0	0	1	0	0	2	0	0	0	0	0	0	0	0	0	0	0	0	0	0	0	0	0	0	0	0	0	0	0	0	0
HQ219268.1.1410	D_0__Bacteria, D_1__Actinobacteria, D_2__Actinobacteria, D_3__Propionibacteriales, D_4__Nocardioidaceae, D_5__Nocardioides, D_6__Nocardioides sp. N37(2010)	6	0	0	0	0	0	0	0	0	0	0	0	0	0	0	0	0	0	0	0	0	0	0	0	0	0	0	0	0	0	0	0	0	0	0	0	0	0	6	0	0	0	0	0	0	0	0	0
JN607072.1.1358	D_0__Bacteria, D_1__Acidobacteria, D_2__Acidobacteria, D_3__Subgroup 6, D_4__uncultured bacterium, D_5__uncultured bacterium, D_6__uncultured bacterium	2	0	0	0	0	0	0	0	0	0	0	0	0	0	0	0	0	0	0	0	0	0	0	0	0	0	0	0	0	0	0	0	0	0	0	0	0	0	0	2	0	0	0	0	0	0	0	0
AB560587.1.1322	D_0__Bacteria, D_1__Proteobacteria, D_2__Gammaproteobacteria, D_3__Enterobacteriales, D_4__Enterobacteriaceae, D_5__Erwinia, D_6__Erwinia sp. IbRB010	20	0	0	0	0	0	0	0	0	0	0	0	0	0	0	0	0	0	0	0	0	0	0	0	0	0	0	0	0	0	0	0	0	0	0	0	0	0	0	0	0	0	0	0	0	0	0	0
LN572677.1.1372	D_0__Bacteria, D_1__Proteobacteria, D_2__Gammaproteobacteria, D_3__Pseudomonadales, D_4__Pseudomonadaceae, D_5__Pseudomonas, D_6__uncultured bacterium	385	0	0	0	0	1	0	0	0	0	0	0	0	0	0	0	0	0	0	0	0	0	0	0	0	0	0	0	0	0	356	0	28	0	0	0	0	0	0	0	0	0	0	0	0	0	0	0
EU535445.1.1403	D_0__Bacteria, D_1__Proteobacteria, D_2__Gammaproteobacteria, D_3__Xanthomonadales, D_4__Xanthomonadaceae, D_5__Stenotrophomonas, D_6__uncultured bacterium	2	0	0	0	0	0	0	0	0	0	0	0	0	1	0	0	0	0	0	0	0	0	0	0	0	0	0	0	0	0	0	0	0	0	0	0	0	0	0	0	0	0	0	0	0	0	0	0
GQ262869.1.1440	D_0__Bacteria, D_1__Chloroflexi, D_2__Anaerolineae, D_3__Anaerolineales, D_4__Anaerolineaceae, D_5__Anaerolinea, D_6__uncultured bacterium	11	0	0	0	0	0	0	0	0	0	0	0	0	0	0	0	0	0	0	0	0	0	11	0	0	0	0	0	0	0	0	0	0	0	0	0	0	0	0	0	0	0	0	0	0	0	0	0
HQ757403.1.1452	D_0__Bacteria, D_1__Proteobacteria, D_2__Gammaproteobacteria, D_3__Enterobacteriales, D_4__Enterobacteriaceae, D_5__Enterobacter, D_6__uncultured organism	16	0	0	0	0	0	1	0	0	0	0	1	0	0	0	0	1	0	1	0	5	0	0	0	0	0	2	0	0	0	0	0	0	0	0	0	0	0	1	0	0	0	3	0	0	0	0	0
FQ659919.1.1352	D_0__Bacteria, D_1__Proteobacteria, D_2__Betaproteobacteria, D_3__Burkholderiales, D_4__Comamonadaceae, D_5__Rhizobacter, D_6__uncultured soil bacterium	2	0	0	0	0	0	0	0	0	0	0	0	0	0	0	0	0	0	0	0	0	0	0	0	0	2	0	0	0	0	0	0	0	0	0	0	0	0	0	0	0	0	0	0	0	0	0	0
EU508852.1.1350	D_0__Bacteria, D_1__Proteobacteria, D_2__Alphaproteobacteria, D_3__Rhizobiales, D_4__Methylobacteriaceae, D_5__Methylobacterium, D_6__uncultured bacterium	2	0	0	0	0	0	0	0	0	0	0	0	0	0	0	0	0	0	0	0	0	0	0	0	0	0	0	0	0	0	0	0	0	0	0	0	0	0	0	0	0	0	0	0	0	0	0	0
KJ545601.1.1305	D_0__Bacteria, D_1__Actinobacteria, D_2__Actinobacteria, D_3__Micrococcales, D_4__Micrococcaceae, D_5__Rothia, D_6__Rothia sp. EGY-WPhB4	87	0	0	0	0	0	0	0	0	0	0	0	0	0	0	0	0	0	0	0	0	0	0	0	0	0	0	0	0	0	0	0	0	0	0	0	0	0	6	0	0	0	0	0	0	0	0	0
EF515450.1.1399	D_0__Bacteria, D_1__Proteobacteria, D_2__Gammaproteobacteria, D_3__Enterobacteriales, D_4__Enterobacteriaceae, D_5__Enterobacter, D_6__uncultured bacterium	3	0	0	0	0	0	0	0	0	0	0	0	0	0	0	0	0	0	0	0	0	0	0	0	0	0	0	0	0	0	0	0	0	0	0	0	0	0	0	0	0	0	0	0	0	0	0	0
JQ516386.1.1432	D_0__Bacteria, D_1__Proteobacteria, D_2__Gammaproteobacteria, D_3__Enterobacteriales, D_4__Enterobacteriaceae, D_5__Escherichia-Shigella, D_6__uncultured Enterobacteriaceae bacterium	13	4	0	0	1	0	0	0	0	0	0	0	0	0	0	0	1	2	0	2	0	0	0	0	0	0	0	0	0	0	0	0	0	0	0	0	0	0	1	0	0	0	1	0	0	0	0	0
KC176452.1.1327	D_0__Bacteria, D_1__Proteobacteria, D_2__Gammaproteobacteria, D_3__Pseudomonadales, D_4__Moraxellaceae, D_5__Acinetobacter, D_6__Acinetobacter sp. 9(2012)	14	0	0	0	0	0	0	0	0	0	0	0	0	0	0	0	0	0	0	0	0	0	0	0	0	0	0	0	0	0	0	0	0	0	0	0	0	0	0	0	0	0	0	0	0	0	0	0
JX307672.1.1439	D_0__Bacteria, D_1__Proteobacteria, D_2__Gammaproteobacteria, D_3__Enterobacteriales, D_4__Enterobacteriaceae, D_5__Cronobacter, D_6__Cronobacter sakazakii	26	0	0	0	0	0	0	0	0	0	0	0	0	0	26	0	0	0	0	0	0	0	0	0	0	0	0	0	0	0	0	0	0	0	0	0	0	0	0	0	0	0	0	0	0	0	0	0
KF052080.1.1400	D_0__Bacteria, D_1__Actinobacteria, D_2__Actinobacteria, D_3__Corynebacteriales, D_4__Dietziaceae, D_5__Dietzia, D_6__Dietzia cinnamea	155	7	0	0	0	0	0	0	0	0	0	0	0	0	0	0	0	0	0	0	0	0	0	0	0	0	0	0	0	0	0	0	0	0	0	0	0	0	0	0	0	0	0	0	0	0	0	0
JX647736.1.1506	D_0__Bacteria, D_1__Proteobacteria, D_2__Betaproteobacteria, D_3__Methylophilales, D_4__Methylophilaceae, D_5__uncultured, D_6__uncultured bacterium	7	0	0	0	0	0	0	0	0	0	0	0	0	0	0	0	0	0	0	0	0	0	0	0	0	0	0	0	0	0	0	0	0	0	0	0	0	0	0	0	0	0	0	0	0	0	0	0
GQ040808.1.1339	D_0__Bacteria, D_1__Actinobacteria, D_2__Actinobacteria, D_3__Corynebacteriales, D_4__Corynebacteriaceae, D_5__Corynebacterium 1, D_6__uncultured bacterium	50	0	0	0	0	0	0	0	0	0	0	0	0	0	0	0	0	0	0	0	0	0	0	3	0	0	0	0	0	0	0	0	0	0	0	0	0	0	5	0	0	0	0	0	0	0	0	0
AB638022.1.1490	D_0__Bacteria, D_1__Bacteroidetes, D_2__Flavobacteriia, D_3__Flavobacteriales, D_4__Flavobacteriaceae, D_5__Sufflavibacter, D_6__uncultured bacterium	2	0	0	0	0	2	0	0	0	0	0	0	0	0	0	0	0	0	0	0	0	0	0	0	0	0	0	0	0	0	0	0	0	0	0	0	0	0	0	0	0	0	0	0	0	0	0	0
EU472919.1.1393	D_0__Bacteria, D_1__Proteobacteria, D_2__Gammaproteobacteria, D_3__Enterobacteriales, D_4__Enterobacteriaceae, D_5__Escherichia-Shigella, D_6__uncultured bacterium	372	43	12	0	7	13	21	0	0	0	0	22	0	0	0	0	37	10	18	27	21	2	1	10	0	6	21	5	9	0	0	0	0	1	0	0	0	3	12	1	9	1	38	0	0	0	0	0
GQ054247.1.1357	D_0__Bacteria, D_1__Proteobacteria, D_2__Gammaproteobacteria, D_3__Pseudomonadales, D_4__Pseudomonadaceae, D_5__Pseudomonas, D_6__uncultured bacterium	2	0	0	0	0	0	0	0	0	0	0	0	0	0	0	0	0	0	0	0	0	0	0	0	0	0	0	0	0	0	0	0	0	0	0	0	0	0	0	0	0	0	0	0	0	0	0	0
KC442672.1.1424	D_0__Bacteria, D_1__Actinobacteria, D_2__Actinobacteria, D_3__Frankiales, D_4__uncultured, D_5__uncultured actinobacterium, D_6__uncultured actinobacterium	20	0	0	0	0	0	0	0	0	0	0	0	0	0	0	0	0	0	0	0	0	0	0	0	0	0	0	0	0	0	0	0	0	0	0	0	0	0	0	0	0	0	0	0	0	0	0	0
JQ346804.1.1435	D_0__Bacteria, D_1__Proteobacteria, D_2__Alphaproteobacteria, D_3__Rhizobiales, D_4__Aurantimonadaceae, D_5__Aureimonas, D_6__Aureimonas phyllosphaerae	23	0	0	0	0	0	0	0	0	0	0	0	0	0	0	0	0	0	0	0	0	0	0	0	4	0	0	0	16	0	0	0	0	0	0	0	0	0	0	0	0	0	0	0	0	0	0	0
JN868843.1.1367	D_0__Bacteria, D_1__Proteobacteria, D_2__Betaproteobacteria, D_3__Burkholderiales, D_4__Comamonadaceae, D_5__Tepidicella, D_6__uncultured bacterium	54	0	0	0	0	0	0	0	0	0	0	0	0	0	0	0	0	0	0	0	0	0	0	0	54	0	0	0	0	0	0	0	0	0	0	0	0	0	0	0	0	0	0	0	0	0	0	0
KF841318.1.1493	D_0__Bacteria, D_1__Proteobacteria, D_2__Betaproteobacteria, D_3__Burkholderiales, D_4__Comamonadaceae, D_5__uncultured, D_6__uncultured bacterium	38	0	0	0	0	0	0	0	0	0	0	0	0	0	0	0	0	0	0	0	0	0	0	0	0	0	0	0	0	0	0	0	0	0	0	0	0	0	0	0	0	0	0	0	0	0	0	0
JN698188.1.1356	D_0__Bacteria, D_1__Proteobacteria, D_2__Betaproteobacteria, D_3__Burkholderiales, D_4__Comamonadaceae, D_5__Tepidicella, D_6__uncultured bacterium	9	0	0	0	0	0	0	0	0	0	0	0	0	0	0	0	0	0	0	0	0	0	0	0	9	0	0	0	0	0	0	0	0	0	0	0	0	0	0	0	0	0	0	0	0	0	0	0
HQ178852.1.1434	D_0__Bacteria, D_1__Proteobacteria, D_2__Alphaproteobacteria, D_3__Sphingomonadales, D_4__Sphingomonadaceae, D_5__Novosphingobium, D_6__uncultured bacterium	4	0	0	0	0	0	0	0	0	0	0	0	0	0	4	0	0	0	0	0	0	0	0	0	0	0	0	0	0	0	0	0	0	0	0	0	0	0	0	0	0	0	0	0	0	0	0	0
EU374909.1.1206	D_0__Bacteria, D_1__Actinobacteria, D_2__Actinobacteria, D_3__Micrococcales, D_4__Microbacteriaceae, D_5__Homoserinimonas, D_6__Clavibacter sp. AP34	6	0	0	0	0	0	0	0	0	0	0	6	0	0	0	0	0	0	0	0	0	0	0	0	0	0	0	0	0	0	0	0	0	0	0	0	0	0	0	0	0	0	0	0	0	0	0	0
KC001994.1.1315	D_0__Bacteria, D_1__Proteobacteria, D_2__Alphaproteobacteria, D_3__Sphingomonadales, D_4__Sphingomonadaceae, D_5__Sphingomonas, D_6__unidentified marine bacterioplankton	12	0	0	0	0	0	0	0	0	0	0	0	0	8	0	0	0	0	0	0	0	0	0	0	0	4	0	0	0	0	0	0	0	0	0	0	0	0	0	0	0	0	0	0	0	0	0	0
EF551870.1.1205	D_0__Bacteria, D_1__Proteobacteria, D_2__Gammaproteobacteria, D_3__Enterobacteriales, D_4__Enterobacteriaceae, D_5__Pantoea, D_6__uncultured bacterium	21	0	0	0	0	0	0	0	0	0	0	0	0	0	0	0	0	0	0	0	19	0	0	0	2	0	0	0	0	0	0	0	0	0	0	0	0	0	0	0	0	0	0	0	0	0	0	0
HQ640635.1.1394	D_0__Bacteria, D_1__Proteobacteria, D_2__Betaproteobacteria, D_3__Burkholderiales, D_4__Comamonadaceae, D_5__uncultured, D_6__uncultured bacterium	4	0	0	0	0	0	0	0	0	0	0	0	0	0	0	0	0	0	0	0	0	0	0	0	0	0	0	0	0	0	0	0	0	0	0	0	0	0	0	0	0	0	0	0	0	0	0	0
KF099385.1.1364	D_0__Bacteria, D_1__Firmicutes, D_2__Bacilli, D_3__Bacillales, D_4__Staphylococcaceae, D_5__Staphylococcus, D_6__uncultured bacterium	15	0	0	0	0	0	0	0	0	0	0	0	0	0	0	0	0	0	0	0	0	0	0	0	0	0	0	0	0	0	0	0	0	0	0	0	0	0	0	0	0	0	0	0	0	0	0	0
HM557796.1.1377	D_0__Bacteria, D_1__Proteobacteria, D_2__Gammaproteobacteria, D_3__Enterobacteriales, D_4__Enterobacteriaceae, D_5__Pantoea, D_6__uncultured bacterium	50	0	0	8	0	0	0	0	0	0	0	0	0	0	3	0	0	0	0	0	0	0	0	0	1	0	0	0	0	0	0	0	0	0	0	0	38	0	0	0	0	0	0	0	0	0	0	0
AB738044.1.1480	D_0__Bacteria, D_1__Actinobacteria, D_2__Actinobacteria, D_3__Pseudonocardiales, D_4__Pseudonocardiaceae, D_5__Kibdelosporangium, D_6__Kibdelosporangium sp. MI503-A4	27	0	0	0	0	0	0	0	0	0	0	0	0	0	0	0	0	0	0	0	27	0	0	0	0	0	0	0	0	0	0	0	0	0	0	0	0	0	0	0	0	0	0	0	0	0	0	0
HQ703538.1.1463	D_0__Bacteria, D_1__Proteobacteria, D_2__Gammaproteobacteria, D_3__Enterobacteriales, D_4__Enterobacteriaceae, D_5__Kluyvera, D_6__uncultured bacterium	7013	0	1	0	0	1	0	1	0	0	4	0	2	4	0	1	0	1	0	1	0	0	0	1	51	0	0	0	28	0	1	0	2	0	0	1	2	2	0	0	1	0	4	298	253	333	279	110
JX222897.1.1497	D_0__Bacteria, D_1__Proteobacteria, D_2__Betaproteobacteria, D_3__Burkholderiales, D_4__Comamonadaceae, D_5__Variovorax, D_6__uncultured bacterium	869	27	0	0	0	4	0	0	0	0	0	0	0	401	3	0	0	0	0	0	0	2	0	0	158	4	0	0	15	164	0	0	0	0	0	0	0	0	9	31	22	28	0	0	0	0	0	0
KM200402.1.1449	D_0__Bacteria, D_1__Chloroflexi, D_2__Ktedonobacteria, D_3__C0119, D_4__uncultured bacterium, D_5__uncultured bacterium, D_6__uncultured bacterium	8	0	0	0	0	0	0	0	0	0	0	0	0	0	0	0	0	0	0	0	0	0	0	0	0	0	0	0	0	0	0	0	0	0	0	0	0	0	0	0	0	0	0	0	0	0	0	0
DQ248270.1.1496	D_0__Bacteria, D_1__Proteobacteria, D_2__Betaproteobacteria, D_3__Burkholderiales, D_4__Comamonadaceae, D_5__uncultured, D_6__uncultured soil bacterium	2	0	0	0	0	0	0	0	0	0	0	0	0	0	0	0	0	0	0	0	0	0	0	0	2	0	0	0	0	0	0	0	0	0	0	0	0	0	0	0	0	0	0	0	0	0	0	0
GU553035.1.1504	D_0__Bacteria, D_1__Proteobacteria, D_2__Gammaproteobacteria, D_3__Enterobacteriales, D_4__Enterobacteriaceae, D_5__Enterobacter, D_6__uncultured bacterium	8	0	0	0	0	0	0	0	0	0	0	0	0	0	0	0	0	0	0	0	0	0	0	0	0	0	0	0	0	0	0	0	0	0	0	0	0	0	0	0	0	0	0	0	0	0	0	0
FJ823923.1.1498	D_0__Bacteria, D_1__Proteobacteria, D_2__Betaproteobacteria, D_3__Burkholderiales, D_4__Comamonadaceae, D_5__Acidovorax, D_6__uncultured beta proteobacterium	2	0	0	0	0	0	0	0	0	0	0	0	0	0	0	0	0	0	0	0	0	0	0	0	0	0	0	0	0	0	0	0	0	0	0	0	0	0	0	0	0	0	0	0	0	0	0	0
KF069380.1.1323	D_0__Bacteria, D_1__SHA-109, D_2__uncultured bacterium, D_3__uncultured bacterium, D_4__uncultured bacterium, D_5__uncultured bacterium, D_6__uncultured bacterium	51	0	0	0	0	0	0	0	0	0	0	0	0	0	0	0	0	0	0	0	0	0	0	42	0	0	0	0	0	0	0	0	0	0	0	0	0	0	0	0	0	0	0	0	0	0	0	8
EU536663.1.1388	D_0__Bacteria, D_1__Actinobacteria, D_2__Actinobacteria, D_3__Micrococcales, D_4__Micrococcaceae, D_5__Kocuria, D_6__uncultured bacterium	44	0	0	0	0	0	0	0	0	0	0	0	0	0	0	0	0	0	0	0	0	0	0	0	0	0	0	0	42	0	0	0	0	0	0	0	0	0	0	0	0	0	0	0	0	0	0	0
AY532591.1.1501	D_0__Bacteria, D_1__Chlorobi, D_2__Ignavibacteria, D_3__Ignavibacteriales, D_4__SR-FBR-L83, D_5__uncultured bacterium, D_6__uncultured bacterium	4	0	0	0	0	0	0	0	0	0	0	0	0	0	0	0	0	0	0	0	0	0	0	0	0	0	0	0	0	0	0	0	0	0	0	0	0	0	0	0	0	4	0	0	0	0	0	0
M85266.1.1321	D_0__Bacteria, D_1__Proteobacteria, D_2__Alphaproteobacteria, D_3__Rickettsiales, D_4__Anaplasmataceae, D_5__Wolbachia, D_6__endosymbiont of Bangasternus orientalis	11317	0	0	0	0	0	0	0	0	0	0	0	0	0	0	0	0	0	0	0	0	0	0	0	0	0	0	0	0	0	0	0	0	0	0	0	0	0	0	0	0	0	0	0	0	0	0	0
EU778459.1.1401	D_0__Bacteria, D_1__Proteobacteria, D_2__Gammaproteobacteria, D_3__Enterobacteriales, D_4__Enterobacteriaceae, D_5__Escherichia-Shigella, D_6__uncultured bacterium	7	1	1	0	0	1	0	0	0	0	0	0	0	0	0	0	0	0	1	0	0	0	0	0	0	0	0	0	1	0	0	0	0	0	0	0	0	1	0	1	0	0	0	0	0	0	0	0
JN178140.1.1493	D_0__Bacteria, D_1__Planctomycetes, D_2__Phycisphaerae, D_3__WD2101 soil group, D_4__uncultured bacterium, D_5__uncultured bacterium, D_6__uncultured bacterium	9	0	0	0	0	0	0	0	0	0	0	0	0	0	0	0	0	0	0	0	0	0	0	9	0	0	0	0	0	0	0	0	0	0	0	0	0	0	0	0	0	0	0	0	0	0	0	0
LC008359.1.1442	D_0__Bacteria, D_1__Firmicutes, D_2__Bacilli, D_3__Bacillales, D_4__Family XII, D_5__Exiguobacterium, D_6__Exiguobacterium sp. DG1	19	0	0	0	0	0	15	0	0	0	0	0	0	0	0	0	0	0	0	0	0	0	0	0	0	3	0	0	0	0	0	0	0	0	1	0	0	0	0	0	0	0	0	0	0	0	0	0
JQ918028.1.1464	D_0__Bacteria, D_1__Proteobacteria, D_2__Gammaproteobacteria, D_3__Enterobacteriales, D_4__Enterobacteriaceae, D_5__Providencia, D_6__uncultured bacterium	51	0	0	0	0	0	0	0	0	0	0	0	0	0	51	0	0	0	0	0	0	0	0	0	0	0	0	0	0	0	0	0	0	0	0	0	0	0	0	0	0	0	0	0	0	0	0	0
HW121039.1.1393	D_0__Bacteria, D_1__Actinobacteria, D_2__Actinobacteria, D_3__Pseudonocardiales, D_4__Pseudonocardiaceae, D_5__unidentified, D_6__unidentified	2	0	0	0	0	0	0	0	0	0	0	0	0	0	0	0	0	0	0	0	2	0	0	0	0	0	0	0	0	0	0	0	0	0	0	0	0	0	0	0	0	0	0	0	0	0	0	0
HM334784.1.1308	D_0__Bacteria, D_1__Proteobacteria, D_2__Alphaproteobacteria, D_3__Rhodospirillales, D_4__Rhodospirillaceae, D_5__Skermanella, D_6__uncultured bacterium	6	0	0	0	0	0	0	0	0	0	0	0	0	0	0	0	0	0	0	0	0	0	0	0	0	0	0	0	0	0	0	0	0	0	0	0	0	0	0	0	0	0	0	0	0	0	0	0
JQ425972.1.1500	D_0__Bacteria, D_1__Proteobacteria, D_2__Gammaproteobacteria, D_3__Xanthomonadales, D_4__Xanthomonadaceae, D_5__Luteimonas, D_6__uncultured bacterium	23	0	0	0	0	0	0	0	0	0	0	0	0	0	0	0	0	0	0	0	23	0	0	0	0	0	0	0	0	0	0	0	0	0	0	0	0	0	0	0	0	0	0	0	0	0	0	0
DQ404895.1.1520	D_0__Bacteria, D_1__Proteobacteria, D_2__Gammaproteobacteria, D_3__Pseudomonadales, D_4__Pseudomonadaceae, D_5__Pseudomonas, D_6__uncultured bacterium	160	1	3	0	0	1	1	0	0	0	0	1	1	0	0	0	2	3	2	3	0	0	2	0	0	0	2	0	0	1	0	2	3	2	0	0	0	1	1	0	0	0	2	0	0	0	0	0
HM559023.1.1382	D_0__Bacteria, D_1__Proteobacteria, D_2__Gammaproteobacteria, D_3__Enterobacteriales, D_4__Enterobacteriaceae, D_5__Tatumella, D_6__uncultured bacterium	51	0	0	0	0	0	0	0	0	0	0	0	0	42	0	0	0	0	0	0	0	0	0	0	0	0	0	0	0	0	0	0	0	0	0	0	0	0	0	0	0	0	0	0	0	0	0	0
JX174232.1.1453	D_0__Bacteria, D_1__Proteobacteria, D_2__Gammaproteobacteria, D_3__Enterobacteriales, D_4__Enterobacteriaceae, D_5__Enterobacter, D_6__Enterobacter sp. 2355	35	30	0	0	0	0	0	0	0	0	0	0	0	0	0	0	0	0	0	0	0	0	0	0	0	0	0	0	0	0	0	0	0	0	0	0	0	0	0	0	0	0	0	0	0	0	0	0
HM248734.1.1345	D_0__Bacteria, D_1__Actinobacteria, D_2__Actinobacteria, D_3__Micrococcales, D_4__Microbacteriaceae, D_5__Leucobacter, D_6__uncultured bacterium	10	0	0	0	0	0	0	0	0	0	0	0	0	0	0	0	0	0	0	0	0	0	0	0	0	0	0	0	0	0	0	0	0	0	0	0	0	0	0	0	0	0	0	0	0	0	0	0
KM253079.1.1404	D_0__Bacteria, D_1__Proteobacteria, D_2__Gammaproteobacteria, D_3__Enterobacteriales, D_4__Enterobacteriaceae, D_5__Pantoea, D_6__Pantoea sp. GR 6-07	103	90	0	0	0	0	0	0	4	0	0	0	0	0	0	0	2	0	0	0	0	0	0	0	0	0	0	0	0	1	0	0	0	0	0	0	0	0	0	0	0	0	0	0	0	0	0	0
HM332295.1.1333	D_0__Bacteria, D_1__Fusobacteria, D_2__Fusobacteriia, D_3__Fusobacteriales, D_4__Leptotrichiaceae, D_5__Leptotrichia, D_6__uncultured bacterium	11	0	0	0	0	0	0	0	0	0	0	0	0	0	0	0	0	0	11	0	0	0	0	0	0	0	0	0	0	0	0	0	0	0	0	0	0	0	0	0	0	0	0	0	0	0	0	0
KM278971.1.1410	D_0__Bacteria, D_1__Firmicutes, D_2__Bacilli, D_3__Bacillales, D_4__Bacillaceae, D_5__Anoxybacillus, D_6__uncultured bacterium	73	0	0	0	0	0	0	0	0	0	0	0	0	0	0	0	0	0	0	0	0	0	0	0	0	0	0	0	0	0	0	0	0	0	0	0	0	0	0	0	0	0	0	0	0	0	0	0
KC479803.1.1446	D_0__Bacteria, D_1__Proteobacteria, D_2__Alphaproteobacteria, D_3__Sphingomonadales, D_4__Sphingomonadaceae, D_5__Novosphingobium, D_6__Novosphingobium sp. CC-ALB-2	84	0	0	0	0	55	0	0	0	0	0	0	0	0	2	0	0	0	0	0	0	0	0	0	27	0	0	0	0	0	0	0	0	0	0	0	0	0	0	0	0	0	0	0	0	0	0	0
JF219094.1.1310	D_0__Bacteria, D_1__Proteobacteria, D_2__Alphaproteobacteria, D_3__Sphingomonadales, D_4__Sphingomonadaceae, D_5__Novosphingobium, D_6__uncultured bacterium	174	0	0	0	0	0	26	0	0	0	0	0	0	0	0	0	0	0	0	0	0	0	1	0	66	0	0	0	78	0	0	0	0	0	0	0	0	0	0	3	0	0	0	0	0	0	0	0
JF140289.1.1356	D_0__Bacteria, D_1__Verrucomicrobia, D_2__Verrucomicrobiae, D_3__Verrucomicrobiales, D_4__Verrucomicrobiaceae, D_5__Haloferula, D_6__uncultured bacterium	15	0	0	0	0	0	0	0	0	0	0	0	0	0	0	0	0	0	0	0	0	0	0	0	15	0	0	0	0	0	0	0	0	0	0	0	0	0	0	0	0	0	0	0	0	0	0	0
HM557643.1.1356	D_0__Bacteria, D_1__Proteobacteria, D_2__Gammaproteobacteria, D_3__Enterobacteriales, D_4__Enterobacteriaceae, D_5__Tatumella, D_6__uncultured bacterium	4	0	0	0	0	0	0	2	0	0	0	0	0	0	0	0	2	0	0	0	0	0	0	0	0	0	0	0	0	0	0	0	0	0	0	0	0	0	0	0	0	0	0	0	0	0	0	0
JQ191140.1.1367	D_0__Bacteria, D_1__Proteobacteria, D_2__Gammaproteobacteria, D_3__Xanthomonadales, D_4__Xanthomonadaceae, D_5__uncultured, D_6__uncultured bacterium	2	0	0	0	0	0	0	0	0	0	0	0	0	0	0	0	0	0	0	0	2	0	0	0	0	0	0	0	0	0	0	0	0	0	0	0	0	0	0	0	0	0	0	0	0	0	0	0
JQ469336.1.1349	D_0__Bacteria, D_1__Saccharibacteria, D_2__uncultured bacterium, D_3__uncultured bacterium, D_4__uncultured bacterium, D_5__uncultured bacterium, D_6__uncultured bacterium	30	0	0	0	0	0	0	0	0	0	0	0	0	0	0	0	0	0	0	0	0	0	0	0	0	0	0	0	0	0	0	0	0	0	0	0	0	30	0	0	0	0	0	0	0	0	0	0
LN569729.1.1347	D_0__Bacteria, D_1__Planctomycetes, D_2__Phycisphaerae, D_3__WD2101 soil group, D_4__uncultured bacterium, D_5__uncultured bacterium, D_6__uncultured bacterium	84	0	0	0	0	0	0	0	0	0	0	0	0	0	0	0	0	0	0	0	0	0	0	0	0	0	0	0	0	0	0	0	0	0	0	0	0	0	0	0	0	0	0	0	0	0	0	0
KJ806508.1.1386	D_0__Bacteria, D_1__Bacteroidetes, D_2__Flavobacteriia, D_3__Flavobacteriales, D_4__Flavobacteriaceae, D_5__Soonwooa, D_6__Chryseobacterium piscium	7	0	0	0	0	0	0	0	0	0	0	0	0	0	0	0	0	0	0	7	0	0	0	0	0	0	0	0	0	0	0	0	0	0	0	0	0	0	0	0	0	0	0	0	0	0	0	0
HM122054.1.1436	D_0__Bacteria, D_1__Proteobacteria, D_2__Gammaproteobacteria, D_3__Enterobacteriales, D_4__Enterobacteriaceae, D_5__Morganella, D_6__Morganella morganii subsp. sibonii	11	0	0	0	0	0	0	0	0	0	0	0	0	0	0	0	0	0	0	0	0	0	0	0	0	0	0	0	0	0	0	0	0	0	0	0	0	0	0	0	0	0	0	0	0	0	0	0
JF127484.1.1372	D_0__Bacteria, D_1__Firmicutes, D_2__Bacilli, D_3__Bacillales, D_4__Staphylococcaceae, D_5__Staphylococcus, D_6__uncultured bacterium	4	0	4	0	0	0	0	0	0	0	0	0	0	0	0	0	0	0	0	0	0	0	0	0	0	0	0	0	0	0	0	0	0	0	0	0	0	0	0	0	0	0	0	0	0	0	0	0
KF099163.1.1369	D_0__Bacteria, D_1__Firmicutes, D_2__Bacilli, D_3__Lactobacillales, D_4__Streptococcaceae, D_5__Streptococcus, D_6__uncultured bacterium	2	0	0	0	0	0	0	0	0	0	0	0	0	0	0	0	0	0	0	0	0	0	0	0	0	0	0	0	0	0	0	0	0	0	0	0	0	0	0	0	0	0	0	0	0	0	0	0
HQ111170.1.1485	D_0__Bacteria, D_1__Bacteroidetes, D_2__Flavobacteriia, D_3__Flavobacteriales, D_4__Cryomorphaceae, D_5__Fluviicola, D_6__uncultured Fluviicola sp.	44	0	0	0	0	0	0	0	0	0	0	0	0	0	0	0	0	0	0	0	0	0	0	0	0	0	0	0	0	0	0	0	0	0	0	0	0	0	0	0	0	0	0	0	0	0	0	44
AY945916.1.1502	D_0__Bacteria, D_1__Proteobacteria, D_2__Betaproteobacteria, D_3__Rhodocyclales, D_4__Rhodocyclaceae, D_5__uncultured, D_6__uncultured bacterium	2	0	2	0	0	0	0	0	0	0	0	0	0	0	0	0	0	0	0	0	0	0	0	0	0	0	0	0	0	0	0	0	0	0	0	0	0	0	0	0	0	0	0	0	0	0	0	0
KF037837.1.1467	D_0__Bacteria, D_1__Deinococcus-Thermus, D_2__Deinococci, D_3__Deinococcales, D_4__Trueperaceae, D_5__Truepera, D_6__uncultured bacterium	24	24	0	0	0	0	0	0	0	0	0	0	0	0	0	0	0	0	0	0	0	0	0	0	0	0	0	0	0	0	0	0	0	0	0	0	0	0	0	0	0	0	0	0	0	0	0	0
EU133834.1.1282	D_0__Bacteria, D_1__Proteobacteria, D_2__Betaproteobacteria, D_3__Nitrosomonadales, D_4__Nitrosomonadaceae, D_5__uncultured, D_6__uncultured bacterium	8	0	0	0	0	0	0	0	0	0	0	0	0	0	0	0	0	0	0	0	0	0	0	0	0	0	0	0	0	0	0	0	0	0	0	0	0	0	0	0	0	0	0	0	0	0	0	0
JF152894.1.1356	D_0__Bacteria, D_1__Proteobacteria, D_2__Betaproteobacteria, D_3__Burkholderiales, D_4__Burkholderiaceae, D_5__Burkholderia, D_6__uncultured bacterium	12	0	0	0	0	0	0	0	0	0	0	0	0	0	0	0	0	0	0	0	0	0	0	0	0	0	0	0	0	0	0	0	0	0	0	0	0	0	0	0	0	0	0	0	0	0	0	0
JX067714.1.1502	D_0__Bacteria, D_1__Proteobacteria, D_2__Gammaproteobacteria, D_3__Enterobacteriales, D_4__Enterobacteriaceae, D_5__Erwinia, D_6__Enterobacteriaceae bacterium SAP840.1	69	0	0	0	0	0	0	0	0	0	0	0	0	0	0	0	0	0	0	0	0	0	0	0	0	0	0	0	0	0	0	0	0	69	0	0	0	0	0	0	0	0	0	0	0	0	0	0
EU777772.1.1402	D_0__Bacteria, D_1__Proteobacteria, D_2__Gammaproteobacteria, D_3__Enterobacteriales, D_4__Enterobacteriaceae, D_5__Enterobacter, D_6__uncultured bacterium	66	7	1	0	3	1	4	0	0	0	0	6	0	0	0	0	6	3	3	1	3	0	0	2	0	0	6	1	1	0	0	0	0	0	0	0	0	0	7	0	4	0	4	0	0	0	0	0
AJ581596.1.1445	D_0__Bacteria, D_1__Proteobacteria, D_2__Gammaproteobacteria, D_3__Acidithiobacillales, D_4__KCM-B-112, D_5__uncultured gamma proteobacterium, D_6__uncultured gamma proteobacterium	61	0	0	0	0	0	0	0	0	0	0	0	0	0	31	0	0	0	19	0	0	0	0	0	0	0	0	0	0	0	0	0	0	0	0	0	0	0	0	0	0	0	0	0	0	0	0	0
KF037754.1.1486	D_0__Bacteria, D_1__Acidobacteria, D_2__Acidobacteria, D_3__Subgroup 4, D_4__Unknown Family, D_5__Blastocatella, D_6__uncultured bacterium	2	0	0	0	0	0	0	0	0	0	0	0	0	0	0	0	0	0	0	0	0	0	0	0	0	0	0	0	0	0	0	0	0	0	0	0	0	0	0	0	0	0	0	0	0	0	0	0
HQ754090.1.1399	D_0__Bacteria, D_1__Proteobacteria, D_2__Alphaproteobacteria, D_3__Sphingomonadales, D_4__Sphingomonadaceae, D_5__Sphingomonas, D_6__uncultured organism	5	0	0	0	0	0	0	0	0	0	0	0	0	0	0	0	0	0	0	0	0	0	0	0	0	0	0	0	0	0	0	0	0	0	0	0	0	0	0	0	0	0	0	0	0	0	0	0
JF238120.1.1353	D_0__Bacteria, D_1__Proteobacteria, D_2__Gammaproteobacteria, D_3__Pseudomonadales, D_4__Moraxellaceae, D_5__Moraxella, D_6__uncultured bacterium	7	0	0	0	0	0	0	0	0	0	0	0	0	0	0	0	0	0	0	0	0	0	0	0	0	0	0	0	0	0	0	0	0	0	0	0	0	0	0	0	0	0	0	0	0	0	0	0
AB434469.1.1452	D_0__Bacteria, D_1__Actinobacteria, D_2__Actinobacteria, D_3__Propionibacteriales, D_4__Nocardioidaceae, D_5__Nocardioides, D_6__Nocardioides sp. KV-833	4	0	0	0	0	0	0	0	0	0	0	0	0	0	0	0	0	0	0	0	0	4	0	0	0	0	0	0	0	0	0	0	0	0	0	0	0	0	0	0	0	0	0	0	0	0	0	0
JX515496.1.1486	D_0__Bacteria, D_1__Actinobacteria, D_2__Actinobacteria, D_3__Micrococcales, D_4__Microbacteriaceae, D_5__Leucobacter, D_6__uncultured bacterium	2	0	0	0	0	0	0	0	0	0	0	0	0	0	0	0	0	0	0	0	0	0	0	2	0	0	0	0	0	0	0	0	0	0	0	0	0	0	0	0	0	0	0	0	0	0	0	0
EU536917.1.1409	D_0__Bacteria, D_1__Firmicutes, D_2__Bacilli, D_3__Bacillales, D_4__Staphylococcaceae, D_5__Staphylococcus, D_6__uncultured bacterium	82	0	0	0	0	0	0	0	0	0	0	0	0	0	0	0	0	0	0	0	0	0	0	0	0	0	0	0	0	0	0	0	0	0	0	0	0	0	0	0	0	0	0	0	0	0	0	0
HM112780.1.1382	D_0__Bacteria, D_1__Firmicutes, D_2__Bacilli, D_3__Lactobacillales, D_4__Leuconostocaceae, D_5__Fructobacillus, D_6__uncultured Bacilli bacterium	9	0	0	0	0	0	0	0	0	0	0	0	0	0	0	0	0	0	0	0	0	0	0	0	0	0	0	0	0	0	0	0	0	0	0	0	0	0	0	0	0	0	0	0	0	0	0	0
EF471700.1.1483	D_0__Bacteria, D_1__Actinobacteria, D_2__Acidimicrobiia, D_3__Acidimicrobiales, D_4__Acidimicrobiaceae, D_5__uncultured, D_6__uncultured actinobacterium	19	0	0	0	1	0	0	0	0	0	0	0	0	0	0	0	1	0	0	0	0	0	0	1	0	0	0	0	0	0	0	0	0	0	0	0	0	3	2	0	0	0	1	0	0	0	1	1
JF059998.1.1357	D_0__Bacteria, D_1__Bacteroidetes, D_2__Bacteroidia, D_3__Bacteroidales, D_4__Porphyromonadaceae, D_5__Porphyromonas, D_6__uncultured bacterium	2	0	0	0	0	0	0	0	0	0	0	0	0	0	0	0	0	0	0	0	2	0	0	0	0	0	0	0	0	0	0	0	0	0	0	0	0	0	0	0	0	0	0	0	0	0	0	0
U62132.1.1375	D_0__Bacteria, D_1__Proteobacteria, D_2__Gammaproteobacteria, D_3__Pseudomonadales, D_4__Pseudomonadaceae, D_5__Pseudomonas, D_6__Pseudomonas sp. WJT-1C	11	0	0	0	0	0	0	0	0	0	0	1	0	0	0	0	0	0	0	0	1	0	3	0	0	0	0	1	0	0	0	0	1	0	0	0	0	0	2	0	1	0	0	0	0	0	0	0
JQ468547.1.1401	D_0__Bacteria, D_1__Proteobacteria, D_2__Gammaproteobacteria, D_3__Pasteurellales, D_4__Pasteurellaceae, D_5__Haemophilus, D_6__uncultured bacterium	19	0	0	0	0	0	0	0	0	0	0	0	0	0	0	0	0	0	0	0	19	0	0	0	0	0	0	0	0	0	0	0	0	0	0	0	0	0	0	0	0	0	0	0	0	0	0	0
JQ655793.1.1484	D_0__Bacteria, D_1__Planctomycetes, D_2__Planctomycetacia, D_3__Planctomycetales, D_4__Planctomycetaceae, D_5__Planctomyces, D_6__uncultured bacterium	3	0	0	0	0	0	0	0	0	0	0	0	0	0	0	0	0	0	0	0	0	0	0	0	0	0	0	0	0	0	0	0	0	0	0	0	0	0	0	0	0	0	0	0	0	0	0	0
GQ003126.1.1344	D_0__Bacteria, D_1__Actinobacteria, D_2__Actinobacteria, D_3__Micrococcales, D_4__Dermacoccaceae, D_5__Kytococcus, D_6__uncultured bacterium	63	0	0	0	0	0	1	0	0	0	0	0	0	0	0	0	0	0	0	0	0	0	0	0	0	0	0	0	0	0	0	61	0	0	0	0	0	0	0	0	0	0	0	0	0	0	0	0
DQ355178.1.1430	D_0__Bacteria, D_1__Bacteroidetes, D_2__Flavobacteriia, D_3__Flavobacteriales, D_4__Flavobacteriaceae, D_5__Elizabethkingia, D_6__uncultured Chryseobacterium sp.	2566	0	0	0	0	0	0	0	0	0	0	0	0	0	0	0	0	0	1	0	0	0	0	0	0	0	0	0	0	0	0	0	0	0	0	0	0	0	0	0	0	0	0	0	0	0	0	0
HQ592576.1.1490	D_0__Bacteria, D_1__Proteobacteria, D_2__Betaproteobacteria, D_3__Burkholderiales, D_4__Oxalobacteraceae, D_5__Massilia, D_6__uncultured bacterium	18	0	0	0	0	0	0	0	0	0	0	0	0	0	0	0	0	0	0	0	0	0	0	0	16	0	0	0	0	0	0	0	0	0	0	0	0	0	0	0	0	2	0	0	0	0	0	0
AY373829.1.1363	D_0__Bacteria, D_1__Proteobacteria, D_2__Gammaproteobacteria, D_3__Enterobacteriales, D_4__Enterobacteriaceae, D_5__Salmonella, D_6__Salmonella subterranea	3	3	0	0	0	0	0	0	0	0	0	0	0	0	0	0	0	0	0	0	0	0	0	0	0	0	0	0	0	0	0	0	0	0	0	0	0	0	0	0	0	0	0	0	0	0	0	0
FQ660477.1.1350	D_0__Bacteria, D_1__Proteobacteria, D_2__Betaproteobacteria, D_3__Burkholderiales, D_4__Comamonadaceae, D_5__Hydrogenophaga, D_6__uncultured soil bacterium	2	0	0	0	0	0	0	0	0	0	0	0	0	0	0	0	0	0	0	0	0	0	0	0	2	0	0	0	0	0	0	0	0	0	0	0	0	0	0	0	0	0	0	0	0	0	0	0
DQ823176.1.1558	D_0__Bacteria, D_1__Proteobacteria, D_2__Gammaproteobacteria, D_3__Pseudomonadales, D_4__Moraxellaceae, D_5__Perlucidibaca, D_6__uncultured bacterium	51	0	0	0	0	0	0	0	0	0	0	0	0	0	0	0	0	0	0	0	0	0	0	0	10	0	0	0	0	0	0	0	0	30	0	0	0	0	0	0	0	11	0	0	0	0	0	0
AM935237.1.1333	D_0__Bacteria, D_1__Acidobacteria, D_2__Acidobacteria, D_3__Subgroup 3, D_4__Unknown Family, D_5__Candidatus Solibacter, D_6__uncultured Acidobacteriales bacterium	26	0	0	0	0	0	0	0	0	0	0	0	0	0	0	0	0	0	0	0	0	0	0	0	0	0	0	0	0	0	0	0	0	0	0	0	0	0	0	0	0	0	0	0	0	0	0	0
AJ633644.1.1458	D_0__Bacteria, D_1__Proteobacteria, D_2__Alphaproteobacteria, D_3__Rhodospirillales, D_4__Acetobacteraceae, D_5__Rhodovarius, D_6__Rhodovarius lipocyclicus	81	0	0	0	0	0	0	0	0	0	0	0	0	0	0	0	0	0	0	0	0	0	0	0	0	0	0	0	0	0	0	0	0	0	0	0	0	0	0	0	0	0	0	0	0	0	0	79
GU594667.1.1498	D_0__Bacteria, D_1__Proteobacteria, D_2__Gammaproteobacteria, D_3__Alteromonadales, D_4__Shewanellaceae, D_5__Shewanella, D_6__gamma proteobacterium enrichment culture clone JF6-2	468	0	0	0	0	0	0	0	0	0	0	0	0	0	0	0	0	0	0	0	0	0	0	0	0	0	0	0	0	0	0	0	0	0	0	0	0	0	0	0	0	0	0	0	0	0	0	0
JN867364.1.1447	D_0__Bacteria, D_1__Proteobacteria, D_2__Betaproteobacteria, D_3__Burkholderiales, D_4__Alcaligenaceae, D_5__Achromobacter, D_6__Achromobacter sp. enrichment culture clone TMX-5	5	0	0	0	0	0	0	0	0	0	0	0	0	0	0	0	0	0	0	0	3	0	0	0	0	0	0	0	0	0	0	0	0	0	0	0	0	0	0	0	0	0	0	0	0	0	0	0
EU979045.1.1498	D_0__Bacteria, D_1__Actinobacteria, D_2__Actinobacteria, D_3__Micrococcales, D_4__Intrasporangiaceae, D_5__Intrasporangium, D_6__uncultured actinobacterium	2	0	0	0	0	0	0	0	0	0	2	0	0	0	0	0	0	0	0	0	0	0	0	0	0	0	0	0	0	0	0	0	0	0	0	0	0	0	0	0	0	0	0	0	0	0	0	0
KF596515.1.1440	D_0__Bacteria, D_1__Cyanobacteria, D_2__Cyanobacteria, D_3__SubsectionI, D_4__FamilyI, D_5__Synechococcus, D_6__uncultured bacterium	45	2	0	0	0	0	0	0	0	0	0	0	1	1	0	0	1	0	0	0	0	1	0	2	0	1	1	1	0	0	0	1	1	0	0	0	4	2	1	4	0	3	0	0	0	0	3	0
KM408613.1.1529	D_0__Bacteria, D_1__Proteobacteria, D_2__Gammaproteobacteria, D_3__Pseudomonadales, D_4__Moraxellaceae, D_5__Acinetobacter, D_6__Acinetobacter baumannii	29	0	0	0	0	10	0	0	0	0	0	0	0	0	0	0	0	14	0	0	0	0	0	0	0	0	0	0	0	0	0	0	0	0	0	0	0	0	0	0	0	0	0	0	0	0	0	0
HM558034.1.1374	D_0__Bacteria, D_1__Proteobacteria, D_2__Gammaproteobacteria, D_3__Enterobacteriales, D_4__Enterobacteriaceae, D_5__Pantoea, D_6__uncultured bacterium	3	0	0	0	0	0	0	0	0	0	0	0	0	0	0	0	0	0	0	0	0	0	0	0	0	0	0	0	0	0	0	0	0	0	0	0	3	0	0	0	0	0	0	0	0	0	0	0
AJ400840.1.1518	D_0__Bacteria, D_1__Proteobacteria, D_2__Betaproteobacteria, D_3__Burkholderiales, D_4__Comamonadaceae, D_5__Acidovorax, D_6__Acidovorax wohlfahrtii	202	0	0	0	0	0	0	0	0	0	0	0	0	0	0	0	0	0	0	0	0	0	0	0	202	0	0	0	0	0	0	0	0	0	0	0	0	0	0	0	0	0	0	0	0	0	0	0
KC921195.1.1380	D_0__Bacteria, D_1__Acidobacteria, D_2__Acidobacteria, D_3__Subgroup 6, D_4__Acidobacteria bacterium WX90, D_5__Acidobacteria bacterium WX90, D_6__Acidobacteria bacterium WX90	31	0	0	0	0	0	0	0	0	0	0	0	0	0	0	0	0	0	0	0	0	0	0	0	0	0	0	0	0	0	0	31	0	0	0	0	0	0	0	0	0	0	0	0	0	0	0	0
KM242524.1.1359	D_0__Bacteria, D_1__Proteobacteria, D_2__Gammaproteobacteria, D_3__Enterobacteriales, D_4__Enterobacteriaceae, D_5__Citrobacter, D_6__Citrobacter sp. INBio_4108J	2	0	0	0	0	0	0	0	0	0	0	0	0	0	2	0	0	0	0	0	0	0	0	0	0	0	0	0	0	0	0	0	0	0	0	0	0	0	0	0	0	0	0	0	0	0	0	0
AY468467.1.1370	D_0__Bacteria, D_1__Bacteroidetes, D_2__Flavobacteriia, D_3__Flavobacteriales, D_4__Flavobacteriaceae, D_5__Chryseobacterium, D_6__Chryseobacterium sp. LDA39 G1966 12a	27	0	0	0	0	0	0	0	0	0	0	0	0	0	0	0	0	0	0	0	0	0	0	0	0	0	0	0	24	0	0	0	0	0	0	0	0	0	0	3	0	0	0	0	0	0	0	0
AB696288.1.1469	D_0__Bacteria, D_1__Bacteroidetes, D_2__Sphingobacteriia, D_3__Sphingobacteriales, D_4__Chitinophagaceae, D_5__Flavisolibacter, D_6__uncultured bacterium	2	0	0	0	0	0	0	0	0	0	0	0	0	0	0	0	0	0	0	0	0	0	0	0	0	0	0	0	0	0	0	0	0	0	0	0	0	0	0	0	2	0	0	0	0	0	0	0
AB973371.1.1328	D_0__Bacteria, D_1__Firmicutes, D_2__Clostridia, D_3__Clostridiales, D_4__Clostridiaceae 1, D_5__Clostridium sensu stricto 13, D_6__Clostridium sp. C54	25	0	0	0	0	0	0	0	0	0	0	0	0	0	0	0	0	0	0	0	0	0	0	0	0	0	0	0	0	0	0	0	0	0	0	0	0	0	0	0	0	0	0	0	0	0	0	25
FN421523.1.1393	D_0__Bacteria, D_1__Bacteroidetes, D_2__Cytophagia, D_3__Cytophagales, D_4__Cytophagaceae, D_5__Dyadobacter, D_6__uncultured bacterium	47	0	0	0	0	0	0	0	0	0	0	0	0	0	0	0	0	0	0	0	0	0	0	0	31	0	0	0	0	0	0	0	0	0	0	0	0	0	0	0	0	0	0	0	0	0	0	14
JN626182.1.1503	D_0__Bacteria, D_1__Proteobacteria, D_2__Gammaproteobacteria, D_3__Enterobacteriales, D_4__Enterobacteriaceae, D_5__Escherichia-Shigella, D_6__Escherichia sp. enrichment culture clone 1(2012)	293	0	1	1	0	0	0	1	0	0	0	0	0	0	0	0	0	0	0	0	0	0	0	0	0	0	0	0	0	0	0	0	0	0	0	0	0	0	0	0	0	0	0	0	0	0	0	0
AM403206.1.1398	D_0__Bacteria, D_1__Proteobacteria, D_2__Gammaproteobacteria, D_3__Pseudomonadales, D_4__Pseudomonadaceae, D_5__Pseudomonas, D_6__Pseudomonadaceae bacterium D7-21	8	0	0	0	0	0	0	0	0	0	0	0	0	0	0	0	0	1	0	0	0	0	0	0	0	0	0	0	0	0	0	0	0	0	0	0	0	1	0	0	0	0	0	0	0	0	0	0
EF516465.1.1446	D_0__Bacteria, D_1__Actinobacteria, D_2__Actinobacteria, D_3__Pseudonocardiales, D_4__Pseudonocardiaceae, D_5__Pseudonocardia, D_6__uncultured bacterium	8	0	0	0	0	0	0	0	0	0	0	0	0	0	0	0	0	0	0	0	0	0	0	0	0	0	0	0	8	0	0	0	0	0	0	0	0	0	0	0	0	0	0	0	0	0	0	0
HM297921.1.1344	D_0__Bacteria, D_1__Actinobacteria, D_2__Actinobacteria, D_3__Micrococcales, D_4__Microbacteriaceae, D_5__Microbacterium, D_6__uncultured bacterium	2	0	0	0	0	0	0	0	0	0	0	0	0	0	0	0	0	0	0	0	0	0	0	0	0	0	0	0	0	0	0	0	0	0	0	0	0	0	0	0	0	0	0	0	0	0	0	0
JQ711736.1.1479	D_0__Bacteria, D_1__Proteobacteria, D_2__Alphaproteobacteria, D_3__Sphingomonadales, D_4__JG34-KF-161, D_5__uncultured bacterium, D_6__uncultured bacterium	11	0	0	0	0	0	0	0	0	0	0	0	0	0	0	0	0	0	0	0	0	0	0	0	0	0	0	0	0	0	0	0	0	0	0	0	0	0	0	0	11	0	0	0	0	0	0	0
DQ447803.1.1395	D_0__Bacteria, D_1__Proteobacteria, D_2__Gammaproteobacteria, D_3__Pseudomonadales, D_4__Moraxellaceae, D_5__Acinetobacter, D_6__uncultured bacterium	42	0	0	0	0	0	0	0	0	0	0	0	0	0	0	0	0	0	0	0	0	0	0	37	0	3	0	0	0	0	1	0	0	0	0	0	0	0	0	0	0	0	0	0	0	0	0	0
GAUE01000210.1.1225	D_0__Bacteria, D_1__Proteobacteria, D_2__Alphaproteobacteria, D_3__Rickettsiales, D_4__Anaplasmataceae, D_5__Wolbachia, D_6__Anurida maritima	9	0	0	0	0	0	0	0	0	0	0	0	0	0	0	0	0	0	0	0	0	0	0	0	0	0	0	0	0	0	0	0	0	0	0	0	0	0	0	0	0	0	0	0	0	0	0	0
GQ284412.1.1494	D_0__Bacteria, D_1__Proteobacteria, D_2__Betaproteobacteria, D_3__Burkholderiales, D_4__Comamonadaceae, D_5__Acidovorax, D_6__Acidovorax facilis	7533	0	0	0	0	0	0	0	0	0	0	0	0	0	0	0	0	0	0	0	0	0	0	1	0	0	0	0	0	0	7477	1	1	1	0	0	0	0	0	0	0	38	0	0	0	0	0	14
EU132958.1.1291	D_0__Bacteria, D_1__Actinobacteria, D_2__Thermoleophilia, D_3__Solirubrobacterales, D_4__480-2, D_5__uncultured bacterium, D_6__uncultured bacterium	9	0	0	0	0	0	0	0	0	0	0	0	0	0	0	0	0	0	0	0	0	0	0	0	0	0	0	0	9	0	0	0	0	0	0	0	0	0	0	0	0	0	0	0	0	0	0	0
DQ129586.1.1453	D_0__Bacteria, D_1__Actinobacteria, D_2__Actinobacteria, D_3__Frankiales, D_4__Geodermatophilaceae, D_5__Blastococcus, D_6__uncultured bacterium	4	0	0	0	0	0	0	0	0	0	0	0	0	0	0	0	0	0	0	0	0	0	0	2	0	0	2	0	0	0	0	0	0	0	0	0	0	0	0	0	0	0	0	0	0	0	0	0
AB681074.1.1414	D_0__Bacteria, D_1__Proteobacteria, D_2__Alphaproteobacteria, D_3__Rhodospirillales, D_4__Acetobacteraceae, D_5__Asaia, D_6__Asaia bogorensis	95014	1	2	38	0	0	0	632	2	23	0	0	1	4	8	0	28	0	15	0	1	0	1	0	0	0	1	1	0	0	1	0	0	0	69	0	3	0	1	0	0	30	7	804	1939	449	281	4636
HM756463.1.1319	D_0__Bacteria, D_1__Proteobacteria, D_2__Gammaproteobacteria, D_3__Enterobacteriales, D_4__Enterobacteriaceae, D_5__Citrobacter, D_6__Citrobacter sp. CECRI-IOC10	56	0	0	0	0	0	0	0	0	0	0	0	0	0	0	0	0	0	0	0	0	0	46	0	0	0	0	0	0	0	0	0	10	0	0	0	0	0	0	0	0	0	0	0	0	0	0	0
KF828881.1.1399	D_0__Bacteria, D_1__Firmicutes, D_2__Bacilli, D_3__Lactobacillales, D_4__Aerococcaceae, D_5__Globicatella, D_6__bacterium XJ148-1212-2NFX2	31	0	0	0	0	0	0	0	0	0	0	0	0	0	0	0	0	0	0	0	0	0	0	0	0	0	0	0	0	0	0	0	0	0	0	0	0	0	0	0	0	0	0	0	0	0	0	0
FM209169.1.1395	D_0__Bacteria, D_1__Proteobacteria, D_2__Gammaproteobacteria, D_3__Acidithiobacillales, D_4__KCM-B-112, D_5__uncultured gamma proteobacterium, D_6__uncultured gamma proteobacterium	645	0	0	0	0	0	0	0	0	0	0	0	0	0	29	0	0	0	614	0	0	0	0	0	0	2	0	0	0	0	0	0	0	0	0	0	0	0	0	0	0	0	0	0	0	0	0	0
GQ070663.1.1350	D_0__Bacteria, D_1__Proteobacteria, D_2__Betaproteobacteria, D_3__Burkholderiales, D_4__Comamonadaceae, D_5__Diaphorobacter, D_6__uncultured bacterium	2	0	0	0	0	0	0	0	0	0	0	0	0	0	0	0	0	0	0	0	0	0	0	0	0	0	0	0	0	0	0	0	2	0	0	0	0	0	0	0	0	0	0	0	0	0	0	0
AF239697.1.1447	D_0__Bacteria, D_1__Planctomycetes, D_2__Planctomycetacia, D_3__Planctomycetales, D_4__Planctomycetaceae, D_5__Gemmata, D_6__Gemmata-like str. JW9-3f1	2	0	0	0	0	0	0	0	0	0	0	0	0	0	0	0	0	0	0	0	0	0	0	0	0	0	0	0	0	0	0	0	0	0	0	0	0	0	0	0	0	0	0	0	0	0	0	0
EF016809.1.1482	D_0__Bacteria, D_1__Actinobacteria, D_2__Actinobacteria, D_3__Frankiales, D_4__uncultured, D_5__uncultured actinobacterium, D_6__uncultured actinobacterium	2	0	0	0	0	0	0	0	0	0	0	0	0	0	0	0	0	0	0	0	0	0	0	0	2	0	0	0	0	0	0	0	0	0	0	0	0	0	0	0	0	0	0	0	0	0	0	0
FJ192250.1.1447	D_0__Bacteria, D_1__Proteobacteria, D_2__Gammaproteobacteria, D_3__Pseudomonadales, D_4__Pseudomonadaceae, D_5__Pseudomonas, D_6__uncultured Pseudomonas sp.	20	2	1	0	0	0	0	1	0	0	0	0	1	0	0	0	1	0	1	0	1	0	0	0	0	0	1	1	1	1	0	0	2	0	0	0	0	0	1	0	0	0	2	0	0	0	0	0
AJ318408.1.1489	D_0__Bacteria, D_1__Actinobacteria, D_2__Actinobacteria, D_3__Actinomycetales, D_4__Actinomycetaceae, D_5__Mobiluncus, D_6__Mobiluncus curtisii subsp. curtisii	14	0	0	0	0	0	0	0	0	0	0	0	0	0	0	0	0	0	0	0	0	0	0	0	0	0	0	0	0	0	0	0	0	0	0	0	0	0	0	0	0	0	0	0	0	0	0	0
DQ490980.1.1469	D_0__Bacteria, D_1__Proteobacteria, D_2__Alphaproteobacteria, D_3__Sphingomonadales, D_4__Sphingomonadaceae, D_5__Sphingobium, D_6__Sphingomonas sp. CC-FH1	2	0	0	0	0	0	0	0	0	0	0	0	0	0	0	0	0	0	0	0	0	0	0	0	2	0	0	0	0	0	0	0	0	0	0	0	0	0	0	0	0	0	0	0	0	0	0	0
BARH01000051.1.1362	D_0__Bacteria, D_1__Firmicutes, D_2__Bacilli, D_3__Bacillales, D_4__Bacillaceae, D_5__Anoxybacillus, D_6__Anoxybacillus flavithermus NBRC 109594	4	0	0	0	0	0	0	0	0	0	0	0	0	0	0	0	0	0	0	0	0	0	0	0	4	0	0	0	0	0	0	0	0	0	0	0	0	0	0	0	0	0	0	0	0	0	0	0
HQ745386.1.1453	D_0__Bacteria, D_1__Firmicutes, D_2__Bacilli, D_3__Bacillales, D_4__Family XI, D_5__Gemella, D_6__uncultured organism	33	0	0	0	0	0	0	0	0	0	0	0	0	0	0	0	0	0	33	0	0	0	0	0	0	0	0	0	0	0	0	0	0	0	0	0	0	0	0	0	0	0	0	0	0	0	0	0
HQ450148.1.1503	D_0__Bacteria, D_1__Proteobacteria, D_2__Betaproteobacteria, D_3__Burkholderiales, D_4__Oxalobacteraceae, D_5__Massilia, D_6__uncultured bacterium	196	0	0	0	0	0	0	0	0	0	0	0	0	0	0	0	0	0	0	0	0	0	0	0	0	0	0	0	0	0	196	0	0	0	0	0	0	0	0	0	0	0	0	0	0	0	0	0
JF120920.1.1363	D_0__Bacteria, D_1__Proteobacteria, D_2__Gammaproteobacteria, D_3__Enterobacteriales, D_4__Enterobacteriaceae, D_5__Escherichia-Shigella, D_6__uncultured bacterium	29	3	0	0	2	1	0	0	0	0	0	2	0	0	0	0	0	3	2	1	3	0	0	0	0	1	1	0	0	0	0	0	0	0	0	0	0	0	1	1	0	0	5	0	0	0	0	0
KF279366.1.1513	D_0__Bacteria, D_1__Firmicutes, D_2__Bacilli, D_3__Bacillales, D_4__Bacillaceae, D_5__Anoxybacillus, D_6__Anoxybacillus flavithermus	195	0	0	0	0	0	0	0	0	0	0	0	0	0	0	0	0	0	0	0	0	7	0	0	18	5	20	6	0	0	0	0	0	0	0	0	0	8	0	0	0	0	0	0	0	0	0	0
JQ924117.1.1412	D_0__Bacteria, D_1__Actinobacteria, D_2__Actinobacteria, D_3__Streptomycetales, D_4__Streptomycetaceae, D_5__Streptomyces, D_6__Actinomycetales bacterium HC1501	3	0	0	0	0	0	0	0	0	0	0	0	0	0	0	0	0	0	0	0	0	0	0	0	0	0	3	0	0	0	0	0	0	0	0	0	0	0	0	0	0	0	0	0	0	0	0	0
AF127410.1.1373	D_0__Bacteria, D_1__Proteobacteria, D_2__Alphaproteobacteria, D_3__Rhodospirillales, D_4__Acetobacteraceae, D_5__Gluconacetobacter, D_6__Gluconacetobacter sacchari	6	0	0	0	0	0	0	0	0	0	0	0	0	0	0	0	0	0	0	0	0	0	0	0	0	0	0	0	0	0	0	0	0	0	0	0	0	0	0	0	0	0	0	0	0	0	0	0
KJ744012.1.1399	D_0__Bacteria, D_1__Actinobacteria, D_2__Actinobacteria, D_3__Micrococcales, D_4__Brevibacteriaceae, D_5__Brevibacterium, D_6__Brevibacterium sp. 97H2b	7	0	0	0	0	0	0	0	0	0	0	0	0	0	0	0	0	0	0	0	0	0	0	0	0	0	0	0	0	0	0	0	0	0	0	0	0	0	0	0	0	0	0	0	0	0	0	0
JX240951.1.1427	D_0__Bacteria, D_1__Proteobacteria, D_2__Alphaproteobacteria, D_3__Rhodobacterales, D_4__Rhodobacteraceae, D_5__uncultured, D_6__uncultured alpha proteobacterium	2	0	0	0	0	2	0	0	0	0	0	0	0	0	0	0	0	0	0	0	0	0	0	0	0	0	0	0	0	0	0	0	0	0	0	0	0	0	0	0	0	0	0	0	0	0	0	0
JQ612145.1.1463	D_0__Bacteria, D_1__Cyanobacteria, D_2__Cyanobacteria, D_3__SubsectionIII, D_4__FamilyI, D_5__Phormidium, D_6__uncultured cyanobacterium	14	0	0	0	0	0	0	0	0	0	0	0	0	0	0	0	0	0	0	0	0	0	0	0	0	0	0	0	0	0	0	0	0	0	0	0	0	0	0	0	0	0	0	0	0	0	0	0
FR865897.1.1408	D_0__Bacteria, D_1__Actinobacteria, D_2__Actinobacteria, D_3__Frankiales, D_4__Geodermatophilaceae, D_5__Blastococcus, D_6__Blastococcus aggregatus	28	0	0	0	22	0	0	0	0	0	0	0	0	0	0	0	0	0	0	0	0	0	0	0	1	0	0	0	0	4	0	0	0	0	0	0	0	0	0	0	0	0	0	0	0	0	0	0
FJ849600.1.1459	D_0__Bacteria, D_1__Proteobacteria, D_2__Betaproteobacteria, D_3__Burkholderiales, D_4__Alcaligenaceae, D_5__Achromobacter, D_6__uncultured bacterium	14	0	0	0	0	0	0	0	0	0	0	0	0	0	0	0	0	0	0	0	0	0	0	14	0	0	0	0	0	0	0	0	0	0	0	0	0	0	0	0	0	0	0	0	0	0	0	0
EU306339.1.1433	D_0__Bacteria, D_1__Bacteroidetes, D_2__Sphingobacteriia, D_3__Sphingobacteriales, D_4__Sphingobacteriaceae, D_5__Sphingobacterium, D_6__Sphingobacterium sp. Y15B	7641	0	0	0	0	0	0	0	0	0	16	0	0	0	0	0	0	0	0	0	0	0	0	0	0	0	0	0	0	0	0	0	0	0	0	0	0	0	0	0	0	0	0	0	0	0	0	0
GU272272.1.1485	D_0__Bacteria, D_1__Proteobacteria, D_2__Gammaproteobacteria, D_3__Pseudomonadales, D_4__Pseudomonadaceae, D_5__Pseudomonas, D_6__uncultured bacterium	26	0	1	0	0	0	0	0	0	0	0	1	1	0	0	0	0	1	1	0	0	0	4	1	0	0	0	1	1	0	0	1	2	1	0	0	0	0	2	0	2	0	0	0	0	0	0	0
GBDO01023607.63.1533	D_0__Bacteria, D_1__Proteobacteria, D_2__Alphaproteobacteria, D_3__Rickettsiales, D_4__Anaplasmataceae, D_5__Wolbachia, D_6__Kerria lacca (common lac scale)	3194799	2	0	0	0	2	0	0	1	0	0	0	0	0	0	0	50	0	0	0	0	0	105	256	13	0	1	1	54	3	2	2	1	0	3	667	0	0	0	4	1	0	0	0	5	0	0	0
AY948027.1.1434	D_0__Bacteria, D_1__Bacteroidetes, D_2__Flavobacteriia, D_3__Flavobacteriales, D_4__Flavobacteriaceae, D_5__Flavobacterium, D_6__uncultured Bacteroidetes bacterium	16	0	0	0	0	0	0	0	0	0	0	0	0	0	0	0	0	0	16	0	0	0	0	0	0	0	0	0	0	0	0	0	0	0	0	0	0	0	0	0	0	0	0	0	0	0	0	0
JQ472244.1.1402	D_0__Bacteria, D_1__Saccharibacteria, D_2__Unknown Class, D_3__Unknown Order, D_4__Unknown Family, D_5__Candidatus Saccharimonas, D_6__uncultured bacterium	16	0	0	0	0	0	0	0	0	0	0	0	0	0	0	0	0	0	0	0	0	0	0	16	0	0	0	0	0	0	0	0	0	0	0	0	0	0	0	0	0	0	0	0	0	0	0	0
JF240789.1.1344	D_0__Bacteria, D_1__Bacteroidetes, D_2__Cytophagia, D_3__Cytophagales, D_4__Cytophagaceae, D_5__Hymenobacter, D_6__uncultured bacterium	16	0	0	0	0	0	0	0	0	0	0	0	0	0	0	0	0	0	0	0	0	0	0	0	0	0	0	0	0	0	0	0	0	0	0	0	0	0	0	0	0	0	0	0	0	0	0	0
JF203700.1.1360	D_0__Bacteria, D_1__Proteobacteria, D_2__Gammaproteobacteria, D_3__Pseudomonadales, D_4__Moraxellaceae, D_5__Acinetobacter, D_6__uncultured bacterium	7	0	0	0	0	0	0	0	0	0	0	0	0	0	0	0	0	0	2	0	0	0	0	0	0	0	0	0	5	0	0	0	0	0	0	0	0	0	0	0	0	0	0	0	0	0	0	0
KF094787.1.1363	D_0__Bacteria, D_1__Proteobacteria, D_2__Gammaproteobacteria, D_3__Enterobacteriales, D_4__Enterobacteriaceae, D_5__Serratia, D_6__uncultured bacterium	22317	0	28	2	0	0	18	0	0	0	0	20	7	0	0	0	8	0	1	0	6	3	51	33	1	0	43	0	17	0	0	0	2	0	0	0	0	86	42	1	7	0	43	15	0	16	0	1
KF037267.1.1456	D_0__Bacteria, D_1__Proteobacteria, D_2__Alphaproteobacteria, D_3__Rhizobiales, D_4__1174-901-12, D_5__uncultured bacterium, D_6__uncultured bacterium	5	0	0	0	0	0	0	0	0	0	0	0	0	0	0	0	0	0	0	0	0	0	0	0	5	0	0	0	0	0	0	0	0	0	0	0	0	0	0	0	0	0	0	0	0	0	0	0
JF222826.1.1348	D_0__Bacteria, D_1__Actinobacteria, D_2__Actinobacteria, D_3__Micrococcales, D_4__Brevibacteriaceae, D_5__Brevibacterium, D_6__uncultured bacterium	93	0	0	0	0	0	0	0	0	0	0	0	0	0	0	0	0	0	0	0	0	0	0	0	0	0	0	0	0	0	0	0	0	0	0	0	0	0	0	0	0	0	0	0	0	0	0	0
EF516633.1.1430	D_0__Bacteria, D_1__Bacteroidetes, D_2__Flavobacteriia, D_3__Flavobacteriales, D_4__Flavobacteriaceae, D_5__Flavobacterium, D_6__uncultured bacterium	5	0	0	0	0	0	0	0	0	0	0	0	0	0	0	0	0	0	0	0	0	0	0	0	5	0	0	0	0	0	0	0	0	0	0	0	0	0	0	0	0	0	0	0	0	0	0	0
KC554797.1.1493	D_0__Bacteria, D_1__Actinobacteria, D_2__Actinobacteria, D_3__Frankiales, D_4__Geodermatophilaceae, D_5__Blastococcus, D_6__uncultured bacterium	2	0	0	0	2	0	0	0	0	0	0	0	0	0	0	0	0	0	0	0	0	0	0	0	0	0	0	0	0	0	0	0	0	0	0	0	0	0	0	0	0	0	0	0	0	0	0	0
FJ191863.1.1443	D_0__Bacteria, D_1__Proteobacteria, D_2__Betaproteobacteria, D_3__Burkholderiales, D_4__Oxalobacteraceae, D_5__Massilia, D_6__uncultured Massilia sp.	5	0	0	0	0	0	0	0	0	0	0	0	0	0	0	0	0	0	0	0	0	0	0	0	0	0	0	0	0	0	0	0	0	0	0	0	0	0	0	0	0	0	0	0	0	0	0	1
LN560885.1.1306	D_0__Bacteria, D_1__Proteobacteria, D_2__Alphaproteobacteria, D_3__Sphingomonadales, D_4__Sphingomonadaceae, D_5__Novosphingobium, D_6__uncultured bacterium	2	0	0	0	0	0	0	0	0	0	0	0	0	0	0	0	0	0	0	0	0	0	0	0	2	0	0	0	0	0	0	0	0	0	0	0	0	0	0	0	0	0	0	0	0	0	0	0
JX644234.1.1434	D_0__Bacteria, D_1__Bacteroidetes, D_2__Sphingobacteriia, D_3__Sphingobacteriales, D_4__Sphingobacteriaceae, D_5__Pedobacter, D_6__uncultured bacterium	13	0	0	0	0	0	0	0	0	0	0	0	0	0	0	0	0	0	0	0	0	0	0	0	13	0	0	0	0	0	0	0	0	0	0	0	0	0	0	0	0	0	0	0	0	0	0	0
HG973439.1.1493	D_0__Bacteria, D_1__Proteobacteria, D_2__Betaproteobacteria, D_3__Burkholderiales, D_4__Comamonadaceae, D_5__Limnohabitans, D_6__uncultured Curvibacter sp.	2	0	0	0	0	0	0	0	0	0	0	0	0	2	0	0	0	0	0	0	0	0	0	0	0	0	0	0	0	0	0	0	0	0	0	0	0	0	0	0	0	0	0	0	0	0	0	0
JF219865.1.1348	D_0__Bacteria, D_1__Bacteroidetes, D_2__Cytophagia, D_3__Cytophagales, D_4__Cytophagaceae, D_5__Spirosoma, D_6__uncultured bacterium	5	0	0	0	0	0	0	0	0	0	0	0	0	0	0	0	0	0	0	0	0	0	0	0	0	0	0	0	0	0	0	0	0	0	0	0	0	0	0	0	0	0	0	0	0	0	0	0
EU705448.1.1305	D_0__Bacteria, D_1__Proteobacteria, D_2__Gammaproteobacteria, D_3__Pseudomonadales, D_4__Moraxellaceae, D_5__Acinetobacter, D_6__uncultured Acinetobacter sp.	21	0	0	0	4	0	13	0	0	0	0	0	0	0	0	0	0	0	0	0	0	0	0	0	2	0	0	0	0	0	0	0	0	0	0	0	0	0	0	0	0	0	0	0	0	0	0	0
HM335683.1.1342	D_0__Bacteria, D_1__Actinobacteria, D_2__Actinobacteria, D_3__Pseudonocardiales, D_4__Pseudonocardiaceae, D_5__Pseudonocardia, D_6__uncultured bacterium	49	0	0	0	0	0	0	0	0	0	0	0	0	0	0	0	0	0	0	0	0	0	0	0	49	0	0	0	0	0	0	0	0	0	0	0	0	0	0	0	0	0	0	0	0	0	0	0
KF100229.1.1337	D_0__Bacteria, D_1__Actinobacteria, D_2__Actinobacteria, D_3__Micrococcales, D_4__Dermabacteraceae, D_5__Dermabacter, D_6__uncultured bacterium	8	0	0	0	0	0	0	0	0	0	0	0	0	0	0	0	0	0	0	0	0	0	0	0	0	0	0	0	0	0	0	0	0	0	0	0	0	0	0	0	0	0	0	0	0	0	0	0
HM333076.1.1362	D_0__Bacteria, D_1__Bacteroidetes, D_2__Bacteroidia, D_3__Bacteroidales, D_4__Porphyromonadaceae, D_5__Porphyromonas, D_6__uncultured bacterium	35	0	0	0	0	0	0	0	0	0	0	0	0	0	0	0	0	0	0	0	0	0	0	0	0	0	0	0	0	0	0	0	0	0	0	0	0	0	35	0	0	0	0	0	0	0	0	0
LC020510.1.1465	D_0__Bacteria, D_1__Firmicutes, D_2__Clostridia, D_3__Clostridiales, D_4__Clostridiaceae 1, D_5__Clostridium sensu stricto 1, D_6__Clostridium sp. TW13	2	0	0	0	0	0	0	0	0	0	0	0	0	0	0	0	0	0	0	0	0	0	0	0	0	0	0	0	0	0	0	0	0	0	0	0	0	0	0	0	0	0	0	0	0	0	0	0
EF515287.1.1399	D_0__Bacteria, D_1__Proteobacteria, D_2__Gammaproteobacteria, D_3__Enterobacteriales, D_4__Enterobacteriaceae, D_5__Raoultella, D_6__uncultured bacterium	16	0	0	0	15	0	0	0	0	0	0	0	0	0	0	0	0	0	0	0	0	0	0	0	0	0	0	0	0	0	0	0	0	0	0	0	0	0	0	0	0	0	0	0	0	0	0	0
FM209345.1.1439	D_0__Bacteria, D_1__Proteobacteria, D_2__Alphaproteobacteria, D_3__Rhodobacterales, D_4__Rhodobacteraceae, D_5__Rubellimicrobium, D_6__uncultured bacterium	2	0	0	0	0	0	0	0	0	0	0	0	0	0	0	0	0	0	0	0	0	0	0	0	2	0	0	0	0	0	0	0	0	0	0	0	0	0	0	0	0	0	0	0	0	0	0	0
KM878735.1.1200	D_0__Bacteria, D_1__Proteobacteria, D_2__Gammaproteobacteria, D_3__Xanthomonadales, D_4__Xanthomonadaceae, D_5__Stenotrophomonas, D_6__Stenotrophomonas maltophilia	21	0	0	0	0	0	0	0	0	0	0	0	0	0	0	0	0	0	0	0	0	0	0	0	0	0	0	0	0	0	0	0	0	0	0	0	0	0	0	0	0	0	0	0	0	0	0	0
FJ478547.1.1516	D_0__Bacteria, D_1__Acidobacteria, D_2__Acidobacteria, D_3__Subgroup 6, D_4__uncultured bacterium, D_5__uncultured bacterium, D_6__uncultured bacterium	10	0	0	0	0	0	0	0	0	0	0	0	0	0	0	0	0	0	0	0	0	0	0	0	0	0	0	0	0	0	0	0	0	0	0	0	0	0	0	0	10	0	0	0	0	0	0	0
AY662002.1.1488	D_0__Bacteria, D_1__Proteobacteria, D_2__Gammaproteobacteria, D_3__Legionellales, D_4__Legionellaceae, D_5__Legionella, D_6__uncultured bacterium	18	0	0	0	0	0	0	0	0	0	0	18	0	0	0	0	0	0	0	0	0	0	0	0	0	0	0	0	0	0	0	0	0	0	0	0	0	0	0	0	0	0	0	0	0	0	0	0
JQ979084.1.1437	D_0__Bacteria, D_1__Bacteroidetes, D_2__Sphingobacteriia, D_3__Sphingobacteriales, D_4__Sphingobacteriaceae, D_5__Sphingobacterium, D_6__Sphingobacterium sp. AW1-1	171	0	0	0	0	0	0	0	0	0	0	0	0	0	0	0	0	0	0	0	0	0	0	0	0	6	0	0	0	0	0	0	0	0	0	0	0	0	0	0	0	0	0	0	0	0	0	0
AM183067.1.1435	D_0__Bacteria, D_1__Firmicutes, D_2__Clostridia, D_3__Clostridiales, D_4__Family XI, D_5__Anaerococcus, D_6__uncultured bacterium	2	0	0	0	0	0	0	0	0	0	0	0	0	0	0	0	0	0	0	0	0	0	0	0	0	0	0	0	0	0	0	0	0	0	0	0	0	0	0	0	0	0	0	0	0	0	0	0
KC584758.1.1452	D_0__Bacteria, D_1__Proteobacteria, D_2__Betaproteobacteria, D_3__Burkholderiales, D_4__Comamonadaceae, D_5__Comamonas, D_6__Comamonas sp. RPWA5.3	2	0	0	0	0	0	0	0	0	0	0	0	0	0	0	0	0	0	0	0	0	0	0	0	0	0	0	0	0	0	0	0	0	0	0	0	0	0	0	0	0	0	0	0	0	0	0	0
KF798043.1.1496	D_0__Bacteria, D_1__Firmicutes, D_2__Clostridia, D_3__Clostridiales, D_4__Peptostreptococcaceae, D_5__Peptoclostridium, D_6__uncultured Clostridiales Family XI bacterium	2	0	0	0	0	0	0	0	0	0	0	0	0	0	0	0	0	0	0	0	0	0	0	0	0	0	0	0	0	0	0	0	0	0	0	0	0	0	2	0	0	0	0	0	0	0	0	0
AJ295350.1.1354	D_0__Bacteria, D_1__Proteobacteria, D_2__Betaproteobacteria, D_3__Burkholderiales, D_4__Comamonadaceae, D_5__Delftia, D_6__rape rhizosphere bacterium cse003	15	0	0	0	0	0	0	0	0	0	0	0	0	0	0	0	0	0	0	0	0	0	0	0	0	0	0	0	0	0	15	0	0	0	0	0	0	0	0	0	0	0	0	0	0	0	0	0
EU234317.1.1510	D_0__Bacteria, D_1__Proteobacteria, D_2__Gammaproteobacteria, D_3__Xanthomonadales, D_4__Nevskiaceae, D_5__Nevskia, D_6__uncultured bacterium	130	0	0	0	0	0	0	0	0	0	0	16	0	0	1	0	0	0	0	0	0	1	83	0	0	0	0	0	0	0	0	0	0	29	0	0	0	0	0	0	0	0	0	0	0	0	0	0
HQ784513.1.1475	D_0__Bacteria, D_1__Firmicutes, D_2__Bacilli, D_3__Bacillales, D_4__Bacillaceae, D_5__Geobacillus, D_6__uncultured organism	26	0	0	0	0	0	0	0	0	0	0	0	0	0	0	0	0	0	0	0	0	1	0	0	0	0	0	0	0	0	0	0	0	0	0	0	0	0	25	0	0	0	0	0	0	0	0	0
KC294231.1.1364	D_0__Bacteria, D_1__Actinobacteria, D_2__Actinobacteria, D_3__Corynebacteriales, D_4__Nocardiaceae, D_5__Rhodococcus, D_6__Rhodococcus corynebacterioides	36	0	0	0	0	0	0	0	0	0	0	7	0	0	0	0	0	0	0	0	0	0	0	9	0	5	0	0	0	0	0	0	0	0	0	0	0	0	0	0	15	0	0	0	0	0	0	0
EF661571.1.1354	D_0__Bacteria, D_1__Proteobacteria, D_2__Alphaproteobacteria, D_3__Rhodospirillales, D_4__Acetobacteraceae, D_5__Roseomonas, D_6__Roseomonas aerilata	17	0	0	0	0	0	0	0	0	0	0	0	0	0	0	0	0	0	0	17	0	0	0	0	0	0	0	0	0	0	0	0	0	0	0	0	0	0	0	0	0	0	0	0	0	0	0	0
EF394924.1.1449	D_0__Bacteria, D_1__Bacteroidetes, D_2__Flavobacteriia, D_3__Flavobacteriales, D_4__Flavobacteriaceae, D_5__Flavobacterium, D_6__Candidatus Cytophaga massiliensis	145	0	0	0	0	0	0	0	0	0	0	0	0	0	0	0	0	0	0	0	0	0	0	0	0	0	0	0	0	0	0	0	0	0	0	0	0	0	0	0	0	0	0	0	0	0	0	144
EF516487.1.1473	D_0__Bacteria, D_1__Proteobacteria, D_2__Deltaproteobacteria, D_3__Myxococcales, D_4__Haliangiaceae, D_5__Haliangium, D_6__uncultured bacterium	18	0	0	0	0	0	0	0	0	0	0	0	0	0	0	0	0	0	0	0	0	0	0	0	0	0	0	0	0	0	0	18	0	0	0	0	0	0	0	0	0	0	0	0	0	0	0	0
CP004008.10567.12004	D_0__Bacteria, D_1__Firmicutes, D_2__Bacilli, D_3__Bacillales, D_4__Bacillaceae, D_5__Geobacillus, D_6__Geobacillus sp. GHH01	102	0	0	0	0	0	0	0	0	0	0	0	0	0	0	0	0	0	0	0	0	1	0	0	0	0	0	0	0	0	0	0	22	0	0	0	0	0	77	0	0	0	0	0	0	0	0	0
JF111197.1.1365	D_0__Bacteria, D_1__Proteobacteria, D_2__Gammaproteobacteria, D_3__Enterobacteriales, D_4__Enterobacteriaceae, D_5__Tatumella, D_6__uncultured bacterium	67	0	0	14	0	0	0	14	0	0	0	0	0	0	0	0	0	0	0	0	0	0	0	0	0	0	0	0	0	0	0	0	0	0	26	0	0	0	0	0	0	0	0	0	0	0	0	0
EF407879.1.1458	D_0__Bacteria, D_1__Bacteroidetes, D_2__Sphingobacteriia, D_3__Sphingobacteriales, D_4__Chitinophagaceae, D_5__Sediminibacterium, D_6__Sediminibacterium salmoneum	2	0	0	0	0	0	0	0	0	0	0	0	0	0	0	0	0	0	0	0	0	0	0	0	0	0	0	0	0	0	2	0	0	0	0	0	0	0	0	0	0	0	0	0	0	0	0	0
HF912306.1.1436	D_0__Bacteria, D_1__Proteobacteria, D_2__Deltaproteobacteria, D_3__Bdellovibrionales, D_4__Bdellovibrionaceae, D_5__Bdellovibrio, D_6__uncultured Bdellovibrio sp.	4	0	0	0	0	0	0	0	0	0	0	0	0	0	0	0	0	0	0	0	0	0	0	0	0	0	0	0	0	0	0	0	0	0	0	0	0	0	0	0	0	0	0	0	0	0	0	0
LN623589.1.1624	D_0__Bacteria, D_1__Bacteroidetes, D_2__Cytophagia, D_3__Cytophagales, D_4__Cytophagaceae, D_5__Hymenobacter, D_6__Hymenobacter deserti	50	0	0	0	0	0	0	0	0	0	0	0	0	0	0	0	0	0	0	0	0	0	0	0	0	0	0	0	0	0	0	0	0	41	0	0	0	0	0	0	0	0	0	0	0	0	0	0
EU004198.1.1416	D_0__Bacteria, D_1__Bacteroidetes, D_2__Cytophagia, D_3__Cytophagales, D_4__Cytophagaceae, D_5__Rhodocytophaga, D_6__Rhodocytophaga aerolata	75	0	0	0	0	0	0	0	0	0	0	0	0	0	0	0	0	0	0	0	0	0	0	75	0	0	0	0	0	0	0	0	0	0	0	0	0	0	0	0	0	0	0	0	0	0	0	0
KF010711.1.1493	D_0__Bacteria, D_1__Proteobacteria, D_2__Gammaproteobacteria, D_3__Pseudomonadales, D_4__Moraxellaceae, D_5__Acinetobacter, D_6__uncultured bacterium	16	0	0	0	0	0	0	0	0	0	0	0	0	0	0	0	0	0	0	0	0	0	0	0	2	0	0	0	0	0	0	0	0	0	0	0	0	0	0	0	14	0	0	0	0	0	0	0
JXLR01000140.1.1273	D_0__Bacteria, D_1__Firmicutes, D_2__Bacilli, D_3__Bacillales, D_4__Bacillaceae, D_5__Bacillus, D_6__Bacillus thermoamylovorans	682	0	0	0	0	0	0	0	0	0	0	0	0	0	0	0	0	0	0	0	0	0	0	0	0	0	0	0	0	0	0	0	0	0	0	0	0	38	0	0	0	0	0	0	0	0	0	0
KJ794157.1.1451	D_0__Bacteria, D_1__Firmicutes, D_2__Bacilli, D_3__Bacillales, D_4__Paenibacillaceae, D_5__Paenibacillus, D_6__Paenibacillus sp. BAB-4180	2	0	0	0	0	0	0	0	0	0	0	0	0	0	0	0	0	0	0	0	0	0	0	0	0	0	0	0	0	0	0	0	0	0	0	0	0	0	0	0	0	0	2	0	0	0	0	0
AF408274.1.1466	D_0__Bacteria, D_1__Bacteroidetes, D_2__Cytophagia, D_3__Cytophagales, D_4__Cytophagaceae, D_5__Hymenobacter, D_6__uncultured Hymenobacter sp.	2	0	0	0	0	0	0	0	0	0	0	0	0	0	0	0	0	0	0	0	0	0	0	0	2	0	0	0	0	0	0	0	0	0	0	0	0	0	0	0	0	0	0	0	0	0	0	0
JX011241.1.1228	D_0__Bacteria, D_1__Actinobacteria, D_2__Actinobacteria, D_3__Propionibacteriales, D_4__Nocardioidaceae, D_5__Nocardioides, D_6__uncultured actinobacterium	18	0	0	0	0	0	0	0	0	0	0	0	0	0	0	0	0	0	0	0	0	0	0	0	7	0	7	0	0	0	0	0	0	0	0	0	0	0	0	4	0	0	0	0	0	0	0	0
EU777735.1.1401	D_0__Bacteria, D_1__Proteobacteria, D_2__Gammaproteobacteria, D_3__Enterobacteriales, D_4__Enterobacteriaceae, D_5__Escherichia-Shigella, D_6__uncultured bacterium	10	4	0	0	0	0	0	0	0	0	0	0	0	0	0	0	0	0	0	0	2	0	0	0	0	0	2	0	0	0	0	0	1	0	0	0	0	0	0	0	0	0	0	0	0	0	0	0
AY958922.1.1521	D_0__Bacteria, D_1__Firmicutes, D_2__Bacilli, D_3__Lactobacillales, D_4__Lactobacillaceae, D_5__Lactobacillus, D_6__uncultured bacterium	59	0	0	0	0	0	0	0	0	0	0	0	0	0	0	7	0	0	0	0	0	0	0	0	0	0	0	0	0	0	1	0	0	0	0	0	0	7	3	0	0	0	0	0	0	0	0	0
EF489448.1.1399	D_0__Bacteria, D_1__Proteobacteria, D_2__Gammaproteobacteria, D_3__Enterobacteriales, D_4__Enterobacteriaceae, D_5__Enterobacter, D_6__Enterobacter sp. GIST-NKst6	19	0	0	0	0	0	0	0	0	0	0	0	0	0	19	0	0	0	0	0	0	0	0	0	0	0	0	0	0	0	0	0	0	0	0	0	0	0	0	0	0	0	0	0	0	0	0	0
AY921833.1.1371	D_0__Bacteria, D_1__Chloroflexi, D_2__Anaerolineae, D_3__Anaerolineales, D_4__Anaerolineaceae, D_5__uncultured, D_6__uncultured Chloroflexi bacterium	6	0	0	0	0	0	0	0	0	0	0	0	0	0	0	0	0	0	0	0	0	0	0	0	0	0	0	6	0	0	0	0	0	0	0	0	0	0	0	0	0	0	0	0	0	0	0	0
KC294685.1.1390	D_0__Bacteria, D_1__Actinobacteria, D_2__Acidimicrobiia, D_3__Acidimicrobiales, D_4__Sva0996 marine group, D_5__uncultured bacterium, D_6__uncultured bacterium	6	6	0	0	0	0	0	0	0	0	0	0	0	0	0	0	0	0	0	0	0	0	0	0	0	0	0	0	0	0	0	0	0	0	0	0	0	0	0	0	0	0	0	0	0	0	0	0
DQ129334.1.1449	D_0__Bacteria, D_1__Proteobacteria, D_2__Alphaproteobacteria, D_3__Rhodospirillales, D_4__Rhodospirillaceae, D_5__Defluviicoccus, D_6__uncultured bacterium	6	0	0	0	0	0	0	0	0	0	0	0	0	0	0	0	0	0	0	0	0	0	0	0	0	6	0	0	0	0	0	0	0	0	0	0	0	0	0	0	0	0	0	0	0	0	0	0
AM936425.1.1377	D_0__Bacteria, D_1__Proteobacteria, D_2__Gammaproteobacteria, D_3__Acidithiobacillales, D_4__KCM-B-112, D_5__uncultured Chromatiaceae bacterium, D_6__uncultured Chromatiaceae bacterium	2	0	0	0	0	0	0	0	0	0	0	0	0	0	0	0	0	0	2	0	0	0	0	0	0	0	0	0	0	0	0	0	0	0	0	0	0	0	0	0	0	0	0	0	0	0	0	0
HM270658.1.1356	D_0__Bacteria, D_1__Proteobacteria, D_2__Betaproteobacteria, D_3__Burkholderiales, D_4__Burkholderiaceae, D_5__Burkholderia, D_6__uncultured bacterium	18	0	0	0	0	0	0	0	0	0	0	0	0	0	0	0	0	0	0	0	0	0	0	0	0	0	0	0	0	0	0	0	0	0	0	0	0	0	0	0	0	0	0	0	0	0	0	0
JF682230.1.1452	D_0__Bacteria, D_1__Proteobacteria, D_2__Gammaproteobacteria, D_3__Enterobacteriales, D_4__Enterobacteriaceae, D_5__Hafnia, D_6__Hafnia alvei	3192	0	0	0	0	0	2	1	0	0	3	0	0	0	0	0	1	0	0	0	0	0	0	0	70	2	0	0	1	0	0	1	1	0	1	0	0	15	1	0	2	0	1	157	165	163	116	36
EU250936.1.1426	D_0__Bacteria, D_1__Proteobacteria, D_2__Gammaproteobacteria, D_3__Xanthomonadales, D_4__Xanthomonadaceae, D_5__Pseudoxanthomonas, D_6__Pseudoxanthomonas sp. NFC7-A	113	0	0	0	0	0	0	0	0	0	0	0	0	0	0	15	0	0	0	0	0	0	0	0	3	0	0	0	0	0	0	0	0	28	0	0	0	1	0	0	0	0	0	0	0	0	0	0
HM112415.1.1376	D_0__Bacteria, D_1__Proteobacteria, D_2__Gammaproteobacteria, D_3__Enterobacteriales, D_4__Enterobacteriaceae, D_5__Citrobacter, D_6__uncultured gamma proteobacterium	6	0	0	0	0	0	0	0	0	0	0	0	0	0	6	0	0	0	0	0	0	0	0	0	0	0	0	0	0	0	0	0	0	0	0	0	0	0	0	0	0	0	0	0	0	0	0	0
EU803973.1.1495	D_0__Bacteria, D_1__Proteobacteria, D_2__Betaproteobacteria, D_3__Methylophilales, D_4__Methylophilaceae, D_5__OM43 clade, D_6__uncultured bacterium	2	0	0	0	0	0	0	0	0	0	0	0	0	0	0	0	0	0	0	0	0	0	0	0	0	0	0	0	0	0	0	0	0	0	0	0	0	0	0	0	0	0	0	0	0	0	0	0
JX162044.1.1401	D_0__Bacteria, D_1__Proteobacteria, D_2__Gammaproteobacteria, D_3__Enterobacteriales, D_4__Enterobacteriaceae, D_5__Serratia, D_6__Enterobacteriaceae bacterium Poky3a	979	1	0	2	40	31	0	1	0	0	0	2	0	0	6	0	8	67	64	66	8	4	120	27	0	0	40	86	1	0	4	68	33	0	0	0	4	18	86	0	3	0	31	0	0	0	0	0
JF915323.1.1379	D_0__Bacteria, D_1__Bacteroidetes, D_2__Flavobacteriia, D_3__Flavobacteriales, D_4__Flavobacteriaceae, D_5__Flavobacterium, D_6__Flavobacterium sp. NW18	80	0	0	0	0	0	0	0	0	0	0	0	0	0	0	1	0	0	0	0	0	0	0	0	0	0	0	0	0	0	0	0	0	0	0	0	0	0	0	0	0	0	0	0	0	0	0	0
HM556611.1.1377	D_0__Bacteria, D_1__Proteobacteria, D_2__Gammaproteobacteria, D_3__Enterobacteriales, D_4__Enterobacteriaceae, D_5__Pantoea, D_6__uncultured bacterium	3	0	0	0	0	0	0	0	0	0	0	0	0	0	0	0	0	0	0	0	0	0	0	0	0	0	0	0	0	0	0	0	0	0	0	0	3	0	0	0	0	0	0	0	0	0	0	0
HM152649.1.1471	D_0__Bacteria, D_1__Firmicutes, D_2__Bacilli, D_3__Bacillales, D_4__Bacillaceae, D_5__Bacillus, D_6__uncultured Bacillus sp.	14	0	0	0	0	0	0	0	0	0	0	0	0	0	0	0	0	0	0	0	0	0	14	0	0	0	0	0	0	0	0	0	0	0	0	0	0	0	0	0	0	0	0	0	0	0	0	0
KC001335.1.1375	D_0__Bacteria, D_1__Proteobacteria, D_2__Gammaproteobacteria, D_3__Xanthomonadales, D_4__Xanthomonadaceae, D_5__Luteibacter, D_6__unidentified marine bacterioplankton	9	0	0	0	0	0	0	0	0	0	0	0	0	0	0	0	0	0	0	0	0	0	0	0	0	0	0	0	0	0	0	0	0	0	0	0	0	0	0	0	0	0	0	0	0	0	0	0
JF450187.1.1364	D_0__Bacteria, D_1__Proteobacteria, D_2__Alphaproteobacteria, D_3__Rhizobiales, D_4__Rhizobiaceae, D_5__Ensifer, D_6__Ensifer sp. AC47a	758	0	0	0	0	0	0	0	0	0	0	0	0	0	0	0	0	0	0	0	0	0	0	0	503	33	13	0	0	193	0	0	11	0	0	0	0	0	0	0	0	5	0	0	0	0	0	0
JQ435699.1.1527	D_0__Bacteria, D_1__Proteobacteria, D_2__Betaproteobacteria, D_3__Burkholderiales, D_4__Comamonadaceae, D_5__Aquabacterium, D_6__Bacillus sp. CE2(2012)	5	0	0	0	0	0	0	0	0	0	0	0	0	0	0	0	0	0	0	0	0	0	0	0	0	0	0	0	0	0	0	0	4	0	0	0	0	0	0	0	0	0	0	0	0	0	0	0
GQ042965.1.1344	D_0__Bacteria, D_1__Actinobacteria, D_2__Actinobacteria, D_3__Corynebacteriales, D_4__Corynebacteriaceae, D_5__Corynebacterium 1, D_6__uncultured bacterium	2	0	0	0	0	0	0	0	0	0	0	0	0	0	0	0	0	0	0	0	0	0	0	0	0	0	0	0	0	0	0	0	0	0	0	0	0	2	0	0	0	0	0	0	0	0	0	0
JX555983.1.1495	D_0__Bacteria, D_1__Actinobacteria, D_2__Actinobacteria, D_3__Micrococcales, D_4__Bogoriellaceae, D_5__Georgenia, D_6__Georgenia sediminis	15	0	0	0	0	0	0	0	0	0	0	0	0	0	0	0	0	0	0	0	0	0	0	0	0	0	0	0	0	0	0	0	0	0	0	0	0	0	0	0	0	0	0	0	0	0	0	0
EU264075.1.1459	D_0__Bacteria, D_1__Proteobacteria, D_2__Alphaproteobacteria, D_3__Rhodospirillales, D_4__Rhodospirillaceae, D_5__Azospirillum, D_6__Azospirillum sp. CA6	14	0	0	0	0	0	0	0	0	0	0	0	0	0	0	0	0	0	0	0	0	0	0	0	0	0	0	0	0	0	0	0	0	0	0	0	0	0	0	0	0	0	0	0	0	0	0	14
KJ809319.1.1501	D_0__Bacteria, D_1__Proteobacteria, D_2__Betaproteobacteria, D_3__Burkholderiales, D_4__Oxalobacteraceae, D_5__Massilia, D_6__uncultured bacterium	6	0	0	0	0	0	0	0	0	0	0	0	0	0	0	0	0	0	0	0	0	0	0	0	0	0	0	0	0	0	0	0	0	0	0	0	0	0	0	0	0	0	0	0	0	0	0	0
JF139748.1.1306	D_0__Bacteria, D_1__Proteobacteria, D_2__Alphaproteobacteria, D_3__Sphingomonadales, D_4__Sphingomonadaceae, D_5__Sphingomonas, D_6__uncultured bacterium	6	0	0	0	0	0	0	0	0	0	0	0	0	0	0	0	0	0	0	0	0	0	0	0	0	0	0	0	0	0	0	0	0	0	0	0	0	0	0	0	0	0	6	0	0	0	0	0
AM181755.1.1426	D_0__Bacteria, D_1__Proteobacteria, D_2__Alphaproteobacteria, D_3__Rhizobiales, D_4__Rhizobiaceae, D_5__Rhizobium, D_6__Rhizobium giardinii	3	0	0	0	0	0	0	0	0	0	0	0	0	0	0	0	0	0	0	0	0	0	0	0	3	0	0	0	0	0	0	0	0	0	0	0	0	0	0	0	0	0	0	0	0	0	0	0
HM110551.1.1379	D_0__Bacteria, D_1__Proteobacteria, D_2__Gammaproteobacteria, D_3__Xanthomonadales, D_4__Xanthomonadaceae, D_5__Stenotrophomonas, D_6__uncultured gamma proteobacterium	2	0	0	0	0	0	0	0	0	0	0	0	0	0	0	0	0	0	0	0	0	0	0	0	0	0	0	0	0	0	0	0	0	0	0	0	0	0	0	0	0	0	0	0	0	0	0	0
GU208252.1.1440	D_0__Bacteria, D_1__Proteobacteria, D_2__Betaproteobacteria, D_3__Burkholderiales, D_4__Comamonadaceae, D_5__Caenimonas, D_6__uncultured prokaryote	10	0	0	0	0	0	0	0	0	0	0	0	0	0	0	0	0	0	0	0	0	0	0	0	0	0	0	0	0	0	0	0	0	0	0	0	0	0	0	0	0	0	0	0	0	0	0	10
GQ045538.1.1334	D_0__Bacteria, D_1__Proteobacteria, D_2__Betaproteobacteria, D_3__Burkholderiales, D_4__Comamonadaceae, D_5__Acidovorax, D_6__uncultured bacterium	14	0	0	0	0	0	0	0	0	0	0	0	0	0	0	0	0	0	0	0	0	0	0	0	14	0	0	0	0	0	0	0	0	0	0	0	0	0	0	0	0	0	0	0	0	0	0	0
JF703510.1.1441	D_0__Bacteria, D_1__Proteobacteria, D_2__Gammaproteobacteria, D_3__Xanthomonadales, D_4__Xanthomonadaceae, D_5__Pseudoxanthomonas, D_6__uncultured Xanthomonadaceae bacterium	12	0	0	0	0	0	0	0	0	0	0	0	0	0	0	0	0	0	0	0	0	0	0	0	11	0	0	0	0	0	0	0	0	0	0	0	0	0	0	1	0	0	0	0	0	0	0	0
FJ478935.1.1458	D_0__Bacteria, D_1__Planctomycetes, D_2__Planctomycetacia, D_3__Planctomycetales, D_4__Planctomycetaceae, D_5__Gemmata, D_6__uncultured bacterium	2	0	0	0	0	0	0	0	0	0	0	0	0	0	0	0	0	0	0	0	0	0	0	0	0	0	0	0	0	0	0	0	0	0	0	0	0	0	0	2	0	0	0	0	0	0	0	0
HQ767997.1.1394	D_0__Bacteria, D_1__Firmicutes, D_2__Clostridia, D_3__Clostridiales, D_4__Peptostreptococcaceae, D_5__Intestinibacter, D_6__uncultured organism	2	0	0	0	0	0	0	0	0	0	0	0	0	0	0	0	0	0	0	2	0	0	0	0	0	0	0	0	0	0	0	0	0	0	0	0	0	0	0	0	0	0	0	0	0	0	0	0
KC554462.1.1515	D_0__Bacteria, D_1__Actinobacteria, D_2__Actinobacteria, D_3__Propionibacteriales, D_4__Nocardioidaceae, D_5__Nocardioides, D_6__uncultured bacterium	4	0	2	0	0	0	0	0	0	0	0	0	0	0	0	0	0	0	0	0	0	0	0	0	0	0	0	0	2	0	0	0	0	0	0	0	0	0	0	0	0	0	0	0	0	0	0	0
JF144349.1.1330	D_0__Bacteria, D_1__Firmicutes, D_2__Bacilli, D_3__Bacillales, D_4__Staphylococcaceae, D_5__Staphylococcus, D_6__uncultured bacterium	6	0	0	0	0	0	0	0	0	0	0	0	0	0	0	0	0	0	0	0	0	0	0	0	0	0	0	0	0	0	0	0	0	0	0	0	0	0	0	0	0	0	0	0	0	0	0	0
CU920214.1.1285	D_0__Bacteria, D_1__Proteobacteria, D_2__Alphaproteobacteria, D_3__Rhodobacterales, D_4__Rhodobacteraceae, D_5__Tabrizicola, D_6__uncultured bacterium	13	1	0	0	0	0	0	0	0	0	0	0	0	0	0	0	0	0	0	0	0	0	0	0	12	0	0	0	0	0	0	0	0	0	0	0	0	0	0	0	0	0	0	0	0	0	0	0
EU135277.1.1280	D_0__Bacteria, D_1__Planctomycetes, D_2__Planctomycetacia, D_3__Planctomycetales, D_4__Planctomycetaceae, D_5__Gemmata, D_6__uncultured bacterium	2	0	0	0	2	0	0	0	0	0	0	0	0	0	0	0	0	0	0	0	0	0	0	0	0	0	0	0	0	0	0	0	0	0	0	0	0	0	0	0	0	0	0	0	0	0	0	0
DQ303125.1.1441	D_0__Bacteria, D_1__Proteobacteria, D_2__Alphaproteobacteria, D_3__Rhizobiales, D_4__Hyphomicrobiaceae, D_5__Devosia, D_6__Devosia soli	55	0	0	0	0	0	0	0	0	0	0	0	0	0	8	0	9	0	0	0	0	0	0	0	33	1	0	0	0	0	0	0	0	0	0	0	0	0	0	0	0	0	0	0	0	0	0	4
JQ994352.1.1496	D_0__Bacteria, D_1__Proteobacteria, D_2__Betaproteobacteria, D_3__Methylophilales, D_4__Methylophilaceae, D_5__uncultured, D_6__uncultured Methylophilaceae bacterium	112	0	0	0	0	0	0	0	0	0	0	0	0	109	2	0	0	0	0	0	0	0	0	0	0	0	0	0	0	0	0	0	0	0	0	0	0	0	0	0	0	1	0	0	0	0	0	0
HM304480.1.1359	D_0__Bacteria, D_1__Proteobacteria, D_2__Betaproteobacteria, D_3__Rhodocyclales, D_4__Rhodocyclaceae, D_5__Zoogloea, D_6__uncultured bacterium	169	0	0	0	0	0	0	0	0	0	0	0	0	0	0	0	0	0	0	0	0	0	0	0	0	0	0	0	0	0	122	0	0	0	0	0	0	0	0	0	0	0	0	0	0	0	0	0
AY780904.1.1458	D_0__Bacteria, D_1__Proteobacteria, D_2__Betaproteobacteria, D_3__Burkholderiales, D_4__Comamonadaceae, D_5__Simplicispira, D_6__Simplicispira metamorpha	16499	0	0	0	0	0	0	0	0	0	0	0	0	0	0	0	0	0	0	0	0	0	0	0	0	0	0	0	0	0	16493	0	2	0	1	0	0	0	0	0	0	0	0	0	0	1	0	0
KF851141.1.1500	D_0__Bacteria, D_1__Proteobacteria, D_2__Gammaproteobacteria, D_3__Pseudomonadales, D_4__Pseudomonadaceae, D_5__Pseudomonas, D_6__uncultured Pseudomonas sp.	2	0	0	0	0	0	0	0	0	0	0	0	0	0	0	0	0	0	0	0	0	0	0	0	0	0	0	0	0	0	0	0	0	0	0	0	0	0	0	0	0	0	0	0	0	0	0	0
JF176697.1.1348	D_0__Bacteria, D_1__Bacteroidetes, D_2__Sphingobacteriia, D_3__Sphingobacteriales, D_4__Chitinophagaceae, D_5__Taibaiella, D_6__uncultured bacterium	2	0	0	0	0	0	0	0	0	0	0	0	0	0	0	0	0	0	0	0	0	0	0	0	0	0	0	0	0	0	0	0	0	0	0	0	0	0	0	0	0	0	0	0	0	0	0	0
EU560784.1.1454	D_0__Bacteria, D_1__Proteobacteria, D_2__Gammaproteobacteria, D_3__Enterobacteriales, D_4__Enterobacteriaceae, D_5__Escherichia-Shigella, D_6__uncultured bacterium	105	0	0	0	0	0	0	0	0	0	0	0	0	0	0	0	0	0	0	0	0	0	0	0	0	0	0	0	0	0	0	0	0	0	0	0	0	0	0	0	0	0	0	2	5	0	1	0
HM438392.1.1437	D_0__Bacteria, D_1__Proteobacteria, D_2__Alphaproteobacteria, D_3__Sphingomonadales, D_4__AKYG937, D_5__uncultured Sphingomonadaceae bacterium, D_6__uncultured Sphingomonadaceae bacterium	4	0	0	0	0	0	0	0	0	0	0	0	0	0	0	0	0	0	0	0	0	0	0	0	2	2	0	0	0	0	0	0	0	0	0	0	0	0	0	0	0	0	0	0	0	0	0	0
HO793511.1.1233	D_0__Bacteria, D_1__Cyanobacteria, D_2__Chloroplast, D_3__Phaseolus acutifolius (tepary bean), D_4__Phaseolus acutifolius (tepary bean), D_5__Phaseolus acutifolius (tepary bean), D_6__Phaseolus acutifolius (tepary bean)	25	0	0	0	0	0	0	0	0	0	0	0	0	0	0	0	0	0	0	0	0	0	0	0	0	2	0	0	0	0	0	0	4	0	0	0	0	0	0	0	0	0	0	0	0	0	0	0
AY907719.1.1481	D_0__Bacteria, D_1__Proteobacteria, D_2__Gammaproteobacteria, D_3__B38, D_4__uncultured bacterium, D_5__uncultured bacterium, D_6__uncultured bacterium	464624	42	21	5	0	7	4	5	6	2	99	51	47	79	5	7	2	76	52	17	3	1	28	22	15	10	43	8	57	3	13	1	5	7	17	4	6	8	3	7	71	7	192	16917	21290	24735	22693	5731
JF193016.1.1308	D_0__Bacteria, D_1__Saccharibacteria, D_2__uncultured bacterium, D_3__uncultured bacterium, D_4__uncultured bacterium, D_5__uncultured bacterium, D_6__uncultured bacterium	9	0	0	0	0	0	0	0	0	0	0	0	0	0	0	0	0	0	0	0	0	0	0	0	0	0	0	0	0	0	0	0	0	0	0	0	0	0	0	0	0	0	0	0	0	0	0	0
KJ890511.1.1489	D_0__Bacteria, D_1__Actinobacteria, D_2__Actinobacteria, D_3__Micrococcales, D_4__Micrococcaceae, D_5__Micrococcus, D_6__uncultured bacterium	2	0	0	0	0	0	0	0	0	0	0	0	0	0	0	0	0	0	0	0	0	0	0	0	0	0	0	0	0	0	0	0	0	0	0	0	0	0	0	0	0	0	0	0	0	0	0	0
EF515404.1.1401	D_0__Bacteria, D_1__Proteobacteria, D_2__Gammaproteobacteria, D_3__Enterobacteriales, D_4__Enterobacteriaceae, D_5__Rahnella, D_6__uncultured bacterium	12	0	0	0	0	0	0	0	0	0	0	0	0	0	0	0	0	0	0	0	0	0	0	0	11	0	0	0	0	0	0	0	0	0	0	0	1	0	0	0	0	0	0	0	0	0	0	0
EU133320.1.1291	D_0__Bacteria, D_1__Proteobacteria, D_2__Alphaproteobacteria, D_3__Sphingomonadales, D_4__Sphingomonadaceae, D_5__Sphingomonas, D_6__uncultured bacterium	13	0	0	0	0	0	0	0	0	0	0	0	0	0	0	0	0	0	0	0	0	0	0	0	0	0	0	0	0	0	0	0	0	0	0	0	0	0	0	0	0	0	0	0	0	0	0	0
JX011443.1.1233	D_0__Bacteria, D_1__Actinobacteria, D_2__Actinobacteria, D_3__Actinomycetales, D_4__Actinomycetaceae, D_5__Flaviflexus, D_6__uncultured actinobacterium	8	0	0	0	0	0	0	0	0	0	0	0	0	0	0	0	0	0	0	0	0	0	0	0	0	0	0	0	0	0	0	0	0	0	0	0	0	0	0	0	0	0	0	0	0	0	0	0
EZ171173.58.1664	D_0__Bacteria, D_1__Proteobacteria, D_2__Alphaproteobacteria, D_3__Rickettsiales, D_4__Mitochondria, D_5__Artemisia annua (sweet wormwood), D_6__Artemisia annua (sweet wormwood)	2	0	0	0	0	0	0	0	0	0	0	0	0	0	0	0	0	2	0	0	0	0	0	0	0	0	0	0	0	0	0	0	0	0	0	0	0	0	0	0	0	0	0	0	0	0	0	0
KF101754.1.1382	D_0__Bacteria, D_1__Firmicutes, D_2__Negativicutes, D_3__Selenomonadales, D_4__Veillonellaceae, D_5__Veillonella, D_6__uncultured bacterium	26	0	15	0	0	0	0	0	0	0	0	0	0	0	0	0	0	0	0	0	0	0	0	0	0	0	0	0	0	0	0	0	0	0	0	0	0	0	0	0	0	0	0	0	0	0	0	0
EF688243.1.1418	D_0__Bacteria, D_1__Actinobacteria, D_2__Actinobacteria, D_3__Micrococcales, D_4__Bogoriellaceae, D_5__Georgenia, D_6__uncultured bacterium	3	0	0	0	0	0	0	0	0	0	0	0	0	0	0	0	0	0	0	0	0	0	0	0	0	0	0	0	0	0	0	0	0	0	0	0	0	0	0	0	0	0	0	0	0	0	0	0
KF716141.1.1291	D_0__Bacteria, D_1__Firmicutes, D_2__Bacilli, D_3__Bacillales, D_4__Bacillaceae, D_5__Bacillus, D_6__bacterium enrichment culture clone JH-3	1114	0	0	0	0	0	0	0	0	0	0	0	0	0	0	0	0	0	0	0	0	0	0	0	0	0	0	0	0	0	0	0	0	0	0	0	0	17	0	0	0	0	0	0	0	0	0	0
GQ065000.1.1348	D_0__Bacteria, D_1__Actinobacteria, D_2__Actinobacteria, D_3__Corynebacteriales, D_4__Corynebacteriaceae, D_5__Corynebacterium 1, D_6__uncultured bacterium	45	0	20	0	0	6	0	0	0	0	0	0	0	0	0	0	0	0	0	0	3	0	0	0	0	0	0	0	0	0	0	0	0	0	0	0	0	0	0	0	0	0	0	0	0	0	0	0
JF224171.1.1364	D_0__Bacteria, D_1__Proteobacteria, D_2__Gammaproteobacteria, D_3__Enterobacteriales, D_4__Enterobacteriaceae, D_5__Pantoea, D_6__uncultured bacterium	2	0	0	0	0	0	0	0	0	0	0	0	0	0	0	0	0	0	0	0	0	0	0	0	0	0	0	0	0	0	0	0	0	0	0	0	2	0	0	0	0	0	0	0	0	0	0	0
JQ687349.1.1360	D_0__Bacteria, D_1__Bacteroidetes, D_2__Flavobacteriia, D_3__Flavobacteriales, D_4__Flavobacteriaceae, D_5__Chryseobacterium, D_6__Chryseobacterium sp. HME7527	2	0	0	0	0	0	0	0	0	0	0	0	0	0	0	0	0	0	0	0	0	0	0	0	0	0	0	0	0	0	0	0	0	0	0	0	0	0	0	0	0	0	0	0	0	0	0	0
EU133423.1.1271	D_0__Bacteria, D_1__Proteobacteria, D_2__Alphaproteobacteria, D_3__Rhodospirillales, D_4__Rhodospirillales Incertae Sedis, D_5__Reyranella, D_6__uncultured bacterium	7	0	0	0	0	0	0	0	0	0	0	0	0	0	0	0	0	0	0	0	0	0	7	0	0	0	0	0	0	0	0	0	0	0	0	0	0	0	0	0	0	0	0	0	0	0	0	0
JF496265.1.1359	D_0__Bacteria, D_1__Proteobacteria, D_2__Alphaproteobacteria, D_3__Rhizobiales, D_4__Methylobacteriaceae, D_5__Microvirga, D_6__Microvirga flocculans	2	0	0	0	0	0	0	0	0	0	0	0	0	0	0	0	0	0	0	0	2	0	0	0	0	0	0	0	0	0	0	0	0	0	0	0	0	0	0	0	0	0	0	0	0	0	0	0
JQ446659.1.1413	D_0__Bacteria, D_1__Firmicutes, D_2__Bacilli, D_3__Bacillales, D_4__Family XI, D_5__Gemella, D_6__uncultured bacterium	3	0	0	0	0	0	0	0	0	0	0	0	0	0	0	0	0	0	0	0	0	0	0	0	0	0	0	0	0	0	0	0	0	0	0	0	0	0	0	0	0	0	0	0	0	0	0	0
AB020205.1.1448	D_0__Bacteria, D_1__Bacteroidetes, D_2__Sphingobacteriia, D_3__Sphingobacteriales, D_4__Sphingobacteriaceae, D_5__Sphingobacterium, D_6__Sphingobacterium multivorum	63	0	0	0	0	0	0	0	0	0	0	0	0	0	0	0	0	0	0	0	0	0	0	0	0	0	0	0	0	0	0	0	0	0	0	0	0	0	0	0	0	0	0	0	0	0	0	0
KF065722.1.1336	D_0__Bacteria, D_1__Proteobacteria, D_2__Betaproteobacteria, D_3__Rhodocyclales, D_4__Rhodocyclaceae, D_5__Azospira, D_6__uncultured bacterium	9	0	9	0	0	0	0	0	0	0	0	0	0	0	0	0	0	0	0	0	0	0	0	0	0	0	0	0	0	0	0	0	0	0	0	0	0	0	0	0	0	0	0	0	0	0	0	0
KJ782724.1.1486	D_0__Bacteria, D_1__Actinobacteria, D_2__Actinobacteria, D_3__Micrococcales, D_4__Microbacteriaceae, D_5__Leucobacter, D_6__uncultured bacterium	5	0	0	0	0	0	0	0	0	0	0	0	0	0	0	0	0	0	0	0	0	0	0	0	0	0	0	0	0	0	0	0	0	0	0	0	0	0	0	0	0	0	0	0	0	0	0	0
LK392914.1.1385	D_0__Bacteria, D_1__Bacteroidetes, D_2__Sphingobacteriia, D_3__Sphingobacteriales, D_4__Chitinophagaceae, D_5__uncultured, D_6__uncultured bacterium	19	0	0	0	0	0	0	0	0	0	0	0	0	0	0	0	0	0	0	0	0	0	0	0	0	0	0	0	0	0	0	0	0	0	0	0	0	0	0	0	0	0	0	0	0	0	0	0
KF827412.1.1400	D_0__Bacteria, D_1__Proteobacteria, D_2__Gammaproteobacteria, D_3__Pseudomonadales, D_4__Pseudomonadaceae, D_5__Pseudomonas, D_6__uncultured gamma proteobacterium	24	2	2	0	1	0	0	0	0	0	0	0	0	0	0	0	0	2	3	0	0	0	3	3	0	0	0	0	3	0	0	1	0	0	0	0	0	1	0	0	1	0	0	0	0	0	0	0
JQ977538.1.1449	D_0__Bacteria, D_1__Proteobacteria, D_2__Gammaproteobacteria, D_3__Pseudomonadales, D_4__Pseudomonadaceae, D_5__Pseudomonas, D_6__Pseudomonas sp. Bca51	191	1	0	0	19	0	0	0	0	0	0	0	0	0	0	0	20	0	0	0	4	0	0	0	0	0	0	15	0	39	0	0	0	0	0	26	0	0	10	0	0	0	12	0	0	0	0	0
KJ600838.1.1423	D_0__Bacteria, D_1__Proteobacteria, D_2__Betaproteobacteria, D_3__Burkholderiales, D_4__Alcaligenaceae, D_5__Achromobacter, D_6__uncultured bacterium	2	0	0	0	0	0	0	0	0	0	0	0	0	0	0	0	0	0	0	0	0	0	0	0	2	0	0	0	0	0	0	0	0	0	0	0	0	0	0	0	0	0	0	0	0	0	0	0
AM406046.1.1475	D_0__Bacteria, D_1__Proteobacteria, D_2__Deltaproteobacteria, D_3__Myxococcales, D_4__mle1-27, D_5__uncultured bacterium, D_6__uncultured bacterium	2	0	0	0	0	2	0	0	0	0	0	0	0	0	0	0	0	0	0	0	0	0	0	0	0	0	0	0	0	0	0	0	0	0	0	0	0	0	0	0	0	0	0	0	0	0	0	0
HM272312.1.1336	D_0__Bacteria, D_1__Planctomycetes, D_2__Phycisphaerae, D_3__WD2101 soil group, D_4__uncultured bacterium, D_5__uncultured bacterium, D_6__uncultured bacterium	2	0	0	0	0	0	0	0	0	0	0	0	0	0	0	0	0	0	0	0	0	0	0	0	0	0	0	0	0	0	0	0	0	0	0	0	0	0	0	0	0	0	0	0	0	0	0	0
GQ069769.1.1344	D_0__Bacteria, D_1__Bacteroidetes, D_2__Flavobacteriia, D_3__Flavobacteriales, D_4__Flavobacteriaceae, D_5__Flavobacterium, D_6__uncultured bacterium	197	0	0	0	0	0	0	0	0	0	0	0	0	0	0	0	0	0	0	0	0	0	0	0	197	0	0	0	0	0	0	0	0	0	0	0	0	0	0	0	0	0	0	0	0	0	0	0
JF175323.1.1341	D_0__Bacteria, D_1__Acidobacteria, D_2__Acidobacteria, D_3__Subgroup 4, D_4__Unknown Family, D_5__Blastocatella, D_6__uncultured bacterium	3	0	0	0	0	0	0	0	0	0	0	0	0	0	0	0	0	0	0	0	0	0	0	0	3	0	0	0	0	0	0	0	0	0	0	0	0	0	0	0	0	0	0	0	0	0	0	0
JF178845.1.1357	D_0__Bacteria, D_1__Proteobacteria, D_2__Gammaproteobacteria, D_3__Xanthomonadales, D_4__uncultured, D_5__uncultured bacterium, D_6__uncultured bacterium	34	0	0	0	34	0	0	0	0	0	0	0	0	0	0	0	0	0	0	0	0	0	0	0	0	0	0	0	0	0	0	0	0	0	0	0	0	0	0	0	0	0	0	0	0	0	0	0
JF146465.1.1373	D_0__Bacteria, D_1__Firmicutes, D_2__Bacilli, D_3__Bacillales, D_4__Staphylococcaceae, D_5__Staphylococcus, D_6__uncultured bacterium	7	0	0	0	0	0	0	0	0	0	0	0	0	0	0	0	0	0	0	0	0	0	0	0	0	0	0	0	0	0	0	0	0	0	0	0	0	0	0	0	0	0	0	0	0	0	0	0
EU835411.1.1651	D_0__Bacteria, D_1__Proteobacteria, D_2__Betaproteobacteria, D_3__Methylophilales, D_4__Methylophilaceae, D_5__Methylophilus, D_6__uncultured bacterium	8	0	0	0	0	0	0	0	0	0	0	0	0	0	0	0	0	0	0	0	0	0	0	0	0	0	0	0	0	0	8	0	0	0	0	0	0	0	0	0	0	0	0	0	0	0	0	0
KC000073.1.1349	D_0__Bacteria, D_1__Proteobacteria, D_2__Gammaproteobacteria, D_3__Aeromonadales, D_4__Aeromonadaceae, D_5__Aeromonas, D_6__uncultured bacterium	38	0	0	0	0	0	0	0	0	0	0	0	0	0	0	0	0	0	0	0	0	0	31	0	0	0	0	0	0	0	0	0	0	0	0	0	0	0	0	0	0	0	0	0	0	0	0	0
HM558051.1.1376	D_0__Bacteria, D_1__Proteobacteria, D_2__Gammaproteobacteria, D_3__Enterobacteriales, D_4__Enterobacteriaceae, D_5__Pantoea, D_6__uncultured bacterium	29	0	0	2	0	0	0	0	0	0	0	0	0	0	2	0	0	0	0	0	0	0	0	0	0	0	0	0	0	0	0	0	0	0	0	0	25	0	0	0	0	0	0	0	0	0	0	0
JN177953.1.1512	D_0__Bacteria, D_1__Verrucomicrobia, D_2__Opitutae, D_3__Opitutales, D_4__Opitutaceae, D_5__Opitutus, D_6__uncultured bacterium	10	10	0	0	0	0	0	0	0	0	0	0	0	0	0	0	0	0	0	0	0	0	0	0	0	0	0	0	0	0	0	0	0	0	0	0	0	0	0	0	0	0	0	0	0	0	0	0
KC865724.1.1336	D_0__Bacteria, D_1__Proteobacteria, D_2__Gammaproteobacteria, D_3__Enterobacteriales, D_4__Enterobacteriaceae, D_5__Kluyvera, D_6__uncultured Kluyvera sp.	11	0	0	0	0	0	0	0	0	0	0	0	0	0	11	0	0	0	0	0	0	0	0	0	0	0	0	0	0	0	0	0	0	0	0	0	0	0	0	0	0	0	0	0	0	0	0	0
KM203625.1.1311	D_0__Bacteria, D_1__Proteobacteria, D_2__Gammaproteobacteria, D_3__Xanthomonadales, D_4__Xanthomonadaceae, D_5__Stenotrophomonas, D_6__Stenotrophomonas sp. DMB18	2	0	0	0	0	0	0	0	0	0	0	0	0	0	0	0	0	0	0	0	0	0	0	0	0	0	0	0	0	0	0	0	0	0	0	0	0	0	0	0	0	0	0	0	0	0	0	0
KC107830.1.1441	D_0__Bacteria, D_1__Bacteroidetes, D_2__Flavobacteriia, D_3__Flavobacteriales, D_4__Flavobacteriaceae, D_5__Chryseobacterium, D_6__Chryseobacterium sp. A5	241	0	6	0	0	0	0	0	0	0	0	0	0	0	0	0	0	0	0	0	0	4	0	0	0	0	0	0	0	0	0	0	0	0	0	0	0	0	0	1	0	0	0	0	0	0	0	0
AJ318111.1.1438	D_0__Bacteria, D_1__Proteobacteria, D_2__Alphaproteobacteria, D_3__Rhizobiales, D_4__Hyphomicrobiaceae, D_5__Devosia, D_6__uncultured alpha proteobacterium	16	0	0	0	0	0	0	0	0	0	0	0	0	0	0	0	0	0	0	0	0	0	0	0	0	0	0	0	0	0	0	0	0	0	0	0	0	0	0	0	0	0	0	0	0	0	0	0
AJ275038.1.1439	D_0__Bacteria, D_1__Proteobacteria, D_2__Gammaproteobacteria, D_3__Pseudomonadales, D_4__Moraxellaceae, D_5__Acinetobacter, D_6__Acinetobacter ursingii	450	0	0	0	0	0	0	0	0	0	0	0	0	0	0	0	21	0	0	0	0	5	45	133	0	0	12	3	225	0	0	0	0	0	0	0	0	0	0	0	0	0	0	0	0	0	0	0
JQ660207.1.1486	D_0__Bacteria, D_1__Proteobacteria, D_2__Betaproteobacteria, D_3__Burkholderiales, D_4__Comamonadaceae, D_5__uncultured, D_6__Xylophilus sp. S6-258	2	0	0	0	0	0	0	0	0	0	0	0	0	0	0	0	0	0	0	0	0	0	0	0	2	0	0	0	0	0	0	0	0	0	0	0	0	0	0	0	0	0	0	0	0	0	0	0
Y17152.1.1463	D_0__Bacteria, D_1__Firmicutes, D_2__Bacilli, D_3__Lactobacillales, D_4__Enterococcaceae, D_5__Vagococcus, D_6__Vagococcus lutrae	2	0	0	0	0	0	0	0	0	0	0	0	0	0	0	0	0	0	0	0	0	0	0	0	2	0	0	0	0	0	0	0	0	0	0	0	0	0	0	0	0	0	0	0	0	0	0	0
GU179616.1.1393	D_0__Bacteria, D_1__Proteobacteria, D_2__Gammaproteobacteria, D_3__Pseudomonadales, D_4__Pseudomonadaceae, D_5__Pseudomonas, D_6__uncultured Pseudomonas sp.	10	0	0	0	0	0	0	0	0	0	0	1	1	0	0	0	0	2	0	0	0	0	2	0	0	0	0	0	0	0	0	0	0	0	0	0	0	0	0	0	0	0	0	0	0	0	0	0
JQ799036.1.1347	D_0__Bacteria, D_1__Firmicutes, D_2__Bacilli, D_3__Lactobacillales, D_4__Enterococcaceae, D_5__Vagococcus, D_6__uncultured Vagococcus sp.	9	0	0	0	0	0	0	0	0	0	0	0	0	0	0	0	0	0	0	0	0	0	0	0	0	0	0	0	0	0	0	0	0	0	0	0	0	0	0	0	0	9	0	0	0	0	0	0
EU803518.1.1486	D_0__Bacteria, D_1__Actinobacteria, D_2__Acidimicrobiia, D_3__Acidimicrobiales, D_4__Acidimicrobiaceae, D_5__CL500-29 marine group, D_6__uncultured bacterium	6	0	0	0	0	0	0	0	0	0	0	0	1	0	0	0	0	0	0	0	0	0	0	0	0	0	0	0	1	0	0	0	0	0	0	0	0	1	0	0	2	0	0	0	0	0	0	0
JF154537.1.1353	D_0__Bacteria, D_1__Actinobacteria, D_2__Actinobacteria, D_3__Corynebacteriales, D_4__Corynebacteriaceae, D_5__Corynebacterium 1, D_6__uncultured bacterium	2	0	0	0	0	0	0	0	0	0	0	0	0	0	0	0	0	0	0	0	0	0	0	0	0	0	0	0	0	0	0	0	0	0	0	0	0	0	0	0	0	0	0	0	0	0	0	0
GQ059580.1.1339	D_0__Bacteria, D_1__Actinobacteria, D_2__Actinobacteria, D_3__Corynebacteriales, D_4__Corynebacteriaceae, D_5__Corynebacterium 1, D_6__uncultured bacterium	4	0	0	0	0	0	0	0	0	0	0	0	0	0	0	4	0	0	0	0	0	0	0	0	0	0	0	0	0	0	0	0	0	0	0	0	0	0	0	0	0	0	0	0	0	0	0	0
HQ883963.1.1540	D_0__Bacteria, D_1__Proteobacteria, D_2__Gammaproteobacteria, D_3__Enterobacteriales, D_4__Enterobacteriaceae, D_5__Escherichia-Shigella, D_6__uncultured bacterium	53	8	2	0	1	0	1	0	0	0	0	4	0	0	0	0	3	0	3	1	2	0	0	1	0	1	16	2	0	0	0	0	0	0	0	0	0	0	0	0	0	0	5	0	0	0	0	0
CU924661.1.1341	D_0__Bacteria, D_1__Actinobacteria, D_2__Actinobacteria, D_3__Corynebacteriales, D_4__uncultured, D_5__uncultured bacterium, D_6__uncultured bacterium	31	5	25	0	0	0	0	0	0	0	0	0	0	0	0	0	0	0	0	0	0	0	0	0	0	0	0	0	0	0	0	0	0	0	0	0	0	0	0	0	0	1	0	0	0	0	0	0
HM186263.1.1306	D_0__Bacteria, D_1__Proteobacteria, D_2__Alphaproteobacteria, D_3__Sphingomonadales, D_4__Sphingomonadaceae, D_5__Sphingomonas, D_6__uncultured bacterium	88	0	0	0	0	0	0	0	0	0	0	0	0	0	0	0	0	0	0	0	0	0	0	0	0	2	0	0	0	0	0	0	0	0	0	0	0	0	0	0	27	0	47	0	0	0	0	0
LN570741.1.1368	D_0__Bacteria, D_1__Bacteroidetes, D_2__Flavobacteriia, D_3__Flavobacteriales, D_4__Cryomorphaceae, D_5__Fluviicola, D_6__uncultured bacterium	6	0	0	0	0	0	0	0	0	0	0	0	0	0	0	0	0	0	0	0	0	0	0	0	0	6	0	0	0	0	0	0	0	0	0	0	0	0	0	0	0	0	0	0	0	0	0	0
LN569276.1.1361	D_0__Bacteria, D_1__Actinobacteria, D_2__Actinobacteria, D_3__Micrococcales, D_4__Micrococcaceae, D_5__Arthrobacter, D_6__uncultured bacterium	25	0	0	0	0	0	0	0	0	0	0	0	0	0	0	0	0	0	0	0	0	0	0	0	0	0	0	0	0	0	0	25	0	0	0	0	0	0	0	0	0	0	0	0	0	0	0	0
JF217150.1.1312	D_0__Bacteria, D_1__Proteobacteria, D_2__Alphaproteobacteria, D_3__Rhodospirillales, D_4__Acetobacteraceae, D_5__Endobacter, D_6__uncultured bacterium	13	0	0	0	0	0	0	0	0	0	0	0	0	0	0	0	0	0	0	0	0	0	0	0	0	0	0	0	0	0	0	0	0	0	0	0	0	0	0	0	0	0	0	0	0	0	0	0
KF494453.1.1502	D_0__Bacteria, D_1__Proteobacteria, D_2__Gammaproteobacteria, D_3__Pseudomonadales, D_4__Pseudomonadaceae, D_5__Pseudomonas, D_6__uncultured bacterium	2	0	0	0	0	0	0	0	0	0	0	0	0	0	0	0	0	0	0	0	0	0	0	0	0	0	0	0	0	0	0	0	0	0	0	0	0	0	0	0	0	0	0	0	0	0	0	0
KF067759.1.1364	D_0__Bacteria, D_1__Proteobacteria, D_2__Gammaproteobacteria, D_3__Enterobacteriales, D_4__Enterobacteriaceae, D_5__Escherichia-Shigella, D_6__uncultured bacterium	39	7	1	0	1	5	1	0	0	0	0	5	0	0	0	0	3	0	0	0	2	1	0	1	1	0	3	0	1	0	0	0	0	0	0	0	0	4	1	0	0	0	0	0	0	0	0	0
HQ220154.1.1436	D_0__Bacteria, D_1__Proteobacteria, D_2__Gammaproteobacteria, D_3__Enterobacteriales, D_4__Enterobacteriaceae, D_5__Enterobacter, D_6__Enterobacter hormaechei	9	0	0	0	0	0	0	0	0	0	0	0	0	0	0	0	0	0	0	0	0	0	0	0	9	0	0	0	0	0	0	0	0	0	0	0	0	0	0	0	0	0	0	0	0	0	0	0
EU472782.1.1399	D_0__Bacteria, D_1__Proteobacteria, D_2__Gammaproteobacteria, D_3__Enterobacteriales, D_4__Enterobacteriaceae, D_5__Escherichia-Shigella, D_6__uncultured bacterium	2	0	0	0	0	0	0	0	0	0	0	0	0	0	0	0	0	0	0	1	0	0	0	0	0	0	1	0	0	0	0	0	0	0	0	0	0	0	0	0	0	0	0	0	0	0	0	0
JN208095.1.1409	D_0__Bacteria, D_1__Firmicutes, D_2__Bacilli, D_3__Bacillales, D_4__Bacillaceae, D_5__Bacillus, D_6__Bacillus gibsonii	13	0	0	0	0	0	0	0	0	0	0	0	0	0	0	0	0	0	0	0	0	0	0	10	3	0	0	0	0	0	0	0	0	0	0	0	0	0	0	0	0	0	0	0	0	0	0	0
JX133654.1.1477	D_0__Bacteria, D_1__Proteobacteria, D_2__Alphaproteobacteria, D_3__Rhodospirillales, D_4__DA111, D_5__uncultured bacterium, D_6__uncultured bacterium	96	0	0	0	0	0	0	0	0	0	0	0	0	0	0	0	0	0	0	0	0	0	0	0	0	0	0	0	0	0	0	0	0	0	0	0	0	0	0	0	0	0	0	0	0	0	0	0
AUSA02000014.12085.13545	D_0__Bacteria, D_1__Proteobacteria, D_2__Alphaproteobacteria, D_3__Rhizobiales, D_4__Rhizobiaceae, D_5__Rhizobium, D_6__Rhizobiales bacterium JGI 001012-O08	11	0	0	0	0	0	0	0	0	0	0	0	0	0	0	0	0	0	0	0	0	0	0	0	11	0	0	0	0	0	0	0	0	0	0	0	0	0	0	0	0	0	0	0	0	0	0	0
HQ450133.1.1482	D_0__Bacteria, D_1__Proteobacteria, D_2__Deltaproteobacteria, D_3__Myxococcales, D_4__Polyangiaceae, D_5__Byssovorax, D_6__uncultured bacterium	85	0	0	0	0	0	0	0	0	0	0	0	0	0	0	0	0	0	0	0	0	0	0	0	0	0	0	0	85	0	0	0	0	0	0	0	0	0	0	0	0	0	0	0	0	0	0	0
[truncated: 2,936 more rows]
[truncated: 84 more columns]

## Sheet: 1% Filtered OTU Table
Name	Taxonomy	Combined Abundance	Aeg_BG_1	Aeg_BG_10	Aeg_BG_11	Aeg_BG_12	Aeg_BG_13	Aeg_BG_14	Aeg_BG_15	Aeg_BG_17	Aeg_BG_18	Aeg_BG_19	Aeg_BG_2	Aeg_BG_20	Aeg_BG_22	Aeg_BG_23	Aeg_BG_24	Aeg_BG_3	Aeg_BG_4	Aeg_BG_5	Aeg_BG_6	Aeg_BG_7	Aeg_BG_8	Aeg_G_1	Aeg_G_10	Aeg_G_11	Aeg_G_12	Aeg_G_13	Aeg_G_14	Aeg_G_15	Aeg_G_17	Aeg_G_18	Aeg_G_19	Aeg_G_2	Aeg_G_20	Aeg_G_22	Aeg_G_23	Aeg_G_24	Aeg_G_3	Aeg_G_4	Aeg_G_5	Aeg_G_6	Aeg_G_7	Aeg_G_8	Aeg_Lab_1	Aeg_Lab_10	Aeg_Lab_11	Aeg_Lab_12	Aeg_Lab_13
[truncated: 58 more rows]
[truncated: 84 more columns]
