# Supplementary material for: Microbiome Interaction Networks and Community Structure From Laboratory-Reared and Field-Collected Aedes aegypti, Aedes albopictus, and Culex quinquefasciatus Mosquito Vectors
Source: Front Microbiol. 2018 Sep 10;9:2160. doi: 10.3389/fmicb.2018.02160 (PMC6140713; doi:10.3389/fmicb.2018.02160)
Supplement: TABLE S3 — List of the bacterial taxa present or absent within each species and group which was used to create Venn diagrams (Figure 3A). [file Table_3.XLSX]

## Sheet: All Species
Genus (Aggregated)	Taxonomy	Common to All	Culex & Alb	Culex & Aed	Alb & Aed	Cul	Alb	Aed
Rhizobium	D_0__Bacteria, D_1__Proteobacteria, D_2__Alphaproteobacteria, D_3__Rhizobiales, D_4__Rhizobiaceae, D_5__Rhizobium	0	0	0	0	0	0	1
Simplicispira	D_0__Bacteria, D_1__Proteobacteria, D_2__Betaproteobacteria, D_3__Burkholderiales, D_4__Comamonadaceae, D_5__Simplicispira	0	0	0	0	0	0	1
Massilia	D_0__Bacteria, D_1__Proteobacteria, D_2__Betaproteobacteria, D_3__Burkholderiales, D_4__Oxalobacteraceae, D_5__Massilia	0	0	0	0	0	0	1
Chromobacterium	D_0__Bacteria, D_1__Proteobacteria, D_2__Betaproteobacteria, D_3__Neisseriales, D_4__Neisseriaceae, D_5__Chromobacterium	0	0	0	0	0	0	1
uncultured Spirochaetaceae	D_0__Bacteria, D_1__Spirochaetae, D_2__Spirochaetes, D_3__Spirochaetales, D_4__Spirochaetaceae, D_5__uncultured	1	1	1	1	1	1	1
Sphingobacterium	D_0__Bacteria, D_1__Bacteroidetes, D_2__Sphingobacteriia, D_3__Sphingobacteriales, D_4__Sphingobacteriaceae, D_5__Sphingobacterium	1	1	1	1	1	1	1
Salmonella	D_0__Bacteria, D_1__Proteobacteria, D_2__Gammaproteobacteria, D_3__Enterobacteriales, D_4__Enterobacteriaceae, D_5__Salmonella	1	1	1	1	1	1	1
Acinetobacter	D_0__Bacteria, D_1__Proteobacteria, D_2__Gammaproteobacteria, D_3__Pseudomonadales, D_4__Moraxellaceae, D_5__Acinetobacter	0	1	0	0	1	1	0
Thauera	D_0__Bacteria, D_1__Proteobacteria, D_2__Betaproteobacteria, D_3__Rhodocyclales, D_4__Rhodocyclaceae, D_5__Thauera	1	1	1	1	1	1	1
Acidovorax	D_0__Bacteria, D_1__Proteobacteria, D_2__Betaproteobacteria, D_3__Burkholderiales, D_4__Comamonadaceae, D_5__Acidovorax	1	1	1	1	1	1	1
Romboutsia	D_0__Bacteria, D_1__Firmicutes, D_2__Clostridia, D_3__Clostridiales, D_4__Peptostreptococcaceae, D_5__Romboutsia	0	0	0	1	0	1	1
Kluyvera	D_0__Bacteria, D_1__Proteobacteria, D_2__Gammaproteobacteria, D_3__Enterobacteriales, D_4__Enterobacteriaceae, D_5__Kluyvera	1	1	1	1	1	1	1
Cedecea	D_0__Bacteria, D_1__Proteobacteria, D_2__Gammaproteobacteria, D_3__Enterobacteriales, D_4__Enterobacteriaceae, D_5__Cedecea	1	1	1	1	1	1	1
uncultured Enterobacteriaceae	D_0__Bacteria, D_1__Proteobacteria, D_2__Gammaproteobacteria, D_3__Enterobacteriales, D_4__Enterobacteriaceae, D_5__uncultured bacterium	1	1	1	1	1	1	1
Clostridium sensu stricto 1	D_0__Bacteria, D_1__Firmicutes, D_2__Clostridia, D_3__Clostridiales, D_4__Clostridiaceae 1, D_5__Clostridium sensu stricto 1	0	0	0	1	0	1	1
Clostridium sensu stricto 18	D_0__Bacteria, D_1__Firmicutes, D_2__Clostridia, D_3__Clostridiales, D_4__Clostridiaceae 1, D_5__Clostridium sensu stricto 18	0	0	0	1	0	1	1
Escherichia-Shigella	D_0__Bacteria, D_1__Proteobacteria, D_2__Gammaproteobacteria, D_3__Enterobacteriales, D_4__Enterobacteriaceae, D_5__Escherichia-Shigella	1	1	1	1	1	1	1
Enterobacter	D_0__Bacteria, D_1__Proteobacteria, D_2__Gammaproteobacteria, D_3__Enterobacteriales, D_4__Enterobacteriaceae, D_5__Enterobacter	1	1	1	1	1	1	1
Aeromonas	D_0__Bacteria, D_1__Proteobacteria, D_2__Gammaproteobacteria, D_3__Aeromonadales, D_4__Aeromonadaceae, D_5__Aeromonas	0	1	0	0	1	1	0
Leucobacter	D_0__Bacteria, D_1__Actinobacteria, D_2__Actinobacteria, D_3__Micrococcales, D_4__Microbacteriaceae, D_5__Leucobacter	0	1	0	0	1	1	0
uncultured Gammaproteobacteria	D_0__Bacteria, D_1__Proteobacteria, D_2__Gammaproteobacteria, D_3__B38, D_4__uncultured bacterium, D_5__uncultured bacterium	1	1	1	1	1	1	1
Pantoea	D_0__Bacteria, D_1__Proteobacteria, D_2__Gammaproteobacteria, D_3__Enterobacteriales, D_4__Enterobacteriaceae, D_5__Pantoea	1	1	1	1	1	1	1
Dysgonomonas	D_0__Bacteria, D_1__Bacteroidetes, D_2__Bacteroidia, D_3__Bacteroidales, D_4__Porphyromonadaceae, D_5__Dysgonomonas	0	1	0	0	1	1	0
Burkholderia	D_0__Bacteria, D_1__Proteobacteria, D_2__Betaproteobacteria, D_3__Burkholderiales, D_4__Burkholderiaceae, D_5__Burkholderia	0	0	0	1	0	1	1
Asaia	D_0__Bacteria, D_1__Proteobacteria, D_2__Alphaproteobacteria, D_3__Rhodospirillales, D_4__Acetobacteraceae, D_5__Asaia	1	1	1	1	1	1	1
Chryseobacterium	D_0__Bacteria, D_1__Bacteroidetes, D_2__Flavobacteriia, D_3__Flavobacteriales, D_4__Flavobacteriaceae, D_5__Chryseobacterium	1	1	1	1	1	1	1
Tatumella	D_0__Bacteria, D_1__Proteobacteria, D_2__Gammaproteobacteria, D_3__Enterobacteriales, D_4__Enterobacteriaceae, D_5__Tatumella	1	1	1	1	1	1	1
Pseudomonas	D_0__Bacteria, D_1__Proteobacteria, D_2__Gammaproteobacteria, D_3__Pseudomonadales, D_4__Pseudomonadaceae, D_5__Pseudomonas	1	1	1	1	1	1	1
Shewanella	D_0__Bacteria, D_1__Proteobacteria, D_2__Gammaproteobacteria, D_3__Alteromonadales, D_4__Shewanellaceae, D_5__Shewanella	1	1	1	1	1	1	1
Serratia	D_0__Bacteria, D_1__Proteobacteria, D_2__Gammaproteobacteria, D_3__Enterobacteriales, D_4__Enterobacteriaceae, D_5__Serratia	1	1	1	1	1	1	1
Zymobacter	D_0__Bacteria, D_1__Proteobacteria, D_2__Gammaproteobacteria, D_3__Oceanospirillales, D_4__Halomonadaceae, D_5__Zymobacter	1	1	1	1	1	1	1
Wolbachia	D_0__Bacteria, D_1__Proteobacteria, D_2__Alphaproteobacteria, D_3__Rickettsiales, D_4__Anaplasmataceae, D_5__Wolbachia	1	1	1	1	1	1	1

## Sheet: Alb
Genus (Aggregated)	Taxonomy	Common to All	BG & G	BG & Lab	G and Lab	BG	G	Lab
Leucobacter	D_0__Bacteria, D_1__Actinobacteria, D_2__Actinobacteria, D_3__Micrococcales, D_4__Microbacteriaceae, D_5__Leucobacter	0	0	0	0	0	0	1
Dysgonomonas	D_0__Bacteria, D_1__Bacteroidetes, D_2__Bacteroidia, D_3__Bacteroidales, D_4__Porphyromonadaceae, D_5__Dysgonomonas	1	1	1	1	1	1	1
Chryseobacterium	D_0__Bacteria, D_1__Bacteroidetes, D_2__Flavobacteriia, D_3__Flavobacteriales, D_4__Flavobacteriaceae, D_5__Chryseobacterium	1	1	1	1	1	1	1
uncultured bacterium-1	D_0__Bacteria, D_1__Cyanobacteria, D_2__Cyanobacteria, D_3__SubsectionIII, D_4__FamilyI, D_5__uncultured bacterium	0	0	0	0	1	0	0
Asaia	D_0__Bacteria, D_1__Proteobacteria, D_2__Alphaproteobacteria, D_3__Rhodospirillales, D_4__Acetobacteraceae, D_5__Asaia	1	1	1	1	1	1	1
Wolbachia	D_0__Bacteria, D_1__Proteobacteria, D_2__Alphaproteobacteria, D_3__Rickettsiales, D_4__Anaplasmataceae, D_5__Wolbachia	1	1	1	1	1	1	1
Burkholderia	D_0__Bacteria, D_1__Proteobacteria, D_2__Betaproteobacteria, D_3__Burkholderiales, D_4__Burkholderiaceae, D_5__Burkholderia	0	0	0	0	1	0	0
Comamonas	D_0__Bacteria, D_1__Proteobacteria, D_2__Betaproteobacteria, D_3__Burkholderiales, D_4__Comamonadaceae, D_5__Comamonas	0	0	1	0	1	0	1
Aeromonas	D_0__Bacteria, D_1__Proteobacteria, D_2__Gammaproteobacteria, D_3__Aeromonadales, D_4__Aeromonadaceae, D_5__Aeromonas	1	1	1	1	1	1	1
Shewanella	D_0__Bacteria, D_1__Proteobacteria, D_2__Gammaproteobacteria, D_3__Alteromonadales, D_4__Shewanellaceae, D_5__Shewanella	1	1	1	1	1	1	1
uncultured bacterium-2	D_0__Bacteria, D_1__Proteobacteria, D_2__Gammaproteobacteria, D_3__B38, D_4__uncultured bacterium, D_5__uncultured bacterium	1	1	1	1	1	1	1
Enterobacter	D_0__Bacteria, D_1__Proteobacteria, D_2__Gammaproteobacteria, D_3__Enterobacteriales, D_4__Enterobacteriaceae, D_5__Enterobacter	1	1	1	1	1	1	1
Pantoea	D_0__Bacteria, D_1__Proteobacteria, D_2__Gammaproteobacteria, D_3__Enterobacteriales, D_4__Enterobacteriaceae, D_5__Pantoea	0	1	0	0	1	1	0
Serratia	D_0__Bacteria, D_1__Proteobacteria, D_2__Gammaproteobacteria, D_3__Enterobacteriales, D_4__Enterobacteriaceae, D_5__Serratia	1	1	1	1	1	1	1
Tatumella	D_0__Bacteria, D_1__Proteobacteria, D_2__Gammaproteobacteria, D_3__Enterobacteriales, D_4__Enterobacteriaceae, D_5__Tatumella	1	1	1	1	1	1	1
Zymobacter	D_0__Bacteria, D_1__Proteobacteria, D_2__Gammaproteobacteria, D_3__Oceanospirillales, D_4__Halomonadaceae, D_5__Zymobacter	1	1	1	1	1	1	1
Pseudomonas	D_0__Bacteria, D_1__Proteobacteria, D_2__Gammaproteobacteria, D_3__Pseudomonadales, D_4__Pseudomonadaceae, D_5__Pseudomonas	1	1	1	1	1	1	1

## Sheet: Aeg
Genus (Aggregated)	Taxonomy	Common to All	BG & G	BG & Lab	G and Lab	BG	G	Lab
Corynebacterium 1	D_0__Bacteria, D_1__Actinobacteria, D_2__Actinobacteria, D_3__Corynebacteriales, D_4__Corynebacteriaceae, D_5__Corynebacterium 1	1	1	1	1	1	1	1
Staphylococcus	D_0__Bacteria, D_1__Firmicutes, D_2__Bacilli, D_3__Bacillales, D_4__Staphylococcaceae, D_5__Staphylococcus	1	1	1	1	1	1	1
Aerococcus	D_0__Bacteria, D_1__Firmicutes, D_2__Bacilli, D_3__Lactobacillales, D_4__Aerococcaceae, D_5__Aerococcus	1	1	1	1	1	1	1
Enterococcus	D_0__Bacteria, D_1__Firmicutes, D_2__Bacilli, D_3__Lactobacillales, D_4__Enterococcaceae, D_5__Enterococcus	1	1	1	1	1	1	1
Clostridium sensu stricto 1	D_0__Bacteria, D_1__Firmicutes, D_2__Clostridia, D_3__Clostridiales, D_4__Clostridiaceae 1, D_5__Clostridium sensu stricto 1	1	1	1	1	1	1	1
Clostridium sensu stricto 18	D_0__Bacteria, D_1__Firmicutes, D_2__Clostridia, D_3__Clostridiales, D_4__Clostridiaceae 1, D_5__Clostridium sensu stricto 18	1	1	1	1	1	1	1
Romboutsia	D_0__Bacteria, D_1__Firmicutes, D_2__Clostridia, D_3__Clostridiales, D_4__Peptostreptococcaceae, D_5__Romboutsia	1	1	1	1	1	1	1
Rhizobium	D_0__Bacteria, D_1__Proteobacteria, D_2__Alphaproteobacteria, D_3__Rhizobiales, D_4__Rhizobiaceae, D_5__Rhizobium	0	0	0	1	0	1	1
Paracocccus	D_0__Bacteria, D_1__Proteobacteria, D_2__Alphaproteobacteria, D_3__Rhodobacterales, D_4__Rhodobacteraceae, D_5__Paracocccus	0	1	0	0	1	1	0
Acetobacteraceae	D_0__Bacteria, D_1__Proteobacteria, D_2__Alphaproteobacteria, D_3__Rhodospirillales, D_4__Acetobacteraceae,	0	0	0	1	0	1	1
Asaia	D_0__Bacteria, D_1__Proteobacteria, D_2__Alphaproteobacteria, D_3__Rhodospirillales, D_4__Acetobacteraceae, D_5__Asaia	1	1	1	1	1	1	1
Wolbachia	D_0__Bacteria, D_1__Proteobacteria, D_2__Alphaproteobacteria, D_3__Rickettsiales, D_4__Anaplasmataceae, D_5__Wolbachia	0	0	0	0	0	1	0
Burkholderia	D_0__Bacteria, D_1__Proteobacteria, D_2__Betaproteobacteria, D_3__Burkholderiales, D_4__Burkholderiaceae, D_5__Burkholderia	1	1	1	1	1	1	1
Acidovorax	D_0__Bacteria, D_1__Proteobacteria, D_2__Betaproteobacteria, D_3__Burkholderiales, D_4__Comamonadaceae, D_5__Acidovorax	1	1	1	1	1	1	1
Comamonas	D_0__Bacteria, D_1__Proteobacteria, D_2__Betaproteobacteria, D_3__Burkholderiales, D_4__Comamonadaceae, D_5__Comamonas	1	1	1	1	1	1	1
Delftia	D_0__Bacteria, D_1__Proteobacteria, D_2__Betaproteobacteria, D_3__Burkholderiales, D_4__Comamonadaceae, D_5__Delftia	1	1	1	1	1	1	1
Simplicispira	D_0__Bacteria, D_1__Proteobacteria, D_2__Betaproteobacteria, D_3__Burkholderiales, D_4__Comamonadaceae, D_5__Simplicispira	0	0	0	1	0	1	1
Massilia	D_0__Bacteria, D_1__Proteobacteria, D_2__Betaproteobacteria, D_3__Burkholderiales, D_4__Oxalobacteraceae, D_5__Massilia	0	0	0	1	0	1	1
Tepidiphilus	D_0__Bacteria, D_1__Proteobacteria, D_2__Betaproteobacteria, D_3__Hydrogenophilales, D_4__Hydrogenophilaceae, D_5__Tepidiphilus	0	1	0	0	1	1	0
Chromobacterium	D_0__Bacteria, D_1__Proteobacteria, D_2__Betaproteobacteria, D_3__Neisseriales, D_4__Neisseriaceae, D_5__Chromobacterium	0	0	0	0	1	0	0
Thauera	D_0__Bacteria, D_1__Proteobacteria, D_2__Betaproteobacteria, D_3__Rhodocyclales, D_4__Rhodocyclaceae, D_5__Thauera	1	1	1	1	1	1	1
Uliginosibacterium	D_0__Bacteria, D_1__Proteobacteria, D_2__Betaproteobacteria, D_3__Rhodocyclales, D_4__Rhodocyclaceae, D_5__Uliginosibacterium	0	0	0	0	0	1	0
uncultured bacterium-1	D_0__Bacteria, D_1__Proteobacteria, D_2__Gammaproteobacteria, D_3__B38, D_4__uncultured bacterium, D_5__uncultured bacterium	1	1	1	1	1	1	1
Cedecea	D_0__Bacteria, D_1__Proteobacteria, D_2__Gammaproteobacteria, D_3__Enterobacteriales, D_4__Enterobacteriaceae, D_5__Cedecea	1	1	1	1	1	1	1
Citrobacter	D_0__Bacteria, D_1__Proteobacteria, D_2__Gammaproteobacteria, D_3__Enterobacteriales, D_4__Enterobacteriaceae, D_5__Citrobacter	0	0	0	1	0	1	1
Enterobacter	D_0__Bacteria, D_1__Proteobacteria, D_2__Gammaproteobacteria, D_3__Enterobacteriales, D_4__Enterobacteriaceae, D_5__Enterobacter	1	1	1	1	1	1	1
Escherichia-Shigella	D_0__Bacteria, D_1__Proteobacteria, D_2__Gammaproteobacteria, D_3__Enterobacteriales, D_4__Enterobacteriaceae, D_5__Escherichia-Shigella	1	1	1	1	1	1	1
Hafnia	D_0__Bacteria, D_1__Proteobacteria, D_2__Gammaproteobacteria, D_3__Enterobacteriales, D_4__Enterobacteriaceae, D_5__Hafnia	1	1	1	1	1	1	1
Kluyvera	D_0__Bacteria, D_1__Proteobacteria, D_2__Gammaproteobacteria, D_3__Enterobacteriales, D_4__Enterobacteriaceae, D_5__Kluyvera	1	1	1	1	1	1	1
Pantoea	D_0__Bacteria, D_1__Proteobacteria, D_2__Gammaproteobacteria, D_3__Enterobacteriales, D_4__Enterobacteriaceae, D_5__Pantoea	1	1	1	1	1	1	1
Salmonella	D_0__Bacteria, D_1__Proteobacteria, D_2__Gammaproteobacteria, D_3__Enterobacteriales, D_4__Enterobacteriaceae, D_5__Salmonella	1	1	1	1	1	1	1
Serratia	D_0__Bacteria, D_1__Proteobacteria, D_2__Gammaproteobacteria, D_3__Enterobacteriales, D_4__Enterobacteriaceae, D_5__Serratia	1	1	1	1	1	1	1
Tatumella	D_0__Bacteria, D_1__Proteobacteria, D_2__Gammaproteobacteria, D_3__Enterobacteriales, D_4__Enterobacteriaceae, D_5__Tatumella	1	1	1	1	1	1	1
uncultured bacterium-2	D_0__Bacteria, D_1__Proteobacteria, D_2__Gammaproteobacteria, D_3__Enterobacteriales, D_4__Enterobacteriaceae, D_5__uncultured bacterium	1	1	1	1	1	1	1
Zymobacter	D_0__Bacteria, D_1__Proteobacteria, D_2__Gammaproteobacteria, D_3__Oceanospirillales, D_4__Halomonadaceae, D_5__Zymobacter	1	1	1	1	1	1	1
Moraxella	D_0__Bacteria, D_1__Proteobacteria, D_2__Gammaproteobacteria, D_3__Pseudomonadales, D_4__Moraxellaceae, D_5__Moraxella	1	1	1	1	1	1	1
Pseudomonas	D_0__Bacteria, D_1__Proteobacteria, D_2__Gammaproteobacteria, D_3__Pseudomonadales, D_4__Pseudomonadaceae, D_5__Pseudomonas	1	1	1	1	1	1	1
Xanthomonadaceae	D_0__Bacteria, D_1__Proteobacteria, D_2__Gammaproteobacteria, D_3__Xanthomonadales, D_4__Xanthomonadaceae,	1	1	1	1	1	1	1
uncultured bacterium-3	D_0__Bacteria, D_1__Saccharibacteria, D_2__uncultured bacterium, D_3__uncultured bacterium, D_4__uncultured bacterium, D_5__uncultured bacterium	0	0	0	0	0	0	1

## Sheet: Cul
Genus (Aggregated)	Taxonomy	Common to All	BG & G	BG & Lab	G and Lab	BG	G	Lab
Leucobacter	D_0__Bacteria, D_1__Actinobacteria, D_2__Actinobacteria, D_3__Micrococcales, D_4__Microbacteriaceae, D_5__Leucobacter	0	0	0	0	0	0	1
Elizabethkingia	D_0__Bacteria, D_1__Bacteroidetes, D_2__Flavobacteriia, D_3__Flavobacteriales, D_4__Flavobacteriaceae, D_5__Elizabethkingia	0	0	0	0	0	0	1
Sphingobacterium	D_0__Bacteria, D_1__Bacteroidetes, D_2__Sphingobacteriia, D_3__Sphingobacteriales, D_4__Sphingobacteriaceae, D_5__Sphingobacterium	0	0	0	1	0	1	1
Fructobacillus	D_0__Bacteria, D_1__Firmicutes, D_2__Bacilli, D_3__Lactobacillales, D_4__Leuconostocaceae, D_5__Fructobacillus	0	0	0	0	1	0	0
Asaia	D_0__Bacteria, D_1__Proteobacteria, D_2__Alphaproteobacteria, D_3__Rhodospirillales, D_4__Acetobacteraceae, D_5__Asaia	0	1	0	0	1	1	0
Wolbachia	D_0__Bacteria, D_1__Proteobacteria, D_2__Alphaproteobacteria, D_3__Rickettsiales, D_4__Anaplasmataceae, D_5__Wolbachia	1	1	1	1	1	1	1
Aeromonas	D_0__Bacteria, D_1__Proteobacteria, D_2__Gammaproteobacteria, D_3__Aeromonadales, D_4__Aeromonadaceae, D_5__Aeromonas	1	1	1	1	1	1	1
Shewanella	D_0__Bacteria, D_1__Proteobacteria, D_2__Gammaproteobacteria, D_3__Alteromonadales, D_4__Shewanellaceae, D_5__Shewanella	1	1	1	1	1	1	1
Pantoea	D_0__Bacteria, D_1__Proteobacteria, D_2__Gammaproteobacteria, D_3__Enterobacteriales, D_4__Enterobacteriaceae, D_5__Pantoea	1	1	1	1	1	1	1
Serratia	D_0__Bacteria, D_1__Proteobacteria, D_2__Gammaproteobacteria, D_3__Enterobacteriales, D_4__Enterobacteriaceae, D_5__Serratia	1	1	1	1	1	1	1
Tatumella	D_0__Bacteria, D_1__Proteobacteria, D_2__Gammaproteobacteria, D_3__Enterobacteriales, D_4__Enterobacteriaceae, D_5__Tatumella	0	1	0	0	1	1	0
Zymobacter	D_0__Bacteria, D_1__Proteobacteria, D_2__Gammaproteobacteria, D_3__Oceanospirillales, D_4__Halomonadaceae, D_5__Zymobacter	1	1	1	1	1	1	1
Acinetobacter	D_0__Bacteria, D_1__Proteobacteria, D_2__Gammaproteobacteria, D_3__Pseudomonadales, D_4__Moraxellaceae, D_5__Acinetobacter	1	1	1	1	1	1	1
Pseudomonas	D_0__Bacteria, D_1__Proteobacteria, D_2__Gammaproteobacteria, D_3__Pseudomonadales, D_4__Pseudomonadaceae, D_5__Pseudomonas	1	1	1	1	1	1	1
Stenotrophomonas	D_0__Bacteria, D_1__Proteobacteria, D_2__Gammaproteobacteria, D_3__Xanthomonadales, D_4__Xanthomonadaceae, D_5__Stenotrophomonas	0	0	1	0	1	0	1
uncultured	D_0__Bacteria, D_1__Spirochaetae, D_2__Spirochaetes, D_3__Spirochaetales, D_4__Spirochaetaceae, D_5__uncultured	0	0	0	0	1	0	0

## Sheet: BG
Genus (Aggregated)	Taxonomy	Common to All	Culex & Alb	Culex & Aeg	Alb & Aeg	Cul	Alb	Aeg
Dysgonomonas	D_0__Bacteria, D_1__Bacteroidetes, D_2__Bacteroidia, D_3__Bacteroidales, D_4__Porphyromonadaceae, D_5__Dysgonomonas	0	0	0	0	0	1	0
uncultured bacterium-1	D_0__Bacteria, D_1__Cyanobacteria, D_2__Cyanobacteria, D_3__SubsectionIII, D_4__FamilyI, D_5__uncultured bacterium	0	0	0	0	0	1	0
Fructobacillus	D_0__Bacteria, D_1__Firmicutes, D_2__Bacilli, D_3__Lactobacillales, D_4__Leuconostocaceae, D_5__Fructobacillus	0	0	0	0	1	0	0
Clostridium sensu stricto 1	D_0__Bacteria, D_1__Firmicutes, D_2__Clostridia, D_3__Clostridiales, D_4__Clostridiaceae 1, D_5__Clostridium sensu stricto 1	0	0	0	1	0	1	1
Clostridium sensu stricto 18	D_0__Bacteria, D_1__Firmicutes, D_2__Clostridia, D_3__Clostridiales, D_4__Clostridiaceae 1, D_5__Clostridium sensu stricto 18	0	0	0	1	0	1	1
Romboutsia	D_0__Bacteria, D_1__Firmicutes, D_2__Clostridia, D_3__Clostridiales, D_4__Peptostreptococcaceae, D_5__Romboutsia	0	0	0	1	0	1	1
Asaia	D_0__Bacteria, D_1__Proteobacteria, D_2__Alphaproteobacteria, D_3__Rhodospirillales, D_4__Acetobacteraceae, D_5__Asaia	1	1	1	1	1	1	1
Wolbachia	D_0__Bacteria, D_1__Proteobacteria, D_2__Alphaproteobacteria, D_3__Rickettsiales, D_4__Anaplasmataceae, D_5__Wolbachia	1	1	1	1	1	1	1
Burkholderia	D_0__Bacteria, D_1__Proteobacteria, D_2__Betaproteobacteria, D_3__Burkholderiales, D_4__Burkholderiaceae, D_5__Burkholderia	0	0	0	1	0	1	1
Delftia	D_0__Bacteria, D_1__Proteobacteria, D_2__Betaproteobacteria, D_3__Burkholderiales, D_4__Comamonadaceae, D_5__Delftia	0	0	0	1	0	1	1
Chromobacterium	D_0__Bacteria, D_1__Proteobacteria, D_2__Betaproteobacteria, D_3__Neisseriales, D_4__Neisseriaceae, D_5__Chromobacterium	0	0	0	0	0	0	1
Shewanella	D_0__Bacteria, D_1__Proteobacteria, D_2__Gammaproteobacteria, D_3__Alteromonadales, D_4__Shewanellaceae, D_5__Shewanella	1	1	1	1	1	1	1
uncultured bacterium-2	D_0__Bacteria, D_1__Proteobacteria, D_2__Gammaproteobacteria, D_3__B38, D_4__uncultured bacterium, D_5__uncultured bacterium	1	1	1	1	1	1	1
Enterobacter	D_0__Bacteria, D_1__Proteobacteria, D_2__Gammaproteobacteria, D_3__Enterobacteriales, D_4__Enterobacteriaceae, D_5__Enterobacter	1	1	1	1	1	1	1
Escherichia-Shigella	D_0__Bacteria, D_1__Proteobacteria, D_2__Gammaproteobacteria, D_3__Enterobacteriales, D_4__Enterobacteriaceae, D_5__Escherichia-Shigella	1	1	1	1	1	1	1
Pantoea	D_0__Bacteria, D_1__Proteobacteria, D_2__Gammaproteobacteria, D_3__Enterobacteriales, D_4__Enterobacteriaceae, D_5__Pantoea	0	0	0	1	0	1	1
Salmonella	D_0__Bacteria, D_1__Proteobacteria, D_2__Gammaproteobacteria, D_3__Enterobacteriales, D_4__Enterobacteriaceae, D_5__Salmonella	1	1	1	1	1	1	1
Serratia	D_0__Bacteria, D_1__Proteobacteria, D_2__Gammaproteobacteria, D_3__Enterobacteriales, D_4__Enterobacteriaceae, D_5__Serratia	1	1	1	1	1	1	1
Tatumella	D_0__Bacteria, D_1__Proteobacteria, D_2__Gammaproteobacteria, D_3__Enterobacteriales, D_4__Enterobacteriaceae, D_5__Tatumella	1	1	1	1	1	1	1
Zymobacter	D_0__Bacteria, D_1__Proteobacteria, D_2__Gammaproteobacteria, D_3__Oceanospirillales, D_4__Halomonadaceae, D_5__Zymobacter	1	1	1	1	1	1	1
Acinetobacter	D_0__Bacteria, D_1__Proteobacteria, D_2__Gammaproteobacteria, D_3__Pseudomonadales, D_4__Moraxellaceae, D_5__Acinetobacter	0	1	0	0	1	1	0
Pseudomonas	D_0__Bacteria, D_1__Proteobacteria, D_2__Gammaproteobacteria, D_3__Pseudomonadales, D_4__Pseudomonadaceae, D_5__Pseudomonas	1	1	1	1	1	1	1
uncultured	D_0__Bacteria, D_1__Spirochaetae, D_2__Spirochaetes, D_3__Spirochaetales, D_4__Spirochaetaceae, D_5__uncultured	0	1	0	0	1	1	0

## Sheet: G
Genus (Aggregated)	Taxonomy	Common to All	Culex & Alb	Culex & Aed	Alb & Aed	Cul	Alb	Aed
Staphylococcus	D_0__Bacteria, D_1__Firmicutes, D_2__Bacilli, D_3__Bacillales, D_4__Staphylococcaceae, D_5__Staphylococcus	0	0	0	0	0	0	1
Aerococcus	D_0__Bacteria, D_1__Firmicutes, D_2__Bacilli, D_3__Lactobacillales, D_4__Aerococcaceae, D_5__Aerococcus	1	1	1	1	1	1	1
Enterococcus	D_0__Bacteria, D_1__Firmicutes, D_2__Bacilli, D_3__Lactobacillales, D_4__Enterococcaceae, D_5__Enterococcus	0	0	0	0	0	0	1
Clostridium sensu stricto 1	D_0__Bacteria, D_1__Firmicutes, D_2__Clostridia, D_3__Clostridiales, D_4__Clostridiaceae 1, D_5__Clostridium sensu stricto 1	0	0	0	0	0	0	1
Clostridium sensu stricto 18	D_0__Bacteria, D_1__Firmicutes, D_2__Clostridia, D_3__Clostridiales, D_4__Clostridiaceae 1, D_5__Clostridium sensu stricto 18	0	0	0	0	0	0	1
Romboutsia	D_0__Bacteria, D_1__Firmicutes, D_2__Clostridia, D_3__Clostridiales, D_4__Peptostreptococcaceae, D_5__Romboutsia	0	0	0	0	0	0	1
Rhizobium	D_0__Bacteria, D_1__Proteobacteria, D_2__Alphaproteobacteria, D_3__Rhizobiales, D_4__Rhizobiaceae, D_5__Rhizobium	0	0	0	0	0	0	1
Asaia	D_0__Bacteria, D_1__Proteobacteria, D_2__Alphaproteobacteria, D_3__Rhodospirillales, D_4__Acetobacteraceae, D_5__Asaia	1	1	1	1	1	1	1
Wolbachia	D_0__Bacteria, D_1__Proteobacteria, D_2__Alphaproteobacteria, D_3__Rickettsiales, D_4__Anaplasmataceae, D_5__Wolbachia	1	1	1	1	1	1	1
Burkholderia	D_0__Bacteria, D_1__Proteobacteria, D_2__Betaproteobacteria, D_3__Burkholderiales, D_4__Burkholderiaceae, D_5__Burkholderia	0	0	0	0	0	0	1
Acidovorax	D_0__Bacteria, D_1__Proteobacteria, D_2__Betaproteobacteria, D_3__Burkholderiales, D_4__Comamonadaceae, D_5__Acidovorax	0	0	0	1	0	1	1
Delftia	D_0__Bacteria, D_1__Proteobacteria, D_2__Betaproteobacteria, D_3__Burkholderiales, D_4__Comamonadaceae, D_5__Delftia	0	0	0	0	0	0	1
Simplicispira	D_0__Bacteria, D_1__Proteobacteria, D_2__Betaproteobacteria, D_3__Burkholderiales, D_4__Comamonadaceae, D_5__Simplicispira	0	0	0	0	0	0	1
Massilia	D_0__Bacteria, D_1__Proteobacteria, D_2__Betaproteobacteria, D_3__Burkholderiales, D_4__Oxalobacteraceae, D_5__Massilia	0	0	0	0	0	0	1
Thauera	D_0__Bacteria, D_1__Proteobacteria, D_2__Betaproteobacteria, D_3__Rhodocyclales, D_4__Rhodocyclaceae, D_5__Thauera	1	1	1	1	1	1	1
Uliginosibacterium	D_0__Bacteria, D_1__Proteobacteria, D_2__Betaproteobacteria, D_3__Rhodocyclales, D_4__Rhodocyclaceae, D_5__Uliginosibacterium	0	0	0	0	0	0	1
Aeromonas	D_0__Bacteria, D_1__Proteobacteria, D_2__Gammaproteobacteria, D_3__Aeromonadales, D_4__Aeromonadaceae, D_5__Aeromonas	0	1	0	0	1	1	0
Shewanella	D_0__Bacteria, D_1__Proteobacteria, D_2__Gammaproteobacteria, D_3__Alteromonadales, D_4__Shewanellaceae, D_5__Shewanella	1	1	1	1	1	1	1
Enterobacter	D_0__Bacteria, D_1__Proteobacteria, D_2__Gammaproteobacteria, D_3__Enterobacteriales, D_4__Enterobacteriaceae, D_5__Enterobacter	1	1	1	1	1	1	1
Escherichia-Shigella	D_0__Bacteria, D_1__Proteobacteria, D_2__Gammaproteobacteria, D_3__Enterobacteriales, D_4__Enterobacteriaceae, D_5__Escherichia-Shigella	1	1	1	1	1	1	1
Pantoea	D_0__Bacteria, D_1__Proteobacteria, D_2__Gammaproteobacteria, D_3__Enterobacteriales, D_4__Enterobacteriaceae, D_5__Pantoea	1	1	1	1	1	1	1
Serratia	D_0__Bacteria, D_1__Proteobacteria, D_2__Gammaproteobacteria, D_3__Enterobacteriales, D_4__Enterobacteriaceae, D_5__Serratia	1	1	1	1	1	1	1
Tatumella	D_0__Bacteria, D_1__Proteobacteria, D_2__Gammaproteobacteria, D_3__Enterobacteriales, D_4__Enterobacteriaceae, D_5__Tatumella	1	1	1	1	1	1	1
Zymobacter	D_0__Bacteria, D_1__Proteobacteria, D_2__Gammaproteobacteria, D_3__Oceanospirillales, D_4__Halomonadaceae, D_5__Zymobacter	1	1	1	1	1	1	1
Pseudomonas	D_0__Bacteria, D_1__Proteobacteria, D_2__Gammaproteobacteria, D_3__Pseudomonadales, D_4__Pseudomonadaceae, D_5__Pseudomonas	1	1	1	1	1	1	1
Xanthomonadaceae	D_0__Bacteria, D_1__Proteobacteria, D_2__Gammaproteobacteria, D_3__Xanthomonadales, D_4__Xanthomonadaceae,	0	0	0	0	0	0	1

## Sheet: Lab
Genus (Aggregated)	Taxonomy	Common to All	Culex & Alb	Culex & Aed	Alb & Aed	Cul	Alb	Aed
Leucobacter	D_0__Bacteria, D_1__Actinobacteria, D_2__Actinobacteria, D_3__Micrococcales, D_4__Microbacteriaceae, D_5__Leucobacter	0	1	0	0	1	1	0
Chryseobacterium	D_0__Bacteria, D_1__Bacteroidetes, D_2__Flavobacteriia, D_3__Flavobacteriales, D_4__Flavobacteriaceae, D_5__Chryseobacterium	1	1	1	1	1	1	1
Elizabethkingia	D_0__Bacteria, D_1__Bacteroidetes, D_2__Flavobacteriia, D_3__Flavobacteriales, D_4__Flavobacteriaceae, D_5__Elizabethkingia	0	1	0	0	1	1	0
Sphingobacterium	D_0__Bacteria, D_1__Bacteroidetes, D_2__Sphingobacteriia, D_3__Sphingobacteriales, D_4__Sphingobacteriaceae, D_5__Sphingobacterium	0	1	0	0	1	1	0
Acetobacteraceae	D_0__Bacteria, D_1__Proteobacteria, D_2__Alphaproteobacteria, D_3__Rhodospirillales, D_4__Acetobacteraceae,	0	0	1	0	1	0	1
Asaia	D_0__Bacteria, D_1__Proteobacteria, D_2__Alphaproteobacteria, D_3__Rhodospirillales, D_4__Acetobacteraceae, D_5__Asaia	1	1	1	1	1	1	1
Wolbachia	D_0__Bacteria, D_1__Proteobacteria, D_2__Alphaproteobacteria, D_3__Rickettsiales, D_4__Anaplasmataceae, D_5__Wolbachia	1	1	1	1	1	1	1
Comamonas	D_0__Bacteria, D_1__Proteobacteria, D_2__Betaproteobacteria, D_3__Burkholderiales, D_4__Comamonadaceae, D_5__Comamonas	0	0	0	0	0	1	0
Aeromonas	D_0__Bacteria, D_1__Proteobacteria, D_2__Gammaproteobacteria, D_3__Aeromonadales, D_4__Aeromonadaceae, D_5__Aeromonas	0	1	0	0	1	1	0
Shewanella	D_0__Bacteria, D_1__Proteobacteria, D_2__Gammaproteobacteria, D_3__Alteromonadales, D_4__Shewanellaceae, D_5__Shewanella	1	1	1	1	1	1	1
uncultured bacterium-1	D_0__Bacteria, D_1__Proteobacteria, D_2__Gammaproteobacteria, D_3__B38, D_4__uncultured bacterium, D_5__uncultured bacterium	1	1	1	1	1	1	1
Cedecea	D_0__Bacteria, D_1__Proteobacteria, D_2__Gammaproteobacteria, D_3__Enterobacteriales, D_4__Enterobacteriaceae, D_5__Cedecea	1	1	1	1	1	1	1
Citrobacter	D_0__Bacteria, D_1__Proteobacteria, D_2__Gammaproteobacteria, D_3__Enterobacteriales, D_4__Enterobacteriaceae, D_5__Citrobacter	0	0	0	0	0	0	1
Hafnia	D_0__Bacteria, D_1__Proteobacteria, D_2__Gammaproteobacteria, D_3__Enterobacteriales, D_4__Enterobacteriaceae, D_5__Hafnia	1	1	1	1	1	1	1
Kluyvera	D_0__Bacteria, D_1__Proteobacteria, D_2__Gammaproteobacteria, D_3__Enterobacteriales, D_4__Enterobacteriaceae, D_5__Kluyvera	1	1	1	1	1	1	1
Serratia	D_0__Bacteria, D_1__Proteobacteria, D_2__Gammaproteobacteria, D_3__Enterobacteriales, D_4__Enterobacteriaceae, D_5__Serratia	1	1	1	1	1	1	1
uncultured bacterium-2	D_0__Bacteria, D_1__Proteobacteria, D_2__Gammaproteobacteria, D_3__Enterobacteriales, D_4__Enterobacteriaceae, D_5__uncultured bacterium	1	1	1	1	1	1	1
Stenotrophomonas	D_0__Bacteria, D_1__Proteobacteria, D_2__Gammaproteobacteria, D_3__Xanthomonadales, D_4__Xanthomonadaceae, D_5__Stenotrophomonas	1	1	1	1	1	1	1
uncultured bacterium-3	D_0__Bacteria, D_1__Saccharibacteria, D_2__uncultured bacterium, D_3__uncultured bacterium, D_4__uncultured bacterium, D_5__uncultured bacterium	0	0	0	0	0	0	1
