# Supplementary material for: Microbiome Interaction Networks and Community Structure From Laboratory-Reared and Field-Collected Aedes aegypti, Aedes albopictus, and Culex quinquefasciatus Mosquito Vectors
Source: Front Microbiol. 2018 Sep 10;9:2160. doi: 10.3389/fmicb.2018.02160 (PMC6140713; doi:10.3389/fmicb.2018.02160)
Supplement: TABLE S4 — OTU tables (relative abundance profiles) used in CoNet analysis. Relative abundance of each OTU in a sample was calculated by dividing number of reads by total number of reads of the sample and OTUs with read counts below 0.1% across all mosquito samples were excluded from analysis. OTU relative abundance profiles were summed based on lowest common taxonomy, down to genus level. When building networks for each mosquito group (Ae. aegypti BG, G or Lab, Ae. albopictus BG, G or Lab, or Cx. quinquefasciatus BG, G or Lab), abundance profiles present (non-zero abundance) in less than five samples were excluded from analysis. [file Table_4.XLSX]

## Sheet: alb bg
out_id	Alb_BG_2 trimm	Alb_BG_3 trimm	Alb_BG_1 trimm	Alb_BG_8 trimm	Alb_G_9 trimm	Alb_BG_10 trimm	Alb_BG_9 trimm	Alb_BG_7 trimm	Alb_BG_5 trimm	Alb_BG_4 trimm	Alb_BG_6 trimm	AlbBGmislabeled	AlbBGmislabeled 2	AlbBGmislabeled 3	taxa_trim__genus
otu1	1.21215e-05	0	0.0173213	8.82075e-06	0	1.15604e-05	0	0	0.000135019	0	0	0	0	0.0123226	D_0__Bacteria, D_1__Proteobacteria, D_2__Gammaproteobacteria, D_3__Enterobacteriales, D_4__Enterobacteriaceae, D_5__Pantoea
otu2	0.044498	0.0560244	0.00101585	0.00771816	0.00406955	0.0111327	0.0163134	0.0108975	0.00945131	0.00522559	0.00629559	0.0847291	0.217212	0.393689	D_0__Bacteria, D_1__Proteobacteria, D_2__Gammaproteobacteria, D_3__Pseudomonadales, D_4__Pseudomonadaceae, D_5__Pseudomonas
otu3	0	0.000106375	1.03658e-05	8.82075e-06	0	0	5.25221e-05	0	0	0	0	0	0	3.73413e-05	D_0__Bacteria, D_1__Proteobacteria, D_2__Gammaproteobacteria, D_3__Enterobacteriales, D_4__Enterobacteriaceae, D_5__Salmonella
otu4	0.0941599	0.0999043	0.00133719	0.0127372	0.00737805	0.0156759	0.0152839	0.0212828	0.0184145	0.0063188	0.0047548	0	0	0.00224048	D_0__Bacteria, D_1__Proteobacteria, D_2__Gammaproteobacteria, D_3__Enterobacteriales, D_4__Enterobacteriaceae, D_5__Serratia
otu5	0.000145458	0.000248209	0	0	3.17108e-05	0	4.20177e-05	0.000160701	4.15442e-05	0	0	8.93296e-05	0.00257896	0.140142	D_0__Bacteria, D_1__Proteobacteria, D_2__Gammaproteobacteria, D_3__Enterobacteriales, D_4__Enterobacteriaceae, D_5__Enterobacter
otu6	0	0	0	0	0	0	0	0	0	0	0	0.0936621	0.40681	0	D_0__Bacteria, D_1__Proteobacteria, D_2__Betaproteobacteria, D_3__Burkholderiales, D_4__Burkholderiaceae, D_5__Burkholderia
otu7	0	0	0	0	0	0	0	0	0	0	0	0.000759301	0.0020284	0	D_0__Bacteria, D_1__Bacteroidetes, D_2__Flavobacteriia, D_3__Flavobacteriales, D_4__Flavobacteriaceae, D_5__Chryseobacterium
otu8	0.000254552	0	0	0	2.11405e-05	0	3.15133e-05	0	0	0	0	0	0	0.00291262	D_0__Bacteria, D_1__Proteobacteria, D_2__Betaproteobacteria, D_3__Burkholderiales, D_4__Comamonadaceae, D_5__Acidovorax
otu9	0.0011273	0.00156017	0.326336	0	0	0	1.05044e-05	3.01314e-05	0.000135019	0	0.000108337	0.000312654	0	0.000560119	D_0__Bacteria, D_1__Proteobacteria, D_2__Gammaproteobacteria, D_3__Enterobacteriales, D_4__Enterobacteriaceae, D_5__Tatumella
otu10	0	0	0	0	0	0	0	0	0	0	0	0	0	0	D_0__Bacteria, D_1__Proteobacteria, D_2__Betaproteobacteria, D_3__Neisseriales, D_4__Neisseriaceae, D_5__Chromobacterium
otu11	0	0	0	0	0	0	0	0	0	0	0	0	0	0	D_0__Bacteria, D_1__Actinobacteria, D_2__Actinobacteria, D_3__Micrococcales, D_4__Microbacteriaceae, D_5__Leucobacter
otu12	0	0	0	0	0	0	0	0	0	0	0	0.00616374	0	0.00265123	D_0__Bacteria, D_1__Firmicutes, D_2__Clostridia, D_3__Clostridiales, D_4__Peptostreptococcaceae, D_5__Romboutsia
otu13	0	0	0	0	3.17108e-05	4.62417e-05	0	0	0	0	0	0	0	0.00134429	D_0__Bacteria, D_1__Proteobacteria, D_2__Betaproteobacteria, D_3__Rhodocyclales, D_4__Rhodocyclaceae, D_5__Thauera
otu14	0.000945477	0.00248209	0.000186585	0	0	0	0	1.00438e-05	0.000467372	0.000568474	0	0.604538	0.000869313	0.0184466	D_0__Bacteria, D_1__Proteobacteria, D_2__Alphaproteobacteria, D_3__Rhodospirillales, D_4__Acetobacteraceae, D_5__Asaia
otu15	0.547698	0.093699	0.624955	0.911166	0.558311	0.784236	0.866531	0.673396	0.836492	0.906694	0.861449	0	0	3.73413e-05	D_0__Bacteria, D_1__Proteobacteria, D_2__Alphaproteobacteria, D_3__Rickettsiales, D_4__Anaplasmataceae, D_5__Wolbachia
otu16	0.0676259	0.0661301	0.00277804	0.0142808	0.00676497	0.0369356	0.0209038	0.0252501	0.0317294	0.0128453	0.0241471	0	0	0	D_0__Bacteria, D_1__Proteobacteria, D_2__Gammaproteobacteria, D_3__Alteromonadales, D_4__Shewanellaceae, D_5__Shewanella
otu17	0	0.444561	0	1.76415e-05	0.389853	2.31209e-05	0	0	5.19302e-05	0.0272321	3.61124e-05	0.0016526	0.00591133	0.00653473	D_0__Bacteria, D_1__Proteobacteria, D_2__Gammaproteobacteria, D_3__Oceanospirillales, D_4__Halomonadaceae, D_5__Zymobacter
otu18	0.00100608	7.0917e-05	0	2.64623e-05	0	0	1.05044e-05	0.000100438	3.11581e-05	1.09322e-05	0	0.000178659	5.79542e-05	3.73413e-05	D_0__Bacteria, D_1__Proteobacteria, D_2__Gammaproteobacteria, D_3__Enterobacteriales, D_4__Enterobacteriaceae, D_5__Kluyvera
otu19	0	0	0	0	0	0	0	0	0	0	0	0	0	0	D_0__Bacteria, D_1__Bacteroidetes, D_2__Sphingobacteriia, D_3__Sphingobacteriales, D_4__Sphingobacteriaceae, D_5__Sphingobacterium
otu20	0	0	0	0	0	0	0	0	0	0	0	0	0	0	D_0__Bacteria, D_1__Proteobacteria, D_2__Betaproteobacteria, D_3__Burkholderiales, D_4__Comamonadaceae, D_5__Simplicispira
otu21	0.00838808	0.00152471	1.03658e-05	0.000802689	0.000179695	0.000231209	0.000766823	0.00192841	0.000913972	0.000612203	0	0.00812899	0.00425963	0.00085885	D_0__Bacteria, D_1__Proteobacteria, D_2__Gammaproteobacteria, D_3__B38
otu22	0	0	0	0	0	0	0	0	0	0	0	0	0.0390611	0.0131068	D_0__Bacteria, D_1__Firmicutes, D_2__Clostridia, D_3__Clostridiales, D_4__Clostridiaceae 1, D_5__Clostridium sensu stricto 18
otu23	0	0	0	0	0	0	0	0	0	0	0	0.0265756	0.0186902	0.00492905	D_0__Bacteria, D_1__Firmicutes, D_2__Clostridia, D_3__Clostridiales, D_4__Clostridiaceae 1, D_5__Clostridium sensu stricto 1
otu24	0	0	0	0	0	0	0	0	0	0	0	0	2.89771e-05	0	D_0__Bacteria, D_1__Proteobacteria, D_2__Gammaproteobacteria, D_3__Enterobacteriales, D_4__Enterobacteriaceae, D_5__Cedecea
otu25	0.000169701	8.86462e-05	0	0	0	0	0	3.01314e-05	1.0386e-05	0	0	0	0.000637496	0.0699029	D_0__Bacteria, D_1__Proteobacteria, D_2__Gammaproteobacteria, D_3__Enterobacteriales, D_4__Enterobacteriaceae, D_5__Escherichia-Shigella
otu26	0.00260612	0.0030317	3.10974e-05	0.0013584	0.000613075	0.0011098	0.00154415	0.00146639	0.00145405	0.000655931	0.000373161	0	0	0	D_0__Bacteria, D_1__Proteobacteria, D_2__Gammaproteobacteria, D_3__Aeromonadales, D_4__Aeromonadaceae, D_5__Aeromonas
otu27	0	0	0	0	0	6.93626e-05	0	0	0	0	0	8.93296e-05	0	0	D_0__Bacteria, D_1__Proteobacteria, D_2__Gammaproteobacteria, D_3__Enterobacteriales, D_4__Enterobacteriaceae
otu28	0	0	0	0	0	0	0	0	0	0	0	0	0	0	D_0__Bacteria, D_1__Proteobacteria, D_2__Alphaproteobacteria, D_3__Rhizobiales, D_4__Rhizobiaceae, D_5__Rhizobium
otu29	0	0	0	0	0	0	0	0	0	0	0	0.00107195	0	0	D_0__Bacteria, D_1__Proteobacteria, D_2__Gammaproteobacteria, D_3__Pseudomonadales, D_4__Moraxellaceae, D_5__Acinetobacter
otu30	0	0	0	0	0	0	0	0	0	0	0	0	0	0	D_0__Bacteria, D_1__Proteobacteria, D_2__Betaproteobacteria, D_3__Burkholderiales, D_4__Oxalobacteraceae, D_5__Massilia
otu31	0	0	0	0	0	0	0	0.160138	0	0	0	0	0	0	D_0__Bacteria, D_1__Bacteroidetes, D_2__Bacteroidia, D_3__Bacteroidales, D_4__Porphyromonadaceae, D_5__Dysgonomonas
otu32	0	0	0	0	0	0	0	0	0	0	0	0	0	0	D_0__Bacteria, D_1__Proteobacteria, D_2__Gammaproteobacteria, D_3__Xanthomonadales, D_4__Xanthomonadaceae
otu33	0	0	0	0	0	0	0	1.00438e-05	0	0	0	0	0	0	D_0__Bacteria, D_1__Spirochaetae, D_2__Spirochaetes, D_3__Spirochaetales, D_4__Spirochaetaceae

## Sheet: alb g
out_id	Alb_G_4 trimm	Alb_G_10 trimm	Alb_G_5 trimm	Alb_G_9 trimm	Alb_G_2 trimm	Alb_G_8 trimm	Alb_G_3 trimm	Alb_G_7 trimm	Alb_G_6 trimm	Alb_G_1 trimm	taxa_trim__genus
otu1	0	0.000345763	0.00254396	0	0	0.000186391	0	0	0.0840168	1.57582e-05	D_0__Bacteria, D_1__Proteobacteria, D_2__Gammaproteobacteria, D_3__Enterobacteriales, D_4__Enterobacteriaceae, D_5__Pantoea
otu2	0.0147679	0.00951757	0.00670145	0.00406955	0.00518327	0.00721101	0.00299585	0.00719715	0.00165167	0.0236373	D_0__Bacteria, D_1__Proteobacteria, D_2__Gammaproteobacteria, D_3__Pseudomonadales, D_4__Pseudomonadaceae, D_5__Pseudomonas
otu3	0	0	0	0	8.91107e-05	0	0	0	0	0	D_0__Bacteria, D_1__Proteobacteria, D_2__Gammaproteobacteria, D_3__Enterobacteriales, D_4__Enterobacteriaceae, D_5__Salmonella
otu4	0.0842947	0.0139579	0.04035	0.00737805	0.00402483	0.0110087	0.0770088	0.0126248	0.00226867	0.0209427	D_0__Bacteria, D_1__Proteobacteria, D_2__Gammaproteobacteria, D_3__Enterobacteriales, D_4__Enterobacteriaceae, D_5__Serratia
otu5	0	0.000145584	0	3.17108e-05	0	2.32989e-05	9.60209e-06	0	0	7.8791e-05	D_0__Bacteria, D_1__Proteobacteria, D_2__Gammaproteobacteria, D_3__Enterobacteriales, D_4__Enterobacteriaceae, D_5__Enterobacter
otu6	0	0	0	0	0	0	0	0	0	0	D_0__Bacteria, D_1__Proteobacteria, D_2__Betaproteobacteria, D_3__Burkholderiales, D_4__Burkholderiaceae, D_5__Burkholderia
otu7	0	0	0	0	0	0	0	0	0	1.57582e-05	D_0__Bacteria, D_1__Bacteroidetes, D_2__Flavobacteriia, D_3__Flavobacteriales, D_4__Flavobacteriaceae, D_5__Chryseobacterium
otu8	0	0	0	2.11405e-05	0	0	0	0	0	0	D_0__Bacteria, D_1__Proteobacteria, D_2__Betaproteobacteria, D_3__Burkholderiales, D_4__Comamonadaceae, D_5__Acidovorax
otu9	0	0	1.17776e-05	0	0	0	0.0581791	0.00011002	0	1.57582e-05	D_0__Bacteria, D_1__Proteobacteria, D_2__Gammaproteobacteria, D_3__Enterobacteriales, D_4__Enterobacteriaceae, D_5__Tatumella
otu10	0	0	0	0	0	0	0	0	0	0	D_0__Bacteria, D_1__Proteobacteria, D_2__Betaproteobacteria, D_3__Neisseriales, D_4__Neisseriaceae, D_5__Chromobacterium
otu11	0	0	0	0	0	0	0	0	0	0	D_0__Bacteria, D_1__Actinobacteria, D_2__Actinobacteria, D_3__Micrococcales, D_4__Microbacteriaceae, D_5__Leucobacter
otu12	0	0	0	0	0	0	0	0	0	0	D_0__Bacteria, D_1__Firmicutes, D_2__Clostridia, D_3__Clostridiales, D_4__Peptostreptococcaceae, D_5__Romboutsia
otu13	0.000106928	0	0	3.17108e-05	0	0	9.60209e-06	0	1.89847e-05	0	D_0__Bacteria, D_1__Proteobacteria, D_2__Betaproteobacteria, D_3__Rhodocyclales, D_4__Rhodocyclaceae, D_5__Thauera
otu14	0.000796018	0.000691525	0	0	0	0.017346	0.00018244	0	9.49235e-06	0.000929734	D_0__Bacteria, D_1__Proteobacteria, D_2__Alphaproteobacteria, D_3__Rhodospirillales, D_4__Acetobacteraceae, D_5__Asaia
otu15	0.678302	0.839384	0.785577	0.558311	0.867522	0.853403	0.801659	0.860284	0.882675	0.771002	D_0__Bacteria, D_1__Proteobacteria, D_2__Alphaproteobacteria, D_3__Rickettsiales, D_4__Anaplasmataceae, D_5__Wolbachia
otu16	0.0565529	0.0194355	0.0392429	0.00676497	0.0140795	0.0267588	0.00890114	0.0274225	0.00476516	0.0418853	D_0__Bacteria, D_1__Proteobacteria, D_2__Gammaproteobacteria, D_3__Alteromonadales, D_4__Shewanellaceae, D_5__Shewanella
otu17	0.00327912	0.0609634	0.00063599	0.389853	0.0637587	9.31956e-05	0	1.83367e-05	9.49235e-06	3.15164e-05	D_0__Bacteria, D_1__Proteobacteria, D_2__Gammaproteobacteria, D_3__Oceanospirillales, D_4__Halomonadaceae, D_5__Zymobacter
otu18	0	1.8198e-05	1.17776e-05	0	0	5.82472e-05	1.92042e-05	4.58417e-05	0	6.30328e-05	D_0__Bacteria, D_1__Proteobacteria, D_2__Gammaproteobacteria, D_3__Enterobacteriales, D_4__Enterobacteriaceae, D_5__Kluyvera
otu19	1.18809e-05	0	0	0	0	0	0	0	0	0	D_0__Bacteria, D_1__Bacteroidetes, D_2__Sphingobacteriia, D_3__Sphingobacteriales, D_4__Sphingobacteriaceae, D_5__Sphingobacterium
otu20	0	0	0	0	0	0	0	0	0	0	D_0__Bacteria, D_1__Proteobacteria, D_2__Betaproteobacteria, D_3__Burkholderiales, D_4__Comamonadaceae, D_5__Simplicispira
otu21	0.000522758	0.000236574	0.000471104	0.000179695	0.000282184	0.00100185	4.80104e-05	0.00187951	4.74617e-05	0.00283648	D_0__Bacteria, D_1__Proteobacteria, D_2__Gammaproteobacteria, D_3__B38
otu22	0	0	0	0	0	0	0	0	0	0	D_0__Bacteria, D_1__Firmicutes, D_2__Clostridia, D_3__Clostridiales, D_4__Clostridiaceae 1, D_5__Clostridium sensu stricto 18
otu23	0	0	0	0	0	0	0	0	0	0	D_0__Bacteria, D_1__Firmicutes, D_2__Clostridia, D_3__Clostridiales, D_4__Clostridiaceae 1, D_5__Clostridium sensu stricto 1
otu24	0	0	0	0	0	0	0	0	0	0	D_0__Bacteria, D_1__Proteobacteria, D_2__Gammaproteobacteria, D_3__Enterobacteriales, D_4__Enterobacteriaceae, D_5__Cedecea
otu25	0	0	0	0	0	4.65978e-05	4.80104e-05	0	0	3.15164e-05	D_0__Bacteria, D_1__Proteobacteria, D_2__Gammaproteobacteria, D_3__Enterobacteriales, D_4__Enterobacteriaceae, D_5__Escherichia-Shigella
otu26	0.00351673	0.000855307	0.0033095	0.000613075	0.000445553	0.00104845	0.00880512	0.00155862	0.000313248	0.00088246	D_0__Bacteria, D_1__Proteobacteria, D_2__Gammaproteobacteria, D_3__Aeromonadales, D_4__Aeromonadaceae, D_5__Aeromonas
otu27	0	0	0	0	0	0	0	0	0	0	D_0__Bacteria, D_1__Proteobacteria, D_2__Gammaproteobacteria, D_3__Enterobacteriales, D_4__Enterobacteriaceae
otu28	0	0	0	0	0	0	0	0	0	0	D_0__Bacteria, D_1__Proteobacteria, D_2__Alphaproteobacteria, D_3__Rhizobiales, D_4__Rhizobiaceae, D_5__Rhizobium
otu29	0	0.00027297	0	0	0	0	0	0	0	0	D_0__Bacteria, D_1__Proteobacteria, D_2__Gammaproteobacteria, D_3__Pseudomonadales, D_4__Moraxellaceae, D_5__Acinetobacter
otu30	0	0	0	0	0	0	0	0	0	0	D_0__Bacteria, D_1__Proteobacteria, D_2__Betaproteobacteria, D_3__Burkholderiales, D_4__Oxalobacteraceae, D_5__Massilia
otu31	0	0	0	0	0	0	9.60209e-06	0	0	0	D_0__Bacteria, D_1__Bacteroidetes, D_2__Bacteroidia, D_3__Bacteroidales, D_4__Porphyromonadaceae, D_5__Dysgonomonas
otu32	0	0	0	0	0	0	0	0	0	0	D_0__Bacteria, D_1__Proteobacteria, D_2__Gammaproteobacteria, D_3__Xanthomonadales, D_4__Xanthomonadaceae
otu33	0	0	0	0	0	0	0	0	0	0	D_0__Bacteria, D_1__Spirochaetae, D_2__Spirochaetes, D_3__Spirochaetales, D_4__Spirochaetaceae

## Sheet: alb lab
out_id	Lab_Alb_1 trimm	Lab_Alb_2 trimm	Lab_Alb_3 trimm	Lab_Alb_4 trimm	Lab_Alb_5 trimm	Lab_Alb_6 trimm	Lab_Alb_7 trimm	Lab_Alb_8 trimm	Lab_Alb_9 trimm	Lab_Alb_10 trimm	taxa_trim__genus
otu1	0	0	0	0	0	0	0	0	0	0	D_0__Bacteria, D_1__Proteobacteria, D_2__Gammaproteobacteria, D_3__Enterobacteriales, D_4__Enterobacteriaceae, D_5__Pantoea
otu2	0.00581695	0.000522489	0.00471888	0.00636357	0	0.00834853	0.0184717	0.00187439	0.00804652	0.00273844	D_0__Bacteria, D_1__Proteobacteria, D_2__Gammaproteobacteria, D_3__Pseudomonadales, D_4__Pseudomonadaceae, D_5__Pseudomonas
otu3	0	6.53111e-05	0	0	0	0	0	0	0	0	D_0__Bacteria, D_1__Proteobacteria, D_2__Gammaproteobacteria, D_3__Enterobacteriales, D_4__Enterobacteriaceae, D_5__Salmonella
otu4	0.00095722	0.000478948	0.00120482	0.0857931	0.000393174	0.0173995	0.0542399	0.00560779	0.0271867	0.0174576	D_0__Bacteria, D_1__Proteobacteria, D_2__Gammaproteobacteria, D_3__Enterobacteriales, D_4__Enterobacteriaceae, D_5__Serratia
otu5	0	2.17704e-05	0	7.66695e-05	0	2.70179e-05	0.000215471	0	5.16465e-05	0	D_0__Bacteria, D_1__Proteobacteria, D_2__Gammaproteobacteria, D_3__Enterobacteriales, D_4__Enterobacteriaceae, D_5__Enterobacter
otu6	0	0	0	0	0	0	0	0	0	0	D_0__Bacteria, D_1__Proteobacteria, D_2__Betaproteobacteria, D_3__Burkholderiales, D_4__Burkholderiaceae, D_5__Burkholderia
otu7	0.00198807	0.466387	0.287751	0.00398681	0.0965637	0	0.0102251	0.000138274	0.0172706	0.000239614	D_0__Bacteria, D_1__Bacteroidetes, D_2__Flavobacteriia, D_3__Flavobacteriales, D_4__Flavobacteriaceae, D_5__Chryseobacterium
otu8	0.000515426	0	0.000803213	0	0	0	1.95883e-05	0	3.09879e-05	0	D_0__Bacteria, D_1__Proteobacteria, D_2__Betaproteobacteria, D_3__Burkholderiales, D_4__Comamonadaceae, D_5__Acidovorax
otu9	0	0	0	0	0	0	1.95883e-05	0	0	0	D_0__Bacteria, D_1__Proteobacteria, D_2__Gammaproteobacteria, D_3__Enterobacteriales, D_4__Enterobacteriaceae, D_5__Tatumella
otu10	0	0	0	0	0	0	0	0	0	0	D_0__Bacteria, D_1__Proteobacteria, D_2__Betaproteobacteria, D_3__Neisseriales, D_4__Neisseriaceae, D_5__Chromobacterium
otu11	0.0124439	0.00119737	0.00150602	0	0.0163561	1.35089e-05	0.000274236	0.0538041	1.03293e-05	0.000650381	D_0__Bacteria, D_1__Actinobacteria, D_2__Actinobacteria, D_3__Micrococcales, D_4__Microbacteriaceae, D_5__Leucobacter
otu12	0	0	0	0	0	0	0	0	0	0	D_0__Bacteria, D_1__Firmicutes, D_2__Clostridia, D_3__Clostridiales, D_4__Peptostreptococcaceae, D_5__Romboutsia
otu13	0.000220897	0	0	0.000383347	0	0	3.91765e-05	0	0	0	D_0__Bacteria, D_1__Proteobacteria, D_2__Betaproteobacteria, D_3__Rhodocyclales, D_4__Rhodocyclaceae, D_5__Thauera
otu14	0.00802592	0	0	0.0275243	0	0.0170888	0.0129478	0.00786627	0.0250279	0.00193973	D_0__Bacteria, D_1__Proteobacteria, D_2__Alphaproteobacteria, D_3__Rhodospirillales, D_4__Acetobacteraceae, D_5__Asaia
otu15	0.612326	0.483933	0.363554	0.602162	0.619014	0.776711	0.779652	0.829446	0.767023	0.898164	D_0__Bacteria, D_1__Proteobacteria, D_2__Alphaproteobacteria, D_3__Rickettsiales, D_4__Anaplasmataceae, D_5__Wolbachia
otu16	0	0	0	0	0	0.0316245	0.0211945	0.00387168	0.0350576	0.0158487	D_0__Bacteria, D_1__Proteobacteria, D_2__Gammaproteobacteria, D_3__Alteromonadales, D_4__Shewanellaceae, D_5__Shewanella
otu17	0	0	0	0	0	2.70179e-05	1.95883e-05	4.60914e-05	2.06586e-05	0	D_0__Bacteria, D_1__Proteobacteria, D_2__Gammaproteobacteria, D_3__Oceanospirillales, D_4__Halomonadaceae, D_5__Zymobacter
otu18	0	0	0	0	7.86349e-05	4.05268e-05	0.000293824	0.00136738	1.03293e-05	7.98713e-05	D_0__Bacteria, D_1__Proteobacteria, D_2__Gammaproteobacteria, D_3__Enterobacteriales, D_4__Enterobacteriaceae, D_5__Kluyvera
otu19	7.36323e-05	0	0	0	0	2.70179e-05	3.91765e-05	0	0	0	D_0__Bacteria, D_1__Bacteroidetes, D_2__Sphingobacteriia, D_3__Sphingobacteriales, D_4__Sphingobacteriaceae, D_5__Sphingobacterium
otu20	0	0	0	0	0	0	0	0	0	0	D_0__Bacteria, D_1__Proteobacteria, D_2__Betaproteobacteria, D_3__Burkholderiales, D_4__Comamonadaceae, D_5__Simplicispira
otu21	0.00132538	6.53111e-05	0	0.000153339	0.0191869	0.00224249	0.00387847	0.0563237	0.0012705	0.00174576	D_0__Bacteria, D_1__Proteobacteria, D_2__Gammaproteobacteria, D_3__B38
otu22	0	0	0	0	0	0	0	0	0	0	D_0__Bacteria, D_1__Firmicutes, D_2__Clostridia, D_3__Clostridiales, D_4__Clostridiaceae 1, D_5__Clostridium sensu stricto 18
otu23	0	0	0	0	0	0	0	0	0	0	D_0__Bacteria, D_1__Firmicutes, D_2__Clostridia, D_3__Clostridiales, D_4__Clostridiaceae 1, D_5__Clostridium sensu stricto 1
otu24	0	0	0	0.000230008	0.00251632	0	3.91765e-05	0.0113231	0	0.000319485	D_0__Bacteria, D_1__Proteobacteria, D_2__Gammaproteobacteria, D_3__Enterobacteriales, D_4__Enterobacteriaceae, D_5__Cedecea
otu25	0	0	0	0	0	4.05268e-05	7.8353e-05	0	1.03293e-05	0	D_0__Bacteria, D_1__Proteobacteria, D_2__Gammaproteobacteria, D_3__Enterobacteriales, D_4__Enterobacteriaceae, D_5__Escherichia-Shigella
otu26	7.36323e-05	0.000108852	0.000301205	0.0170973	0.00015727	0.00110773	0.00348671	0.000491642	0.00205553	0.00154037	D_0__Bacteria, D_1__Proteobacteria, D_2__Gammaproteobacteria, D_3__Aeromonadales, D_4__Aeromonadaceae, D_5__Aeromonas
otu27	0	0	0	0.000230008	0.00243768	0	0	0.01077	0	0.0011182	D_0__Bacteria, D_1__Proteobacteria, D_2__Gammaproteobacteria, D_3__Enterobacteriales, D_4__Enterobacteriaceae
otu28	0	0	0	0	0	0	0	0	0	0	D_0__Bacteria, D_1__Proteobacteria, D_2__Alphaproteobacteria, D_3__Rhizobiales, D_4__Rhizobiaceae, D_5__Rhizobium
otu29	0	0	0	0	0	0	0	1.53638e-05	0	0	D_0__Bacteria, D_1__Proteobacteria, D_2__Gammaproteobacteria, D_3__Pseudomonadales, D_4__Moraxellaceae, D_5__Acinetobacter
otu30	0	0	0	0	0	0	0	0	0	0	D_0__Bacteria, D_1__Proteobacteria, D_2__Betaproteobacteria, D_3__Burkholderiales, D_4__Oxalobacteraceae, D_5__Massilia
otu31	0	0	0	0	0	0	0	0	0	2.28204e-05	D_0__Bacteria, D_1__Bacteroidetes, D_2__Bacteroidia, D_3__Bacteroidales, D_4__Porphyromonadaceae, D_5__Dysgonomonas
otu32	0	0	0	0	0	0	0	0	0	0	D_0__Bacteria, D_1__Proteobacteria, D_2__Gammaproteobacteria, D_3__Xanthomonadales, D_4__Xanthomonadaceae
otu33	0	2.17704e-05	0	0	0	0	0	0	0	0	D_0__Bacteria, D_1__Spirochaetae, D_2__Spirochaetes, D_3__Spirochaetales, D_4__Spirochaetaceae

## Sheet: cq bg
out_id	Cq_BG_1 trimm	Cq_BG_4 trimm	Cq_BG_5 trimm	Cq_BG_7 trimm	Cq_BG_3 trimm	Cq_BG_10 trimm	Cq_BG_8 trimm	Cq_BG_6 trimm	Cq_BG_2 trimm	Cq_BG_9 trimm	taxa_trim__genus
otu1	0	0	0	0	0	0	0	0	0	0	D_0__Bacteria, D_1__Proteobacteria, D_2__Gammaproteobacteria, D_3__Enterobacteriales, D_4__Enterobacteriaceae, D_5__Pantoea
otu2	0.00474505	0.0931695	0.00417274	0.00652167	0.00638434	0.00657613	0.00144663	0.0885518	0.00714669	0.00434851	D_0__Bacteria, D_1__Proteobacteria, D_2__Gammaproteobacteria, D_3__Pseudomonadales, D_4__Pseudomonadaceae, D_5__Pseudomonas
otu3	0	0.000873964	0	0	1.25183e-05	0	0	0	0	0	D_0__Bacteria, D_1__Proteobacteria, D_2__Gammaproteobacteria, D_3__Enterobacteriales, D_4__Enterobacteriaceae, D_5__Salmonella
otu4	0.0079248	0.0528071	0.00270001	0.00497529	0.00956399	0.00102646	0.00238138	0.0556737	0.0115535	0.000332068	D_0__Bacteria, D_1__Proteobacteria, D_2__Gammaproteobacteria, D_3__Enterobacteriales, D_4__Enterobacteriaceae, D_5__Serratia
otu5	0	0.00077549	0	0	0	0	0	0	0.000148545	0	D_0__Bacteria, D_1__Proteobacteria, D_2__Gammaproteobacteria, D_3__Enterobacteriales, D_4__Enterobacteriaceae, D_5__Enterobacter
otu6	0	0	0	0	0	0	0	0	0	0	D_0__Bacteria, D_1__Proteobacteria, D_2__Betaproteobacteria, D_3__Burkholderiales, D_4__Burkholderiaceae, D_5__Burkholderia
otu7	0	0	0	0	0	0	0	0	0	1.58128e-05	D_0__Bacteria, D_1__Bacteroidetes, D_2__Flavobacteriia, D_3__Flavobacteriales, D_4__Flavobacteriaceae, D_5__Chryseobacterium
otu8	1.63905e-05	7.38562e-05	0	0	0	0	0	0	0	0	D_0__Bacteria, D_1__Proteobacteria, D_2__Betaproteobacteria, D_3__Burkholderiales, D_4__Comamonadaceae, D_5__Acidovorax
otu9	8.19524e-06	0	7.67048e-06	8.40421e-06	0	5.6399e-05	0	0.0441882	0	0	D_0__Bacteria, D_1__Proteobacteria, D_2__Gammaproteobacteria, D_3__Enterobacteriales, D_4__Enterobacteriaceae, D_5__Tatumella
otu10	0	0	0	0	0	0	0	0	0	0	D_0__Bacteria, D_1__Proteobacteria, D_2__Betaproteobacteria, D_3__Neisseriales, D_4__Neisseriaceae, D_5__Chromobacterium
otu11	0	0	0	0	0	0	0	0	0	0	D_0__Bacteria, D_1__Actinobacteria, D_2__Actinobacteria, D_3__Micrococcales, D_4__Microbacteriaceae, D_5__Leucobacter
otu12	0	0	0	0	0	0	0	0	0	0	D_0__Bacteria, D_1__Firmicutes, D_2__Clostridia, D_3__Clostridiales, D_4__Peptostreptococcaceae, D_5__Romboutsia
otu13	0	0.000984749	0	5.88295e-05	0	0	0	0	0	0	D_0__Bacteria, D_1__Proteobacteria, D_2__Betaproteobacteria, D_3__Rhodocyclales, D_4__Rhodocyclaceae, D_5__Thauera
otu14	0.0442461	0.00537919	0.000276137	0.000142872	0.000275403	0.000225596	0	0.00267409	0	0	D_0__Bacteria, D_1__Proteobacteria, D_2__Alphaproteobacteria, D_3__Rhodospirillales, D_4__Acetobacteraceae, D_5__Asaia
otu15	0.883152	0.00930588	0.877986	0.908537	0.839666	0.903625	0.689342	0.00975385	0.840652	0.620731	D_0__Bacteria, D_1__Proteobacteria, D_2__Alphaproteobacteria, D_3__Rickettsiales, D_4__Anaplasmataceae, D_5__Wolbachia
otu16	0.0158004	0.245781	0.00520058	0.0195902	0.0440144	0.03076	0.00590893	0.227944	0.0420054	0.0239564	D_0__Bacteria, D_1__Proteobacteria, D_2__Gammaproteobacteria, D_3__Alteromonadales, D_4__Shewanellaceae, D_5__Shewanella
otu17	1.63905e-05	1.23094e-05	0	8.40421e-06	0.000112665	0	0.0834817	2.19188e-05	0	0	D_0__Bacteria, D_1__Proteobacteria, D_2__Gammaproteobacteria, D_3__Oceanospirillales, D_4__Halomonadaceae, D_5__Zymobacter
otu18	0	0	0	0	0	1.12798e-05	0	5.47969e-05	3.30101e-05	0	D_0__Bacteria, D_1__Proteobacteria, D_2__Gammaproteobacteria, D_3__Enterobacteriales, D_4__Enterobacteriaceae, D_5__Kluyvera
otu19	0	0	0	0	0	0	0	0	0	0	D_0__Bacteria, D_1__Bacteroidetes, D_2__Sphingobacteriia, D_3__Sphingobacteriales, D_4__Sphingobacteriaceae, D_5__Sphingobacterium
otu20	0	0	0	0	0	0	0	0	0	0	D_0__Bacteria, D_1__Proteobacteria, D_2__Betaproteobacteria, D_3__Burkholderiales, D_4__Comamonadaceae, D_5__Simplicispira
otu21	9.83429e-05	0.000910893	6.90343e-05	6.72337e-05	0.000200293	0.000124078	4.45117e-05	0.000789076	0.000107283	9.48767e-05	D_0__Bacteria, D_1__Proteobacteria, D_2__Gammaproteobacteria, D_3__B38
otu22	0	0	0	0	0	0	0	0	0	0	D_0__Bacteria, D_1__Firmicutes, D_2__Clostridia, D_3__Clostridiales, D_4__Clostridiaceae 1, D_5__Clostridium sensu stricto 18
otu23	0	0	0	0	0	0	0	0	0	0	D_0__Bacteria, D_1__Firmicutes, D_2__Clostridia, D_3__Clostridiales, D_4__Clostridiaceae 1, D_5__Clostridium sensu stricto 1
otu24	0	0	0	0	0	0	0	0	0	0	D_0__Bacteria, D_1__Proteobacteria, D_2__Gammaproteobacteria, D_3__Enterobacteriales, D_4__Enterobacteriaceae, D_5__Cedecea
otu25	0	0.000455446	0	0	0	0	0	0	0.00013204	0	D_0__Bacteria, D_1__Proteobacteria, D_2__Gammaproteobacteria, D_3__Enterobacteriales, D_4__Enterobacteriaceae, D_5__Escherichia-Shigella
otu26	0.000975234	0.000147712	0.000368183	0.00073957	0.000701025	0.000270715	0.000367222	0.000230147	0.000767485	0	D_0__Bacteria, D_1__Proteobacteria, D_2__Gammaproteobacteria, D_3__Aeromonadales, D_4__Aeromonadaceae, D_5__Aeromonas
otu27	0	4.92374e-05	1.5341e-05	0	1.25183e-05	0	0	0	0	0	D_0__Bacteria, D_1__Proteobacteria, D_2__Gammaproteobacteria, D_3__Enterobacteriales, D_4__Enterobacteriaceae
otu28	0	0	0	0	0	0	0	0	0	0	D_0__Bacteria, D_1__Proteobacteria, D_2__Alphaproteobacteria, D_3__Rhizobiales, D_4__Rhizobiaceae, D_5__Rhizobium
otu29	0	0.000110784	0	8.40421e-06	0	0	0.165606	0.000942507	8.25253e-06	0	D_0__Bacteria, D_1__Proteobacteria, D_2__Gammaproteobacteria, D_3__Pseudomonadales, D_4__Moraxellaceae, D_5__Acinetobacter
otu30	0	0	0	0	0	0	0	0	0	0	D_0__Bacteria, D_1__Proteobacteria, D_2__Betaproteobacteria, D_3__Burkholderiales, D_4__Oxalobacteraceae, D_5__Massilia
otu31	0	0	0	0	0	0	0	0	0	0	D_0__Bacteria, D_1__Bacteroidetes, D_2__Bacteroidia, D_3__Bacteroidales, D_4__Porphyromonadaceae, D_5__Dysgonomonas
otu32	0	0	0	0	0	0	0	0	0	0	D_0__Bacteria, D_1__Proteobacteria, D_2__Gammaproteobacteria, D_3__Xanthomonadales, D_4__Xanthomonadaceae
otu33	0	0.00241263	0.0763366	0	0	0	0	0.000745238	0	0.185848	D_0__Bacteria, D_1__Spirochaetae, D_2__Spirochaetes, D_3__Spirochaetales, D_4__Spirochaetaceae

## Sheet: cq g
out_id	Cq_G_1 trimm	Cq_G_3 trimm	Cq_G_4 trimm	Cq_G_2 trimm	Cq_G_6 trimm	Cq_G_5 trimm	Cq_G_7 trimm	Cq_G_8 trimm	Cq_G_9 trimm	Cq_G_10 trimm	taxa_trim__genus
otu1	0	7.28054e-05	0.000273407	0.0298588	0	0	0	0	0	9.93172e-05	D_0__Bacteria, D_1__Proteobacteria, D_2__Gammaproteobacteria, D_3__Enterobacteriales, D_4__Enterobacteriaceae, D_5__Pantoea
otu2	0.00318481	0.00394059	0.00636378	0.0024678	0.0019332	0.0073958	0.00697958	0.00412156	0.0006371	0.00848334	D_0__Bacteria, D_1__Proteobacteria, D_2__Gammaproteobacteria, D_3__Pseudomonadales, D_4__Pseudomonadaceae, D_5__Pseudomonas
otu3	0	0	0	0	0	0	0	0	0	0	D_0__Bacteria, D_1__Proteobacteria, D_2__Gammaproteobacteria, D_3__Enterobacteriales, D_4__Enterobacteriaceae, D_5__Salmonella
otu4	0.00552704	0.00641597	0.00686346	0.0030153	0.00146146	0.0100802	0.0058803	0.00912631	0.00128371	0.0105359	D_0__Bacteria, D_1__Proteobacteria, D_2__Gammaproteobacteria, D_3__Enterobacteriales, D_4__Enterobacteriaceae, D_5__Serratia
otu5	0	7.28054e-05	0	0	7.3998e-05	0	0	0	9.50896e-06	0	D_0__Bacteria, D_1__Proteobacteria, D_2__Gammaproteobacteria, D_3__Enterobacteriales, D_4__Enterobacteriaceae, D_5__Enterobacter
otu6	0	0	0	0	0	0	0	0	0	0	D_0__Bacteria, D_1__Proteobacteria, D_2__Betaproteobacteria, D_3__Burkholderiales, D_4__Burkholderiaceae, D_5__Burkholderia
otu7	0	0	0	0	0	0	0	0	0	0	D_0__Bacteria, D_1__Bacteroidetes, D_2__Flavobacteriia, D_3__Flavobacteriales, D_4__Flavobacteriaceae, D_5__Chryseobacterium
otu8	0	0	0	0	0	0	0	0	0	0	D_0__Bacteria, D_1__Proteobacteria, D_2__Betaproteobacteria, D_3__Burkholderiales, D_4__Comamonadaceae, D_5__Acidovorax
otu9	0	1.82013e-05	0	0	0	0	0	0	0	2.48293e-05	D_0__Bacteria, D_1__Proteobacteria, D_2__Gammaproteobacteria, D_3__Enterobacteriales, D_4__Enterobacteriaceae, D_5__Tatumella
otu10	0	0	0	0	0	0	0	0	0	0	D_0__Bacteria, D_1__Proteobacteria, D_2__Betaproteobacteria, D_3__Neisseriales, D_4__Neisseriaceae, D_5__Chromobacterium
otu11	0	0	0	0	0	0	0	0	0	0	D_0__Bacteria, D_1__Actinobacteria, D_2__Actinobacteria, D_3__Micrococcales, D_4__Microbacteriaceae, D_5__Leucobacter
otu12	0	0	0	0	0	0	0	0	0	0	D_0__Bacteria, D_1__Firmicutes, D_2__Clostridia, D_3__Clostridiales, D_4__Peptostreptococcaceae, D_5__Romboutsia
otu13	0	0	0.000122562	0	0	0	0	0	9.50896e-06	7.44879e-05	D_0__Bacteria, D_1__Proteobacteria, D_2__Betaproteobacteria, D_3__Rhodocyclales, D_4__Rhodocyclaceae, D_5__Thauera
otu14	0.000494728	0	0	0	0	0	0.00303612	0.000420567	0.392682	0.000297952	D_0__Bacteria, D_1__Proteobacteria, D_2__Alphaproteobacteria, D_3__Rhodospirillales, D_4__Acetobacteraceae, D_5__Asaia
otu15	0.926803	0.919441	0.842555	0.882583	0.846787	0.85078	0.874385	0.917064	0.58192	0.901055	D_0__Bacteria, D_1__Proteobacteria, D_2__Alphaproteobacteria, D_3__Rickettsiales, D_4__Anaplasmataceae, D_5__Wolbachia
otu16	0.0198123	0.0184471	0.0452441	0.0228068	0.036962	0.0346671	0.0274036	0.0191106	0.00545814	0.0254997	D_0__Bacteria, D_1__Proteobacteria, D_2__Gammaproteobacteria, D_3__Alteromonadales, D_4__Shewanellaceae, D_5__Shewanella
otu17	2.31904e-05	0	1.88557e-05	0	0.00794554	1.09567e-05	2.61734e-05	0	0	0	D_0__Bacteria, D_1__Proteobacteria, D_2__Gammaproteobacteria, D_3__Oceanospirillales, D_4__Halomonadaceae, D_5__Zymobacter
otu18	0	0	1.88557e-05	0	0	0	0	2.5234e-05	0	1.65529e-05	D_0__Bacteria, D_1__Proteobacteria, D_2__Gammaproteobacteria, D_3__Enterobacteriales, D_4__Enterobacteriaceae, D_5__Kluyvera
otu19	0	0	0	0	0	1.09567e-05	0	0	0	0	D_0__Bacteria, D_1__Bacteroidetes, D_2__Sphingobacteriia, D_3__Sphingobacteriales, D_4__Sphingobacteriaceae, D_5__Sphingobacterium
otu20	0	0	0	0	0	0	0	0	0	0	D_0__Bacteria, D_1__Proteobacteria, D_2__Betaproteobacteria, D_3__Burkholderiales, D_4__Comamonadaceae, D_5__Simplicispira
otu21	6.95711e-05	0.000172913	0.000197984	0.00021246	0.000110997	0.000175308	0.000209388	0.000277575	0	9.93172e-05	D_0__Bacteria, D_1__Proteobacteria, D_2__Gammaproteobacteria, D_3__B38
otu22	0	0	0	0	0	0	0	0	0	0	D_0__Bacteria, D_1__Firmicutes, D_2__Clostridia, D_3__Clostridiales, D_4__Clostridiaceae 1, D_5__Clostridium sensu stricto 18
otu23	0	0	0	0	0	0	0	0	0	0	D_0__Bacteria, D_1__Firmicutes, D_2__Clostridia, D_3__Clostridiales, D_4__Clostridiaceae 1, D_5__Clostridium sensu stricto 1
otu24	0	0	0	0	0	0	0	0	0	0	D_0__Bacteria, D_1__Proteobacteria, D_2__Gammaproteobacteria, D_3__Enterobacteriales, D_4__Enterobacteriaceae, D_5__Cedecea
otu25	0	3.64027e-05	0	0	1.84995e-05	0	0	0	0	0	D_0__Bacteria, D_1__Proteobacteria, D_2__Gammaproteobacteria, D_3__Enterobacteriales, D_4__Enterobacteriaceae, D_5__Escherichia-Shigella
otu26	0.000773013	0.000718953	0.000546814	0.000228803	0.000212744	0.00132577	0.000567091	0.00093366	0.000123616	0.00134078	D_0__Bacteria, D_1__Proteobacteria, D_2__Gammaproteobacteria, D_3__Aeromonadales, D_4__Aeromonadaceae, D_5__Aeromonas
otu27	0	0	0	0	0	0	0	0	0	0	D_0__Bacteria, D_1__Proteobacteria, D_2__Gammaproteobacteria, D_3__Enterobacteriales, D_4__Enterobacteriaceae
otu28	0	0	0	0	0	0	0	0	0	0	D_0__Bacteria, D_1__Proteobacteria, D_2__Alphaproteobacteria, D_3__Rhizobiales, D_4__Rhizobiaceae, D_5__Rhizobium
otu29	0	0	1.88557e-05	0	0	0	0	0	0	0	D_0__Bacteria, D_1__Proteobacteria, D_2__Gammaproteobacteria, D_3__Pseudomonadales, D_4__Moraxellaceae, D_5__Acinetobacter
otu30	0	0	0	0	0	0	0	0	0	0	D_0__Bacteria, D_1__Proteobacteria, D_2__Betaproteobacteria, D_3__Burkholderiales, D_4__Oxalobacteraceae, D_5__Massilia
otu31	0	0	0	0	0	0	0	0	9.50896e-06	0	D_0__Bacteria, D_1__Bacteroidetes, D_2__Bacteroidia, D_3__Bacteroidales, D_4__Porphyromonadaceae, D_5__Dysgonomonas
otu32	0	0	0	0	0	0	0	0	0	0	D_0__Bacteria, D_1__Proteobacteria, D_2__Gammaproteobacteria, D_3__Xanthomonadales, D_4__Xanthomonadaceae
otu33	0	0	0	0	0	0	0	0	0	0	D_0__Bacteria, D_1__Spirochaetae, D_2__Spirochaetes, D_3__Spirochaetales, D_4__Spirochaetaceae

## Sheet: cq lab
out_id	Lab_Cq_1 trimm	Lab_Cq_2 trimm	Lab_Cq_3 trimm	Lab_Cq_4 trimm	Lab_Cq_5 trimm	Lab_Cq_6 trimm	Lab_Cq_7 trimm	Lab_Cq_8 trimm	Lab_Cq_9 trimm	Lab_Cq_10 trimm	taxa_trim__genus
otu1	0	0	0	0	0	1.09919e-05	0	9.29333e-06	0	0	D_0__Bacteria, D_1__Proteobacteria, D_2__Gammaproteobacteria, D_3__Enterobacteriales, D_4__Enterobacteriaceae, D_5__Pantoea
otu2	0.00012214	0	0.000678081	0	0.00125431	0.00115415	0.00173462	0.00136612	0.000687778	0.00060652	D_0__Bacteria, D_1__Proteobacteria, D_2__Gammaproteobacteria, D_3__Pseudomonadales, D_4__Pseudomonadaceae, D_5__Pseudomonas
otu3	0	0	0	0	0	0	0	9.29333e-06	2.99034e-05	0	D_0__Bacteria, D_1__Proteobacteria, D_2__Gammaproteobacteria, D_3__Enterobacteriales, D_4__Enterobacteriaceae, D_5__Salmonella
otu4	0.542749	0.507218	0.0921343	0.0945859	0.0887426	0.0578834	0.0653832	0.0521077	0.0858826	0.00321456	D_0__Bacteria, D_1__Proteobacteria, D_2__Gammaproteobacteria, D_3__Enterobacteriales, D_4__Enterobacteriaceae, D_5__Serratia
otu5	0	9.16548e-05	8.47601e-05	0	7.83945e-05	2.19838e-05	0	3.71733e-05	0	7.5815e-06	D_0__Bacteria, D_1__Proteobacteria, D_2__Gammaproteobacteria, D_3__Enterobacteriales, D_4__Enterobacteriaceae, D_5__Enterobacter
otu6	0	0	0	0	0	0	0	0	0	0	D_0__Bacteria, D_1__Proteobacteria, D_2__Betaproteobacteria, D_3__Burkholderiales, D_4__Burkholderiaceae, D_5__Burkholderia
otu7	0	0	0	0	0.00305738	0	0	4.64667e-05	0.00191382	0	D_0__Bacteria, D_1__Bacteroidetes, D_2__Flavobacteriia, D_3__Flavobacteriales, D_4__Flavobacteriaceae, D_5__Chryseobacterium
otu8	0	0	0	0.000128601	0	0	0	0	0	0	D_0__Bacteria, D_1__Proteobacteria, D_2__Betaproteobacteria, D_3__Burkholderiales, D_4__Comamonadaceae, D_5__Acidovorax
otu9	0	0	0	0	0	0	8.58723e-06	0	0	0	D_0__Bacteria, D_1__Proteobacteria, D_2__Gammaproteobacteria, D_3__Enterobacteriales, D_4__Enterobacteriaceae, D_5__Tatumella
otu10	0	0	0	0	0	0	0	0	0	0	D_0__Bacteria, D_1__Proteobacteria, D_2__Betaproteobacteria, D_3__Neisseriales, D_4__Neisseriaceae, D_5__Chromobacterium
otu11	0.0197459	0.116585	0.00118664	0.000257202	0.000235183	0.000109919	0	9.29333e-05	8.97102e-05	3.79075e-05	D_0__Bacteria, D_1__Actinobacteria, D_2__Actinobacteria, D_3__Micrococcales, D_4__Microbacteriaceae, D_5__Leucobacter
otu12	0	0	0	0	0	0	0	0	0	0	D_0__Bacteria, D_1__Firmicutes, D_2__Clostridia, D_3__Clostridiales, D_4__Peptostreptococcaceae, D_5__Romboutsia
otu13	0	0	0	0	7.83945e-05	0	0	0	0	0	D_0__Bacteria, D_1__Proteobacteria, D_2__Betaproteobacteria, D_3__Rhodocyclales, D_4__Rhodocyclaceae, D_5__Thauera
otu14	4.07133e-05	0.001329	0	0.000450103	0.00258702	0.000142895	0	0.00101297	1.49517e-05	0.0018044	D_0__Bacteria, D_1__Proteobacteria, D_2__Alphaproteobacteria, D_3__Rhodospirillales, D_4__Acetobacteraceae, D_5__Asaia
otu15	0.309543	0.307044	0.834972	0.360147	0.818909	0.918858	0.874575	0.911239	0.745956	0.988218	D_0__Bacteria, D_1__Proteobacteria, D_2__Alphaproteobacteria, D_3__Rickettsiales, D_4__Anaplasmataceae, D_5__Wolbachia
otu16	0	0	0	0	0	0.00214342	0.00441384	0.00513921	0.00197363	0.000750569	D_0__Bacteria, D_1__Proteobacteria, D_2__Gammaproteobacteria, D_3__Alteromonadales, D_4__Shewanellaceae, D_5__Shewanella
otu17	0	0	0	0	0	0	0	9.29333e-06	5.98068e-05	7.5815e-06	D_0__Bacteria, D_1__Proteobacteria, D_2__Gammaproteobacteria, D_3__Oceanospirillales, D_4__Halomonadaceae, D_5__Zymobacter
otu18	0	0	0	0	0	8.79353e-05	6.01106e-05	9.29333e-06	4.48551e-05	0	D_0__Bacteria, D_1__Proteobacteria, D_2__Gammaproteobacteria, D_3__Enterobacteriales, D_4__Enterobacteriaceae, D_5__Kluyvera
otu19	0	0	0.000508561	0	0.0163844	7.69434e-05	8.58723e-06	0.000241627	0.108609	0.000796058	D_0__Bacteria, D_1__Bacteroidetes, D_2__Sphingobacteriia, D_3__Sphingobacteriales, D_4__Sphingobacteriaceae, D_5__Sphingobacterium
otu20	0	0	0	0	0	0	0	0	0	0	D_0__Bacteria, D_1__Proteobacteria, D_2__Betaproteobacteria, D_3__Burkholderiales, D_4__Comamonadaceae, D_5__Simplicispira
otu21	0	0	0	0	0	0.00023083	0.000128808	0.000102227	0.000224276	3.79075e-05	D_0__Bacteria, D_1__Proteobacteria, D_2__Gammaproteobacteria, D_3__B38
otu22	0	0	0	0	0	0	0	0	0	0	D_0__Bacteria, D_1__Firmicutes, D_2__Clostridia, D_3__Clostridiales, D_4__Clostridiaceae 1, D_5__Clostridium sensu stricto 18
otu23	0	0	0	0	0	0	0	0	0	0	D_0__Bacteria, D_1__Firmicutes, D_2__Clostridia, D_3__Clostridiales, D_4__Clostridiaceae 1, D_5__Clostridium sensu stricto 1
otu24	0	0	0	0	0	2.19838e-05	0	9.29333e-06	0	0	D_0__Bacteria, D_1__Proteobacteria, D_2__Gammaproteobacteria, D_3__Enterobacteriales, D_4__Enterobacteriaceae, D_5__Cedecea
otu25	0	0	8.47601e-05	0	0	0	0	1.85867e-05	0	0	D_0__Bacteria, D_1__Proteobacteria, D_2__Gammaproteobacteria, D_3__Enterobacteriales, D_4__Enterobacteriaceae, D_5__Escherichia-Shigella
otu26	0.0545965	0.0514642	0.0301746	0.0140175	0.0255566	0.00891444	0.0119362	0.0110498	0.011139	0.000591357	D_0__Bacteria, D_1__Proteobacteria, D_2__Gammaproteobacteria, D_3__Aeromonadales, D_4__Aeromonadaceae, D_5__Aeromonas
otu27	0	0	0	0	0	1.09919e-05	0	2.788e-05	0	7.5815e-06	D_0__Bacteria, D_1__Proteobacteria, D_2__Gammaproteobacteria, D_3__Enterobacteriales, D_4__Enterobacteriaceae
otu28	0	0	0	0	0	0	0	0	0	0	D_0__Bacteria, D_1__Proteobacteria, D_2__Alphaproteobacteria, D_3__Rhizobiales, D_4__Rhizobiaceae, D_5__Rhizobium
otu29	0	0	0	0	0	0	0	1.85867e-05	0	0	D_0__Bacteria, D_1__Proteobacteria, D_2__Gammaproteobacteria, D_3__Pseudomonadales, D_4__Moraxellaceae, D_5__Acinetobacter
otu30	0	0	0	0	0	0	0	0	0	0	D_0__Bacteria, D_1__Proteobacteria, D_2__Betaproteobacteria, D_3__Burkholderiales, D_4__Oxalobacteraceae, D_5__Massilia
otu31	0	0	0	0	0	0	0	0	0	0	D_0__Bacteria, D_1__Bacteroidetes, D_2__Bacteroidia, D_3__Bacteroidales, D_4__Porphyromonadaceae, D_5__Dysgonomonas
otu32	0	0	0	0	0	0	0	0	0	0	D_0__Bacteria, D_1__Proteobacteria, D_2__Gammaproteobacteria, D_3__Xanthomonadales, D_4__Xanthomonadaceae
otu33	0	0	0	0	0	0	0	0	0	0	D_0__Bacteria, D_1__Spirochaetae, D_2__Spirochaetes, D_3__Spirochaetales, D_4__Spirochaetaceae

## Sheet: aeg bg
out_id	AegBG10_S177_L001_R1_001 (paired) trimmed (paired) merg	AegBG11_S178_L001_R1_001 (paired) trimmed (paired) merg	AegBG12_S179_L001_R1_001 (paired) trimmed (paired) merg	AegBG13_S180_L001_R1_001 (paired) trimmed (paired) merg	AegBG14_S181_L001_R1_001 (paired) trimmed (paired) merg	AegBG15_S182_L001_R1_001 (paired) trimmed (paired) merg	AegBG17_S184_L001_R1_001 (paired) trimmed (paired) merg	AegBG18_S185_L001_R1_001 (paired) trimmed (paired) merg	AegBG19_S186_L001_R1_001 (paired) trimmed (paired) merg	AegBG1_S168_L001_R1_001 (paired) trimmed (paired) merg	AegBG20_S187_L001_R1_001 (paired) trimmed (paired) merg	AegBG22_S189_L001_R1_001 (paired) trimmed (paired) merg	AegBG23_S190_L001_R1_001 (paired) trimmed (paired) merg	AegBG24_S191_L001_R1_001 (paired) trimmed (paired) merg	AegBG2_S169_L001_R1_001 (paired) trimmed (paired) merg	AegBG3_S170_L001_R1_001 (paired) trimmed (paired) merg	AegBG4_S171_L001_R1_001 (paired) trimmed (paired) merg	AegBG5_S172_L001_R1_001 (paired) trimmed (paired) merg	AegBG6_S173_L001_R1_001 (paired) trimmed (paired) merg	AegBG7_S174_L001_R1_001 (paired) trimmed (paired) merg	AegBG8_S175_L001_R1_001 (paired) trimmed (paired) merg	taxa_trim__genus
otu1	0.00721813	0.115416	0	0.000296318	0.000148843	2.2519e-05	0.0175439	0.0105263	0.000158881	0.000101232	0	0	0.115247	0.00024777	0.00223396	0.00160085	0	0	0	0.0004507	0.0116815	D_0__Bacteria, D_1__Proteobacteria, D_2__Gammaproteobacteria, D_3__Enterobacteriales, D_4__Enterobacteriaceae, D_5__Pantoea
otu2	0.481919	0.00314042	0.359292	0.512927	0.216343	0.0086698	0.175439	0.178947	0.147204	0.310714	0.162128	0.09135	0.00932368	0.162537	0.240362	0.322686	0.569734	0.501836	0.378319	0.32447	0.0226759	D_0__Bacteria, D_1__Proteobacteria, D_2__Gammaproteobacteria, D_3__Pseudomonadales, D_4__Pseudomonadaceae, D_5__Pseudomonas
otu3	0	0	9.62603e-05	0.00177791	0	9.00759e-05	0	0	0.000158881	0.000742365	0	0	0.203428	0	0.000875472	0	0.000928936	0.000721359	0	0	0.000229049	D_0__Bacteria, D_1__Proteobacteria, D_2__Gammaproteobacteria, D_3__Enterobacteriales, D_4__Enterobacteriaceae, D_5__Salmonella
otu4	0.00288725	9.44488e-05	0	0.000888955	0.011833	0	0	0	0	0.000101232	0.0015481	0	0	0	0.00341132	0.00224882	0.000337795	3.2789e-05	0	0.000832062	0.000486729	D_0__Bacteria, D_1__Proteobacteria, D_2__Gammaproteobacteria, D_3__Enterobacteriales, D_4__Enterobacteriaceae, D_5__Serratia
otu5	0.123069	0.000377795	0.116764	0.112823	0.263303	0.00128358	0	0	0	0.339598	0	0.00219425	0.406392	0.00024777	0.129842	0.310985	0.134274	0.143649	0.245022	0.158855	0.00526813	D_0__Bacteria, D_1__Proteobacteria, D_2__Gammaproteobacteria, D_3__Enterobacteriales, D_4__Enterobacteriaceae, D_5__Enterobacter
otu6	0	0	0	0	0	0	0.122807	0.136842	0.175008	0	0.218915	0.0694076	0.00545041	0.276264	0	3.81156e-05	4.22244e-05	3.2789e-05	0	0	0	D_0__Bacteria, D_1__Proteobacteria, D_2__Betaproteobacteria, D_3__Burkholderiales, D_4__Burkholderiaceae, D_5__Burkholderia
otu7	0	7.08366e-05	0	0	0.00126516	0	0	0	0	0	0	0	0	0	0.00380377	0	0.00287126	0	0	0	0	D_0__Bacteria, D_1__Bacteroidetes, D_2__Flavobacteriia, D_3__Flavobacteriales, D_4__Flavobacteriaceae, D_5__Chryseobacterium
otu8	0.00371734	0	0.000385041	0.00748204	0.0034978	0.000202671	0	0	0	0.00101232	0	0	2.31932e-05	0	0.00181132	0.00167708	0.00540472	0.0172142	0.01054	0.0102274	0.000343574	D_0__Bacteria, D_1__Proteobacteria, D_2__Betaproteobacteria, D_3__Burkholderiales, D_4__Comamonadaceae, D_5__Acidovorax
otu9	0.0741663	0.820713	0.00755643	0.00162975	0.0107167	0.962573	0.169591	0	0.000238322	0.00286823	0	0	0	0	0.00543396	0.00297301	0.00869822	0.00485278	0.0019286	0.0132783	0	D_0__Bacteria, D_1__Proteobacteria, D_2__Gammaproteobacteria, D_3__Enterobacteriales, D_4__Enterobacteriaceae, D_5__Tatumella
otu10	3.60907e-05	0	0	0	0	0	0	0	0	0	0	0	0	0	0.237525	3.81156e-05	0	0	0	0	0	D_0__Bacteria, D_1__Proteobacteria, D_2__Betaproteobacteria, D_3__Neisseriales, D_4__Neisseriaceae, D_5__Chromobacterium
otu11	0	0	0	0	0	0	0	0	0	0	0	0	0	0	0	0	0	0	0	0	0	D_0__Bacteria, D_1__Actinobacteria, D_2__Actinobacteria, D_3__Micrococcales, D_4__Microbacteriaceae, D_5__Leucobacter
otu12	0.00422261	0	0	0	0	0	0	0	0	0	0.0110478	0.0404204	0	0.0227948	0.0755925	0.00316359	0.0100916	0	0.00426085	0.00589377	0	D_0__Bacteria, D_1__Firmicutes, D_2__Clostridia, D_3__Clostridiales, D_4__Peptostreptococcaceae, D_5__Romboutsia
otu13	0.0116573	2.36122e-05	0.00543871	0.0194088	0.00640024	0.000247709	0.00584795	0	0	0.000877341	0	0	0	0.00867195	0.00941887	0.00331605	0.00299793	0.00183619	0.00865626	0.00807794	0.000429467	D_0__Bacteria, D_1__Proteobacteria, D_2__Betaproteobacteria, D_3__Rhodocyclales, D_4__Rhodocyclaceae, D_5__Thauera
otu14	7.21813e-05	0.000897263	0	0	0	0.014232	0.0116959	0.242105	0	3.37439e-05	7.0368e-05	0.000461947	0.000185546	0	0	0.00106724	0	0.010263	0	3.46693e-05	0	D_0__Bacteria, D_1__Proteobacteria, D_2__Alphaproteobacteria, D_3__Rhodospirillales, D_4__Acetobacteraceae, D_5__Asaia
otu15	0	0	0	0.000148159	0	0	0.00584795	0	0	6.74878e-05	0	0	0	0	0	0.00190578	0	0	0	0	5.72623e-05	D_0__Bacteria, D_1__Proteobacteria, D_2__Alphaproteobacteria, D_3__Rickettsiales, D_4__Anaplasmataceae, D_5__Wolbachia
otu16	0	0	0	0	0	0	0	0	0	0	0	0	0	0	0	0	0	3.2789e-05	0	0	0	D_0__Bacteria, D_1__Proteobacteria, D_2__Gammaproteobacteria, D_3__Alteromonadales, D_4__Shewanellaceae, D_5__Shewanella
otu17	0.00790385	0.000306959	0.0813881	0.00162975	0.00178611	6.75569e-05	0.0116959	0	0	0	0.0401801	0	0.00148437	0.00297324	3.01887e-05	0.0046501	4.22244e-05	0.000295101	0	0.000728054	0.938157	D_0__Bacteria, D_1__Proteobacteria, D_2__Gammaproteobacteria, D_3__Oceanospirillales, D_4__Halomonadaceae, D_5__Zymobacter
otu18	3.60907e-05	0	0	7.40796e-05	0	2.2519e-05	0	0	0.000317763	0	0.000140736	0.000461947	0	0.00024777	0	0	4.22244e-05	0	4.48511e-05	0	0	D_0__Bacteria, D_1__Proteobacteria, D_2__Gammaproteobacteria, D_3__Enterobacteriales, D_4__Enterobacteriaceae, D_5__Kluyvera
otu19	0	0	0	0	0	0	0	0	0.00127105	0	0	0	0	0	0	0	0	0	0	0	0	D_0__Bacteria, D_1__Bacteroidetes, D_2__Sphingobacteriia, D_3__Sphingobacteriales, D_4__Sphingobacteriaceae, D_5__Sphingobacterium
otu20	0	0	0	0	0	0	0	0	0	0	0	0	0	0	0	0	0	0	0	0	0	D_0__Bacteria, D_1__Proteobacteria, D_2__Betaproteobacteria, D_3__Burkholderiales, D_4__Comamonadaceae, D_5__Simplicispira
otu21	0.000757904	0.000118061	0	0.000518557	0.000297685	0.000112595	0.0350877	0.0210526	0.00786463	0.00141724	0.0033073	0.00912346	0.000115966	0.00173439	0.00153962	7.62311e-05	0.00320905	0.00170503	0.000762469	0.000104008	2.86311e-05	D_0__Bacteria, D_1__Proteobacteria, D_2__Gammaproteobacteria, D_3__B38
otu22	0.0128844	0.000118061	0.0181451	0.0128158	0	0.000833202	0.0701754	0.0105263	0.0942962	0	0.0163254	0.0452708	0.000510251	0.126858	0.00824151	0.00445952	0.00941604	0.00678733	0.0110782	0.0156358	0.00206144	D_0__Bacteria, D_1__Firmicutes, D_2__Clostridia, D_3__Clostridiales, D_4__Clostridiaceae 1, D_5__Clostridium sensu stricto 18
otu23	0.0242168	0.000283346	0.0330173	0.00733388	0.0526903	0.000698088	0.0409357	0.0210526	0.180489	0.0140712	0.0874675	0.111445	0.00178588	0.0505451	0.00277736	0.0252325	0.0134696	0.0107876	0.0320685	0.0240258	0.00074441	D_0__Bacteria, D_1__Firmicutes, D_2__Clostridia, D_3__Clostridiales, D_4__Clostridiaceae 1, D_5__Clostridium sensu stricto 1
otu24	0	2.36122e-05	0	0.000222239	7.44214e-05	2.2519e-05	0.00584795	0	0.000158881	0.000539902	0	0.0109712	4.63865e-05	0.00074331	6.03774e-05	3.81156e-05	0	6.55781e-05	0	0.000312023	2.86311e-05	D_0__Bacteria, D_1__Proteobacteria, D_2__Gammaproteobacteria, D_3__Enterobacteriales, D_4__Enterobacteriaceae, D_5__Cedecea
otu25	0.0677422	0.000306959	0.0511623	0.0579302	0.0981618	0.00065305	0	0	0	0.170812	0	0.000923894	0.19974	0	0.0671698	0.149832	0.0644344	0.0721031	0.10105	0.0948551	0.00263407	D_0__Bacteria, D_1__Proteobacteria, D_2__Gammaproteobacteria, D_3__Enterobacteriales, D_4__Enterobacteriaceae, D_5__Escherichia-Shigella
otu26	0	0	0	0	0	0	0	0	0	0	0	0	0	0	0	0	0	0	0	0	0	D_0__Bacteria, D_1__Proteobacteria, D_2__Gammaproteobacteria, D_3__Aeromonadales, D_4__Aeromonadaceae, D_5__Aeromonas
otu27	3.60907e-05	0	0.00149203	0.00162975	0.00178611	4.50379e-05	0.00584795	0.0210526	0.00619638	0.000573646	7.0368e-05	0.000115487	2.31932e-05	0.00024777	0.000483019	0.00133404	0.000548917	6.55781e-05	4.48511e-05	0.00093607	5.72623e-05	D_0__Bacteria, D_1__Proteobacteria, D_2__Gammaproteobacteria, D_3__Enterobacteriales, D_4__Enterobacteriaceae
otu28	0	0	0	0	0	0	0	0	0	0	0	0	0	0	0	0	0	0	0	0	0	D_0__Bacteria, D_1__Proteobacteria, D_2__Alphaproteobacteria, D_3__Rhizobiales, D_4__Rhizobiaceae, D_5__Rhizobium
otu29	0	0	0	0	0	0	0	0	0	0	0	0	0	0	0	0	0	0	0	0	0	D_0__Bacteria, D_1__Proteobacteria, D_2__Gammaproteobacteria, D_3__Pseudomonadales, D_4__Moraxellaceae, D_5__Acinetobacter
otu30	0	0	0	0	0	0	0	0	0	0	0	0	0	0	0	0	0	0	0	0	0	D_0__Bacteria, D_1__Proteobacteria, D_2__Betaproteobacteria, D_3__Burkholderiales, D_4__Oxalobacteraceae, D_5__Massilia
otu31	0	0	0	0	0	0	0	0	0	0	0	0	0	0	0	0	0	0	0	0	0	D_0__Bacteria, D_1__Bacteroidetes, D_2__Bacteroidia, D_3__Bacteroidales, D_4__Porphyromonadaceae, D_5__Dysgonomonas
otu32	0.00378952	0	0	0	0	0	0	0	0	0	7.0368e-05	0	0	0	0	0	0	0	0	0	0	D_0__Bacteria, D_1__Proteobacteria, D_2__Gammaproteobacteria, D_3__Xanthomonadales, D_4__Xanthomonadaceae
otu33	0	0	0	0	0	0	0	0	0	0	0	0	0	0	0	0	0	0	0	0	0	D_0__Bacteria, D_1__Spirochaetae, D_2__Spirochaetes, D_3__Spirochaetales, D_4__Spirochaetaceae

## Sheet: aeg g
out_id	AegG10_S153_L001_R1_001 (paired) trimmed (paired) merg	AegG11_S154_L001_R1_001 (paired) trimmed (paired) merg	AegG12_S155_L001_R1_001 (paired) trimmed (paired) merg	AegG13_S156_L001_R1_001 (paired) trimmed (paired) merg	AegG14_S157_L001_R1_001 (paired) trimmed (paired) merg	AegG15_S158_L001_R1_001 (paired) trimmed (paired) merg	AegG17_S160_L001_R1_001 (paired) trimmed (paired) merg	AegG18_S161_L001_R1_001 (paired) trimmed (paired) merg	AegG19_S162_L001_R1_001 (paired) trimmed (paired) merg	AegG1_S144_L001_R1_001 (paired) trimmed (paired) merg	AegG20_S163_L001_R1_001 (paired) trimmed (paired) merg	AegG22_S165_L001_R1_001 (paired) trimmed (paired) merg	AegG23_S166_L001_R1_001 (paired) trimmed (paired) merg	AegG24_S167_L001_R1_001 (paired) trimmed (paired) merg	AegG2_S145_L001_R1_001 (paired) trimmed (paired) merg	AegG3_S146_L001_R1_001 (paired) trimmed (paired) merg	AegG4_S147_L001_R1_001 (paired) trimmed (paired) merg	AegG5_S148_L001_R1_001 (paired) trimmed (paired) merg	AegG6_S149_L001_R1_001 (paired) trimmed (paired) merg	AegG7_S150_L001_R1_001 (paired) trimmed (paired) merg	AegG8_S151_L001_R1_001 (paired) trimmed (paired) merg	taxa_trim__genus
otu1	0	0.00151232	0.00110966	0	0	0.00155921	0	2.38175e-05	0.000244723	0	0.000283366	5.35863e-05	0.000447628	0.94663	0	0	0	0	0	0	0	D_0__Bacteria, D_1__Proteobacteria, D_2__Gammaproteobacteria, D_3__Enterobacteriales, D_4__Enterobacteriaceae, D_5__Pantoea
otu2	0.471262	0.0415147	0.0661039	0.429606	0.51427	0.4378	0.119164	0.00747868	0.227348	0.440722	0.160196	0.00278649	0.158684	0.0132695	0.536483	0.502092	0.551944	0.0108029	0.295177	0.00186827	0.38322	D_0__Bacteria, D_1__Proteobacteria, D_2__Gammaproteobacteria, D_3__Pseudomonadales, D_4__Pseudomonadaceae, D_5__Pseudomonas
otu3	0	0.00447766	0.000317045	0	0	0	0	0	0	0	0	0	0	0	0.00379566	0.000209227	0.000792724	1.97855e-05	0.00142493	2.1724e-05	0.000299437	D_0__Bacteria, D_1__Proteobacteria, D_2__Gammaproteobacteria, D_3__Enterobacteriales, D_4__Enterobacteriaceae, D_5__Salmonella
otu4	0.00363776	8.89601e-05	0.000198153	0.00554056	0	0.00198062	0	0	0	0.00927594	9.44555e-05	0	0	0	0.0027686	0.0231196	0.0103889	0.000118713	0.00181355	4.3448e-05	0.00706671	D_0__Bacteria, D_1__Proteobacteria, D_2__Gammaproteobacteria, D_3__Enterobacteriales, D_4__Enterobacteriaceae, D_5__Serratia
otu5	0.0860042	0.0227441	0.0466849	0.256286	0.0953984	0.0684366	0	2.38175e-05	0	0.0105025	0.00396713	0	0.000223814	4.86062e-05	0.0199607	0.0812323	0.124791	0.0121285	0.0910661	0.00121655	0.201461	D_0__Bacteria, D_1__Proteobacteria, D_2__Gammaproteobacteria, D_3__Enterobacteriales, D_4__Enterobacteriaceae, D_5__Enterobacter
otu6	0	8.89601e-05	0	0	0	0	0.456332	0.0010956	0.364209	3.83303e-05	0.355719	0.00688583	0.122874	0.0160644	0	0	0	1.97855e-05	0	0	0	D_0__Bacteria, D_1__Proteobacteria, D_2__Betaproteobacteria, D_3__Burkholderiales, D_4__Burkholderiaceae, D_5__Burkholderia
otu7	0	0	0	0	0	0	0	0	0	0	0	8.03794e-05	0	0.000291637	0	0	0.000166889	0	0	0	0	D_0__Bacteria, D_1__Bacteroidetes, D_2__Flavobacteriia, D_3__Flavobacteriales, D_4__Flavobacteriaceae, D_5__Chryseobacterium
otu8	0.00386751	0.00320256	0.000713352	0.00312544	0.00344717	0.01378	0	0.178083	6.11808e-05	0.00383303	9.44555e-05	0	0	0	0.000535858	0.00298148	0.00212784	5.93566e-05	4.31798e-05	0.412756	0.00434184	D_0__Bacteria, D_1__Proteobacteria, D_2__Betaproteobacteria, D_3__Burkholderiales, D_4__Comamonadaceae, D_5__Acidovorax
otu9	0	0.000118613	0.000475568	0	8.01667e-05	0.000294985	0	0.000119087	0.000305904	0	0	0.976315	0.00268577	2.43031e-05	0	0.00031384	0.000375501	5.93566e-05	4.31798e-05	0.000130344	0	D_0__Bacteria, D_1__Proteobacteria, D_2__Gammaproteobacteria, D_3__Enterobacteriales, D_4__Enterobacteriaceae, D_5__Tatumella
otu10	0	0	0	0	0	0	0	0	0	0	0	0	0	0	0	0	0	0	0	0	0	D_0__Bacteria, D_1__Proteobacteria, D_2__Betaproteobacteria, D_3__Neisseriales, D_4__Neisseriaceae, D_5__Chromobacterium
otu11	0	0	0	0	0	0	0	0	0	0	0	0	0	0	0	0	0	0	0	0	0	D_0__Bacteria, D_1__Actinobacteria, D_2__Actinobacteria, D_3__Micrococcales, D_4__Microbacteriaceae, D_5__Leucobacter
otu12	3.82922e-05	0.00100821	0	4.73552e-05	0	0.00383481	0	0.000309627	0.0193331	0.0098509	0.051856	0.000214345	0	0	0.0114316	0.0093106	0.0189836	3.9571e-05	0	4.3448e-05	0.0112588	D_0__Bacteria, D_1__Firmicutes, D_2__Clostridia, D_3__Clostridiales, D_4__Peptostreptococcaceae, D_5__Romboutsia
otu13	0.00509286	0.000207573	0.00130781	0.00984988	0.00104217	0.0152971	0	0	0	0.111388	0	0	0	0	0.0283112	0.0115075	0.00433912	0.000494638	0.000863595	8.68961e-05	0.00218589	D_0__Bacteria, D_1__Proteobacteria, D_2__Betaproteobacteria, D_3__Rhodocyclales, D_4__Rhodocyclaceae, D_5__Thauera
otu14	0	0	0	4.73552e-05	8.01667e-05	0	0	2.38175e-05	0	3.83303e-05	0	0.00190231	0	7.29093e-05	0	0	4.17223e-05	0	0	0.000651721	0.000209606	D_0__Bacteria, D_1__Proteobacteria, D_2__Alphaproteobacteria, D_3__Rhodospirillales, D_4__Acetobacteraceae, D_5__Asaia
otu15	0.0121769	0.000385494	3.96306e-05	9.47104e-05	8.01667e-05	0.00231774	0.000251931	0.000261992	0.000122362	0.00402468	0	0.000107173	0.221576	0	4.46548e-05	0	0	9.89276e-05	4.31798e-05	0	0	D_0__Bacteria, D_1__Proteobacteria, D_2__Alphaproteobacteria, D_3__Rickettsiales, D_4__Anaplasmataceae, D_5__Wolbachia
otu16	0	0	0	0	0	0	0	0	0	0	0	0	0	0	0	0	0	0	4.31798e-05	0	0	D_0__Bacteria, D_1__Proteobacteria, D_2__Gammaproteobacteria, D_3__Alteromonadales, D_4__Shewanellaceae, D_5__Shewanella
otu17	0	0.00035584	0.525185	0.000236776	0.001443	4.21408e-05	0	0	0	0	0.000188911	0	0.000447628	0	8.93096e-05	0.00130767	0.000125167	0.844585	0.38525	0.473605	0.169781	D_0__Bacteria, D_1__Proteobacteria, D_2__Gammaproteobacteria, D_3__Oceanospirillales, D_4__Halomonadaceae, D_5__Zymobacter
otu18	3.82922e-05	0.00151232	0	0	0	0.00117994	0	2.38175e-05	0	0	0	0	0.000223814	4.86062e-05	8.93096e-05	0.000104613	0	0	4.31798e-05	0	0.000119775	D_0__Bacteria, D_1__Proteobacteria, D_2__Gammaproteobacteria, D_3__Enterobacteriales, D_4__Enterobacteriaceae, D_5__Kluyvera
otu19	0	0	0	0	0	0	0	0	0	0	0	0	0	0	0	0	0	0	0	0	0	D_0__Bacteria, D_1__Bacteroidetes, D_2__Sphingobacteriia, D_3__Sphingobacteriales, D_4__Sphingobacteriaceae, D_5__Sphingobacterium
otu20	0	0	0	0	0	0	0	0.392821	0	0	0	2.67931e-05	0	0	8.93096e-05	0	0	0	0	0	0	D_0__Bacteria, D_1__Proteobacteria, D_2__Betaproteobacteria, D_3__Burkholderiales, D_4__Comamonadaceae, D_5__Simplicispira
otu21	0.000842428	0.0004448	0.000396306	0.00203627	0.000641334	0.00240202	0.000251931	0.000309627	6.11808e-05	0.00107325	0.000661188	0.000455483	0.000895255	0.000145819	0.000223274	0.000418454	0.000125167	0.000138499	0.00306576	0.000152068	0.00574919	D_0__Bacteria, D_1__Proteobacteria, D_2__Gammaproteobacteria, D_3__B38
otu22	0.0217882	0.00139371	0.0038838	0.00932898	0.0340709	0.00965023	0.00764192	0.000547802	0.051086	0.0406685	0.0245584	0.000991346	0	0.000461759	0.0290703	0.0121875	0.00183578	0.000672708	0.00811779	0.000412756	0.00170679	D_0__Bacteria, D_1__Firmicutes, D_2__Clostridia, D_3__Clostridiales, D_4__Clostridiaceae 1, D_5__Clostridium sensu stricto 18
otu23	0.0169251	0.0079471	0.00221932	0.0117441	0.0583614	0.0186684	0.040477	0.000500167	0.0261242	0.0193951	0.0131293	2.67931e-05	0.0534915	0.00106934	8.93096e-05	0.0324302	0.0039219	0.000316568	0.00880867	0.00223757	0.00787519	D_0__Bacteria, D_1__Firmicutes, D_2__Clostridia, D_3__Clostridiales, D_4__Clostridiaceae 1, D_5__Clostridium sensu stricto 1
otu24	3.82922e-05	0	0.000832243	0.00132595	0	4.21408e-05	0.00117568	2.38175e-05	0	0.000306643	0	0.000107173	0	2.43031e-05	0.000133964	0.000209227	0	1.97855e-05	8.63595e-05	2.1724e-05	0.00320398	D_0__Bacteria, D_1__Proteobacteria, D_2__Gammaproteobacteria, D_3__Enterobacteriales, D_4__Enterobacteriaceae, D_5__Cedecea
otu25	0.0420448	0.0110014	0.0233028	0.112611	0.0453744	0.0377581	8.39772e-05	4.76349e-05	6.11808e-05	0.0059412	0.00141683	2.67931e-05	0	0	0.0104046	0.0407992	0.0762266	0.00613351	0.048534	0.000521376	0.118757	D_0__Bacteria, D_1__Proteobacteria, D_2__Gammaproteobacteria, D_3__Enterobacteriales, D_4__Enterobacteriaceae, D_5__Escherichia-Shigella
otu26	0	0	0	0	0	0	0	0	0	0	0	0	0	0	0	0	0	0	0	0	0	D_0__Bacteria, D_1__Proteobacteria, D_2__Gammaproteobacteria, D_3__Aeromonadales, D_4__Aeromonadaceae, D_5__Aeromonas
otu27	0.000114877	8.89601e-05	0.00063409	0	0.000320667	0.00223346	0.000167954	9.52699e-05	0.000122362	0.000574955	0.00198356	0.000160759	0.000223814	9.72124e-05	0.000133964	0.00188304	0.00400534	5.93566e-05	0.00116585	2.1724e-05	0.00125764	D_0__Bacteria, D_1__Proteobacteria, D_2__Gammaproteobacteria, D_3__Enterobacteriales, D_4__Enterobacteriaceae
otu28	0.00333142	0.265516	0.00134744	0	0	0	0	0	0.000122362	0	0	0	0	0	0	0	0	0	0	0	0	D_0__Bacteria, D_1__Proteobacteria, D_2__Alphaproteobacteria, D_3__Rhizobiales, D_4__Rhizobiaceae, D_5__Rhizobium
otu29	0	0	0	0	0	0	0	0	0	0	0	0	0	0	0	0	0	0	0	0	0	D_0__Bacteria, D_1__Proteobacteria, D_2__Gammaproteobacteria, D_3__Pseudomonadales, D_4__Moraxellaceae, D_5__Acinetobacter
otu30	0	0	0	0	0	0	0	0.212071	0	0	0	0	0	2.43031e-05	4.46548e-05	0	0	0	0	0	0	D_0__Bacteria, D_1__Proteobacteria, D_2__Betaproteobacteria, D_3__Burkholderiales, D_4__Oxalobacteraceae, D_5__Massilia
otu31	0	0	0	0	0	0	0	0	0	0	0	0	0	0	0	0	0	0	0	0	0	D_0__Bacteria, D_1__Bacteroidetes, D_2__Bacteroidia, D_3__Bacteroidales, D_4__Porphyromonadaceae, D_5__Dysgonomonas
otu32	0	0	0.2532	0	0	0	0	0	0	0	9.44555e-05	0	0	0	0	5.23067e-05	8.34446e-05	0.109869	0.0112267	0.000173792	0.00023955	D_0__Bacteria, D_1__Proteobacteria, D_2__Gammaproteobacteria, D_3__Xanthomonadales, D_4__Xanthomonadaceae
otu33	0	0	0	0	0	0	0	0	0	0	0.000566733	0	0	0	0	0	0	0	0	0	0	D_0__Bacteria, D_1__Spirochaetae, D_2__Spirochaetes, D_3__Spirochaetales, D_4__Spirochaetaceae

## Sheet: aeg lab
out_id	AegLab10_S128_L001_R1_001 (paired) trimmed (paired) merg	AegLab11_S129_L001_R1_001 (paired) trimmed (paired) merg	AegLab12_S130_L001_R1_001 (paired) trimmed (paired) merg	AegLab13_S131_L001_R1_001 (paired) trimmed (paired) merg	AegLab14_S132_L001_R1_001 (paired) trimmed (paired) merg	AegLab15_S133_L001_R1_001 (paired) trimmed (paired) merg	AegLab16_S134_L001_R1_001 (paired) trimmed (paired) merg	AegLab17_S135_L001_R1_001 (paired) trimmed (paired) merg	AegLab18_S136_L001_R1_001 (paired) trimmed (paired) merg	AegLab19_S137_L001_R1_001 (paired) trimmed (paired) merg	AegLab1_S119_L001_R1_001 (paired) trimmed (paired) merg	AegLab20_S138_L001_R1_001 (paired) trimmed (paired) merg	AegLab21_S139_L001_R1_001 (paired) trimmed (paired) merg	AegLab22_S140_L001_R1_001 (paired) trimmed (paired) merg	AegLab23_S141_L001_R1_001 (paired) trimmed (paired) merg	AegLab24_S142_L001_R1_001 (paired) trimmed (paired) merg	AegLab25_S143_L001_R1_001 (paired) trimmed (paired) merg	AegLab2_S120_L001_R1_001 (paired) trimmed (paired) merg	AegLab3_S121_L001_R1_001 (paired) trimmed (paired) merg	AegLab4_S122_L001_R1_001 (paired) trimmed (paired) merg	AegLab5_S123_L001_R1_001 (paired) trimmed (paired) merg	AegLab6_S124_L001_R1_001 (paired) trimmed (paired) merg	AegLab7_S125_L001_R1_001 (paired) trimmed (paired) merg	AegLab8_S126_L001_R1_001 (paired) trimmed (paired) merg	AegLab9_S127_L001_R1_001 (paired) trimmed (paired) merg	taxa_trim__genus
otu1	0	0	2.31498e-05	0	0	0	0	2.70263e-05	0	0	5.95699e-05	0	0	0	0	0	2.60879e-05	0	0	0	0	0	0	2.50075e-05	1.95641e-05	D_0__Bacteria, D_1__Proteobacteria, D_2__Gammaproteobacteria, D_3__Enterobacteriales, D_4__Enterobacteriaceae, D_5__Pantoea
otu2	0.00163203	0.000377106	0.000509295	0.00936845	0.00183119	0.00325987	0.000100969	0.000378368	0.000901146	0.00178611	0.000655269	0.000684715	0.0013	0.000754243	0.0027823	0.000540223	0.000260879	0.00091825	0.00089118	0.00397624	0.0019153	0.0109946	0.000737292	0.00612684	0.00066518	D_0__Bacteria, D_1__Proteobacteria, D_2__Gammaproteobacteria, D_3__Pseudomonadales, D_4__Pseudomonadaceae, D_5__Pseudomonas
otu3	0	0	0	0	0	0	2.52423e-05	0	0	0	0	0	0	0	0	2.3488e-05	0	0	2.40859e-05	0	0	0	0	0	0	D_0__Bacteria, D_1__Proteobacteria, D_2__Gammaproteobacteria, D_3__Enterobacteriales, D_4__Enterobacteriaceae, D_5__Salmonella
otu4	0	0.00249309	0	0.000534166	0	0	0	0	0	2.44672e-05	0.00458688	0	0	0	0	0	0	7.87071e-05	0	0	0	0	0	0	0	D_0__Bacteria, D_1__Proteobacteria, D_2__Gammaproteobacteria, D_3__Enterobacteriales, D_4__Enterobacteriaceae, D_5__Serratia
otu5	0	8.38012e-05	2.31498e-05	0.000493076	4.88317e-05	5.38822e-05	5.04847e-05	8.10789e-05	2.09569e-05	4.89345e-05	0	2.63352e-05	2.70834e-05	0	2.26203e-05	4.69759e-05	2.60879e-05	0	4.81719e-05	0	3.54685e-05	0.000101802	8.4262e-05	0.00010003	0	D_0__Bacteria, D_1__Proteobacteria, D_2__Gammaproteobacteria, D_3__Enterobacteriales, D_4__Enterobacteriaceae, D_5__Enterobacter
otu6	0	2.09503e-05	9.2599e-05	0.000164359	4.88317e-05	0.000107764	0	2.70263e-05	0	0.000122336	0	0.000105341	0.000568751	2.51414e-05	0.000158342	2.3488e-05	0	0.000288593	4.81719e-05	0	0	0.000788965	2.10655e-05	0.000375113	0.000156513	D_0__Bacteria, D_1__Proteobacteria, D_2__Betaproteobacteria, D_3__Burkholderiales, D_4__Burkholderiaceae, D_5__Burkholderia
otu7	0	0	0	0	2.44159e-05	0	0	0	0	2.44672e-05	0	0	0	0	0	0	0	0.00018365	0	0.000208059	0	0.000229054	0	0.000150045	0	D_0__Bacteria, D_1__Bacteroidetes, D_2__Flavobacteriia, D_3__Flavobacteriales, D_4__Flavobacteriaceae, D_5__Chryseobacterium
otu8	0	0	0	0.000575256	0	0	0.000100969	0	4.19138e-05	0	0	0	0	0	0	4.69759e-05	0	0	0	0	0	0	0	0.00010003	0	D_0__Bacteria, D_1__Proteobacteria, D_2__Betaproteobacteria, D_3__Burkholderiales, D_4__Comamonadaceae, D_5__Acidovorax
otu9	0	0	0.000185198	0	2.44159e-05	2.69411e-05	0.000176696	0	0	0	0	0.000158011	0	0	4.52407e-05	0.000211392	0	0	4.81719e-05	0.000115588	0	0	2.10655e-05	0.000125038	0	D_0__Bacteria, D_1__Proteobacteria, D_2__Gammaproteobacteria, D_3__Enterobacteriales, D_4__Enterobacteriaceae, D_5__Tatumella
otu10	0	0	0	0	0	0	0	0	0	0	0	0	0	0	0	0	0	0	0	0	0	0	0	0	0	D_0__Bacteria, D_1__Proteobacteria, D_2__Betaproteobacteria, D_3__Neisseriales, D_4__Neisseriaceae, D_5__Chromobacterium
otu11	0	0	0	0	0	0	0	0	0	0	0	0	0	0	0	0	0	0	0	0	0	0	0	0	0	D_0__Bacteria, D_1__Actinobacteria, D_2__Actinobacteria, D_3__Micrococcales, D_4__Microbacteriaceae, D_5__Leucobacter
otu12	0.000114932	4.19006e-05	0	0.000287628	4.88317e-05	0	0	0	0.000838276	0	0.00023828	0.000237017	0.0014625	0.00417348	0.00332519	0	0.000104351	0.000104943	0	6.93529e-05	0.000638434	0	0	0.000225068	3.91282e-05	D_0__Bacteria, D_1__Firmicutes, D_2__Clostridia, D_3__Clostridiales, D_4__Peptostreptococcaceae, D_5__Romboutsia
otu13	0	2.09503e-05	0	0	0	2.69411e-05	0	0	0	0	0	0	0	0	0	0	0	0	0	2.31176e-05	0	2.54505e-05	0	0	0	D_0__Bacteria, D_1__Proteobacteria, D_2__Betaproteobacteria, D_3__Rhodocyclales, D_4__Rhodocyclaceae, D_5__Thauera
otu14	0.0445706	0.00940669	0.00650508	0.190492	0.0908514	0.0184008	0.00959208	0.0152969	0.020433	0.129236	0.0239471	0.0241757	0.0206375	0.0471904	0.0258777	0.02532	0.0235834	0.099066	0.0250735	0.0439235	0.108463	0.0614374	0.0799435	0.623612	0.0846343	D_0__Bacteria, D_1__Proteobacteria, D_2__Alphaproteobacteria, D_3__Rhodospirillales, D_4__Acetobacteraceae, D_5__Asaia
otu15	0.000137918	0	0	0	2.44159e-05	8.08233e-05	0	2.70263e-05	6.28707e-05	0	2.9785e-05	0	0	5.02828e-05	0	0	0.000104351	7.87071e-05	0	6.93529e-05	0	5.09009e-05	0	0	0	D_0__Bacteria, D_1__Proteobacteria, D_2__Alphaproteobacteria, D_3__Rickettsiales, D_4__Anaplasmataceae, D_5__Wolbachia
otu16	0	0	0	0	0	0	0	0	0	0	0	0	0	0	0	0	0	0	0	0	0	2.54505e-05	0	0	0	D_0__Bacteria, D_1__Proteobacteria, D_2__Gammaproteobacteria, D_3__Alteromonadales, D_4__Shewanellaceae, D_5__Shewanella
otu17	0	0	0	8.21794e-05	0.000122079	0	5.04847e-05	5.40526e-05	0	0	2.9785e-05	0	5.41668e-05	0.00017599	4.52407e-05	4.69759e-05	5.21757e-05	0	0	0	3.54685e-05	0.000305406	4.2131e-05	0	0	D_0__Bacteria, D_1__Proteobacteria, D_2__Gammaproteobacteria, D_3__Oceanospirillales, D_4__Halomonadaceae, D_5__Zymobacter
otu18	0.00581556	0.00697645	0.00645878	0.00451987	0.00886295	0.0100221	0.00519992	0.00399989	0.00706247	0.00751144	0.00887592	0.00724218	0.00953335	0.00882464	0.00954578	0.00645919	0.00813941	0.00377794	0.00662363	0.00503965	0.0037242	0.00389392	0.00754145	0.00187556	0.0058888	D_0__Bacteria, D_1__Proteobacteria, D_2__Gammaproteobacteria, D_3__Enterobacteriales, D_4__Enterobacteriaceae, D_5__Kluyvera
otu19	0	0	0	0	0	0	0	0	0	0	0	0	0	0	0	0	0	0	0	0	0	0	0	0	0	D_0__Bacteria, D_1__Bacteroidetes, D_2__Sphingobacteriia, D_3__Sphingobacteriales, D_4__Sphingobacteriaceae, D_5__Sphingobacterium
otu20	0	2.09503e-05	0	0	0	0	0	0	0	4.89345e-05	0	0	0	0	0	0	0	0	0	0	0	0	0	0	0	D_0__Bacteria, D_1__Proteobacteria, D_2__Betaproteobacteria, D_3__Burkholderiales, D_4__Comamonadaceae, D_5__Simplicispira
otu21	0.48938	0.518206	0.525337	0.235485	0.477672	0.517269	0.526908	0.312992	0.533751	0.457366	0.503872	0.496655	0.546462	0.512659	0.516015	0.500763	0.524053	0.273061	0.531167	0.453499	0.266333	0.280617	0.489583	0.186531	0.480436	D_0__Bacteria, D_1__Proteobacteria, D_2__Gammaproteobacteria, D_3__B38
otu22	0.00057466	0	0.000115749	0.00349262	0.000976634	0.00048494	0.000959208	0.000918894	0.00140411	0.00144357	2.9785e-05	0.00263352	0.000650001	0.00070396	0.000248824	0.0021374	0.000573933	0.00136426	0.00214365	0.000115588	0.00173796	0.00137433	0.000758358	0.00070021	0.000352154	D_0__Bacteria, D_1__Firmicutes, D_2__Clostridia, D_3__Clostridiales, D_4__Clostridiaceae 1, D_5__Clostridium sensu stricto 18
otu23	0.000597646	0.000272354	0.000717642	0.00460205	0.000854555	0.000457999	0.000959208	0	0.00094306	0.000660615	0.000357419	0.000421363	0.000812502	0.00140792	0.000180963	0.000140928	0.00036523	0.000865778	0.00243268	0.000855353	0.00223452	0.00111982	0.000210655	0.00317595	0.000528231	D_0__Bacteria, D_1__Firmicutes, D_2__Clostridia, D_3__Clostridiales, D_4__Clostridiaceae 1, D_5__Clostridium sensu stricto 1
otu24	0.163479	0.165445	0.162812	0.0488146	0.14337	0.1558	0.163318	0.649334	0.149255	0.136405	0.15509	0.165675	0.133359	0.13858	0.145946	0.172402	0.157649	0.58663	0.163664	0.27362	0.57796	0.591189	0.144973	0.0506402	0.149548	D_0__Bacteria, D_1__Proteobacteria, D_2__Gammaproteobacteria, D_3__Enterobacteriales, D_4__Enterobacteriaceae, D_5__Cedecea
otu25	0	0	2.31498e-05	0.000123269	0	5.38822e-05	2.52423e-05	5.40526e-05	2.09569e-05	2.44672e-05	0	0	0	0	2.26203e-05	4.69759e-05	0	2.62357e-05	0	2.31176e-05	7.09371e-05	2.54505e-05	0	0	0	D_0__Bacteria, D_1__Proteobacteria, D_2__Gammaproteobacteria, D_3__Enterobacteriales, D_4__Enterobacteriaceae, D_5__Escherichia-Shigella
otu26	0	0	0	0	0	0	0	0	0	0	0	0	0	0	0	0	0	0	0	0	0	0	0	0	0	D_0__Bacteria, D_1__Proteobacteria, D_2__Gammaproteobacteria, D_3__Aeromonadales, D_4__Aeromonadaceae, D_5__Aeromonas
otu27	0.270366	0.282557	0.278422	0.114435	0.251215	0.259847	0.280316	0.000297289	0.268751	0.237797	0.265086	0.260903	0.250467	0.248246	0.266083	0.273893	0.264635	0.00118061	0.237849	0.195645	0.00734199	0.0121653	0.255567	0.0975543	0.253707	D_0__Bacteria, D_1__Proteobacteria, D_2__Gammaproteobacteria, D_3__Enterobacteriales, D_4__Enterobacteriaceae
otu28	0	0	0	0.0051773	0	0	0	0	0	0	0	0	0	0	0	0	0	0	0	0	0	0	0	0	0	D_0__Bacteria, D_1__Proteobacteria, D_2__Alphaproteobacteria, D_3__Rhizobiales, D_4__Rhizobiaceae, D_5__Rhizobium
otu29	0	0	0	0	0	0	0	0	0	0	0	0	0	0	0	0	0	0	0	0	0	0	0	0	0	D_0__Bacteria, D_1__Proteobacteria, D_2__Gammaproteobacteria, D_3__Pseudomonadales, D_4__Moraxellaceae, D_5__Acinetobacter
otu30	0	0	0	0	0	0	0	0	0	0	0	0	0	0	0	0	0	0	2.40859e-05	0	0	0	0	0	0	D_0__Bacteria, D_1__Proteobacteria, D_2__Betaproteobacteria, D_3__Burkholderiales, D_4__Oxalobacteraceae, D_5__Massilia
otu31	0	0	0	0	0	0	0	0	0	0	0	0	0	0	0	0	0	0	0	0	0	0	0	0	0	D_0__Bacteria, D_1__Bacteroidetes, D_2__Bacteroidia, D_3__Bacteroidales, D_4__Porphyromonadaceae, D_5__Dysgonomonas
otu32	0	0	0	0	0	0	0	0	0	0	0	0	2.70834e-05	2.51414e-05	0	0	0	0	0	0	0	5.09009e-05	2.10655e-05	0	0	D_0__Bacteria, D_1__Proteobacteria, D_2__Gammaproteobacteria, D_3__Xanthomonadales, D_4__Xanthomonadaceae
otu33	0	0	0	0	0	0	0	0	0	0	0	0	0	0	0	0	0	0	0	0	0	0	0	0	0	D_0__Bacteria, D_1__Spirochaetae, D_2__Spirochaetes, D_3__Spirochaetales, D_4__Spirochaetaceae
